# Supplementary material for: Differential histone acetylation and super-enhancer regulation underlie melanoma cell dedifferentiation
Source: JCI Insight. 2024 Feb 6;9(6):e166611. doi: 10.1172/jci.insight.166611 (PMC11063936; doi:10.1172/jci.insight.166611)
Supplement: Supplemental table 1 [file jciinsight-9-166611-s220.xlsx]

## Sheet: Table of Contents
Table S1. Cutaneous melanoma cell line data
S1.1	Cell line mutational profiles
S1.2	NanoString Custom Codeset
S1.3	RNASeq DEGS Epgn3 vs Epgn1 cell lines
S1.4	RPPA data

## Sheet: Table S1.1
Table S1.1 Cell line mutational profiles
Primary cell lines	Driver Mutation
WM35	BRAFV600E
YUPEET	BRAFV600E
WM983A	BRAFV600E
WM39	BRAFV600E
WM902B	BRAFV600E
WM278	BRAFV600E
WW165	BRAFV600K
WM793	BRAFV600E
WM853	BRAFV600E
WM1552C	BRAFV600E
YUCHIME	BRAFV600K/M
WM1862	BRAFV600E
WM115A	BRAFV600D
WM3282	BRAFV600K
WM1341D	BRAFV600R
WM3268	NRAS Q61K
WM3862	WT
WM1366	NRAS Q61L
WM1361	NRAS Q61R
WM3211	KIT L576P
Metastatic melanoma cell lines	Driver Mutation
501MEL	BRAF V600E
WM3533	BRAF V600E
SKmel2	NRAS Q61R
SKmel5	BRAF V600E
SKmel28	BRAFV600E
SkMel239	BRAF V600E
A375	BRAF V600E
SkMel147	NRAS Q61R
LOX IMVI	BRAF V600E

## Sheet: Table S1.2
Table S1.2 NanoString Custom Codeset
Gene Family	Gene Name	Ensembl ID
Epigenetic gene	AHDC1	NM_001029882.2
Epigenetic gene	ALKBH2	NM_001001655.2
Epigenetic gene	ALX4	NM_021926.3
Epigenetic gene	ARID1A	NM_006015.4
Epigenetic gene	ARID1B	NM_020732.3
Epigenetic gene	BARX2	NM_003658.4
Epigenetic gene	BAZ2A	NM_013449.3
Epigenetic gene	BAZ2B	NM_013450.2
Epigenetic gene	BRD1	NM_014577.1
Epigenetic gene	BRD3	NM_007371.3
Epigenetic gene	BRD4	NM_014299.2
Epigenetic gene	BRPF3	NM_015695.2
Epigenetic gene	CBX3	NM_007276.3
Epigenetic gene	CBX7	NM_175709.3
Epigenetic gene	CBX8	NM_020649.2
Epigenetic gene	CDK2	NM_001798.2
Epigenetic gene	CECR2	NM_031413.3
Epigenetic gene	CREBBP	NM_004380.2
Epigenetic gene	CUX2	NM_015267.2
Epigenetic gene	DNMT3B	NM_175850.1
Epigenetic gene	DOT1L	NM_032482.2
Epigenetic gene	EID1	NM_014335.2
Epigenetic gene	ELP3	NM_018091.5
Epigenetic gene	EN1	NM_001426.3
Epigenetic gene	EP300	NM_001429.2
Epigenetic gene	EP400	NM_015409.3
Epigenetic gene	EZH1	NM_001991.3
Epigenetic gene	H2AFX	NM_002105.2
Epigenetic gene	H2AFY2	NM_018649.2
Epigenetic gene	H2AFZ	NM_002106.3
Epigenetic gene	HCFC1	NM_005334.2
Epigenetic gene	HDAC4	NM_006037.3
Epigenetic gene	HDAC7	NM_001098416.2
Epigenetic gene	HDAC9	NM_014707.1
Epigenetic gene	HIST1H1B	NM_005322.2
Epigenetic gene	HIST1H2AB	NM_003513.2
Epigenetic gene	HIST1H2AG	NM_021064.4
Epigenetic gene	HIST1H2AH	NM_080596.1
Epigenetic gene	HIST1H2AJ	NM_021066.2
Epigenetic gene	HIST1H2AK	NM_003510.2
Epigenetic gene	HIST1H2BB	NM_021062.2
Epigenetic gene	HIST1H2BC	NM_003526.2
Epigenetic gene	HIST1H2BJ	NM_021058.3
Epigenetic gene	HIST1H2BL	NM_003519.3
Epigenetic gene	HIST1H2BO	NM_003527.4
Epigenetic gene	HIST1H3A	NM_003529.2
Epigenetic gene	HIST1H3B	NM_003537.3
Epigenetic gene	HIST1H3C	NM_003531.2
Epigenetic gene	HIST1H3H	NM_003536.2
Epigenetic gene	HIST1H4B	NM_003544.2
Epigenetic gene	HIST1H4C	NM_003542.3
Epigenetic gene	HIST1H4D	NM_003539.3
Epigenetic gene	HIST2H2AB	NM_175065.2
Epigenetic gene	HIST2H3D	NM_001123375.2
Epigenetic gene	HIST3H2A	NM_033445.2
Epigenetic gene	HOPX	NM_139212.3
Epigenetic gene	HOXB7	NM_004502.3
Epigenetic gene	HOXD8	NM_001199746.1
Epigenetic gene	IRX2	NM_033267.4
Epigenetic gene	IRX5	NM_005853.5
Epigenetic gene	KAT6B	NM_012330.1
Epigenetic gene	KDM2A	NM_012308.1
Epigenetic gene	KDM4B	NM_015015.2
Epigenetic gene	KDM4C	NM_001146694.1
Epigenetic gene	KDM6B	NM_001080424.1
Epigenetic gene	L3MBTL1	NM_015478.6
Epigenetic gene	MBD5	NM_018328.3
Epigenetic gene	MBIP	NM_001144891.1
Epigenetic gene	MEIS1	NM_002398.2
Epigenetic gene	MEIS2	NM_002399.2
Epigenetic gene	MEOX1	NM_001040002.1
Epigenetic gene	MEOX2	NM_005924.4
Epigenetic gene	MGEA5	NM_012215.3
Epigenetic gene	MGMT	NM_002412.3
Epigenetic gene	MLLT6	NM_005937.3
Epigenetic gene	MORF4L2	NM_001142421.1
Epigenetic gene	NNMT	NM_006169.2
Epigenetic gene	PBX1	NM_002585.2
Epigenetic gene	PHB	NM_002634.2
Epigenetic gene	PHF2	NM_005392.3
Epigenetic gene	PHF21A	NM_016621.3
Epigenetic gene	PHF23	NM_024297.2
Epigenetic gene	PHF5A	NM_032758.3
Epigenetic gene	PHF8	NM_001184896.1
Epigenetic gene	POU2F2	NM_002698.2
Epigenetic gene	POU2F3	NM_014352.3
Epigenetic gene	POU3F1	NM_002699.3
Epigenetic gene	PRDM1	NM_182907.1
Epigenetic gene	PRMT1	NM_001536.4
Epigenetic gene	PROX1	NM_002763.3
Epigenetic gene	RAI1	NM_030665.3
Epigenetic gene	RING1	NM_002931.3
Epigenetic gene	RUVBL2	NM_006666.1
Epigenetic gene	SATB1	NM_001131010.1
Epigenetic gene	SETD1A	NM_014712.1
Epigenetic gene	SETD2	NM_014159.6
Epigenetic gene	SETD5	NM_001080517.1
Epigenetic gene	SHPRH	NM_001042683.2
Epigenetic gene	SMARCA2	NM_001289396.1
Epigenetic gene	SMARCA4	NM_003072.3
Epigenetic gene	SMARCC2	NM_001130420.1
Epigenetic gene	SMYD2	NM_020197.2
Epigenetic gene	SMYD5	NM_006062.2
Epigenetic gene	SRCAP	NM_006662.2
Epigenetic gene	TAF12	NM_001135218.1
Epigenetic gene	TAF3	NM_031923.2
Epigenetic gene	TAF9	NM_001015892.1
Epigenetic gene	TCF20	NM_005650.1
Epigenetic gene	TET1	NM_030625.2
Epigenetic gene	TET2	NM_001127208.2
Epigenetic gene	TFB2M	NM_022366.2
Epigenetic gene	TGIF1	NM_170695.2
Epigenetic gene	UBE2N	NM_003348.3
Epigenetic gene	YEATS4	NM_006530.2
Epigenetic gene	ZBTB7A	NM_015898.2
Epigenetic gene	ZHX2	NM_014943.3
Epigenetic gene	ZHX3	NM_015035.3
Epigenetic gene	ZMYND8	NM_183048.2
TP53 family	TP53	NM_000546.2
TP53 family	TP63	NM_003722.4
TP53 family	TP73	NM_005427.2
Housekeeping	GAPDH	NM_002046.3
Housekeeping	HPRT1	NM_000194.1
Housekeeping	PGK1	NM_000291.2
Housekeeping	TUBB	NM_178014.2

## Sheet: Table S1.3
Table S1.3 RNASeq DEGS Epgn3 vs Epgn1 cell lines
Gene	baseMean	log2FoldChange	lfcSE	stat	pvalue	padj
A1BG	4.6459	-0.119745	0.488217	-0.24527	0.806247	0.873833
A1BG-AS1	158.25	0.859356	0.178499	4.81436	1.47675e-06	1.12248e-05
A2M	22960.7	-2.86668	1.21641	-2.35667	0.0184396	0.0467073
A2M-AS1	11.3628	0.501162	1.08785	0.460691	0.645021	0.750884
A4GALT	14.7531	4.96651	1.81269	2.73985	0.00614673	0.0186289
AAAS	444.766	-0.444617	0.183816	-2.41881	0.0155715	0.0407046
AACS	742.173	0.278561	0.179324	1.5534	0.120328	0.214563
AADAT	103.233	-1.70446	0.463088	-3.68064	0.000232649	0.00106665
AAGAB	1197.97	0.576248	0.147638	3.90312	9.49621e-05	0.000479564
AAK1	643.652	-0.113302	0.236263	-0.479562	0.631539	0.739479
AAMDC	159.022	0.417845	0.306997	1.36107	0.173491	0.285244
AAMP	1412.82	-0.614232	0.191809	-3.20232	0.00136327	0.0050736
AAR2	632	-0.737619	0.139242	-5.29738	1.17477e-07	1.10493e-06
AARD	8.40491	-2.11483	0.639823	-3.30533	0.000948652	0.00369436
AARS	5057.58	0.86236	0.237657	3.62859	0.000284977	0.00127367
AARS2	666.637	-1.18312	0.195785	-6.043	1.51279e-09	1.94911e-08
AARSD1	6.6479	-0.486162	0.461595	-1.05322	0.292239	0.421774
AASDH	368.668	0.440514	0.230976	1.90719	0.0564961	0.117161
AASDHPPT	1434.67	0.0619896	0.120646	0.513816	0.60738	0.719265
AASS	694.242	0.539264	0.307357	1.75452	0.0793415	0.154393
AATBC	3.42778	-2.72276	1.21303	-2.24459	0.0247945	0.059669
AATF	521.114	0.318716	0.136223	2.33967	0.0193007	0.0484499
AATK	84.1016	-2.73147	0.70657	-3.86582	0.000110718	0.000548331
ABALON	1.96771	-0.914989	0.743539	-1.23059	0.218478	0.338403
ABAT	106.751	-1.10482	0.814225	-1.3569	0.174812	0.28697
ABCA1	546.604	-0.108478	0.611213	-0.17748	0.859132	0.911146
ABCA10	84.0117	3.9517	0.934612	4.22817	2.35596e-05	0.000138832
ABCA11P	6.61476	0.476538	0.429279	1.11009	0.26696	0.394193
ABCA12	17.2929	1.60529	1.3639	1.17699	0.2392	0.362978
ABCA13	95.2868	-3.15652	0.592834	-5.32446	1.01252e-07	9.66109e-07
ABCA17P	1.47097	0.602747	1.26105	0.477973	0.632669	0.740427
ABCA2	723.921	-1.05817	0.437537	-2.41846	0.0155862	0.0407316
ABCA3	389.088	6.32068	1.08554	5.8226	5.79404e-09	6.87007e-08
ABCA4	0.831065	-0.103904	1.49654	-0.0694296	0.944648	0.967812
ABCA5	827.544	-0.93597	0.316345	-2.9587	0.00308944	0.0102924
ABCA6	109.465	3.83491	1.06778	3.59149	0.000328789	0.00144362
ABCA7	263.747	0.657772	0.390307	1.68527	0.0919366	0.173824
ABCA8	3.63112	-0.962172	1.67601	-0.574085	0.56591	0.685193
ABCA9	45.7148	-1.23349	1.18817	-1.03814	0.299204	0.429598
ABCB1	196.31	0.821681	0.951937	0.863167	0.388046	0.520732
ABCB10	566.062	0.0734473	0.136874	0.536605	0.591541	0.706901
ABCB4	343.395	-5.19883	0.298565	-17.4127	6.60744e-68	3.48552e-65
ABCB5	3419.04	-10.658	0.666508	-15.9908	1.4815e-57	5.94627e-55
ABCB6	21.0726	-2.10798	0.255533	-8.24933	1.59278e-16	5.03554e-15
ABCB7	476.577	0.533325	0.229771	2.32111	0.0202808	0.0505255
ABCB8	605.485	-0.585354	0.28762	-2.03516	0.0418346	0.0916785
ABCB9	216.448	-1.28599	0.345144	-3.72595	0.000194579	0.00090674
ABCC1	399.394	0.959091	0.293311	3.26987	0.00107595	0.00413
ABCC10	388.827	0.253287	0.214714	1.17965	0.23814	0.361962
ABCC11	4.23198	-0.711294	0.788974	-0.901542	0.3673	0.500034
ABCC2	755.202	-5.44733	0.670031	-8.12997	4.29397e-16	1.29542e-14
ABCC3	35.9329	7.62305	0.538068	14.1674	1.45704e-45	3.32115e-43
ABCC4	1174.51	0.0266018	0.233866	0.113748	0.909437	0.94517
ABCC5	773.277	-0.928199	0.189949	-4.88658	1.02604e-06	8.02365e-06
ABCC6	2.36144	4.78803	1.90026	2.51967	0.0117464	0.0321964
ABCC9	2.00797	3.74182	1.0946	3.41844	0.000629812	0.00257775
ABCD1	659.964	-0.85363	0.574155	-1.48676	0.137078	0.236929
ABCD2	26.7782	0.66403	0.785695	0.84515	0.398027	0.530636
ABCD3	1598.25	-0.278861	0.216741	-1.28661	0.19823	0.314905
ABCD4	252.788	0.142735	0.311175	0.458698	0.646451	0.751843
ABCE1	2811.15	-0.0858373	0.185697	-0.462245	0.643906	0.749944
ABCF1	1300.36	-0.483963	0.160313	-3.01886	0.00253725	0.00869922
ABCF2	2119.92	-0.413518	0.194355	-2.12764	0.0333668	0.0762818
ABCF2P1	0.963333	-0.737018	1.04605	-0.704575	0.481075	0.609677
ABCF3	741.262	-0.318892	0.109387	-2.91525	0.00355403	0.0115974
ABCG1	28.2051	6.17384	0.632151	9.76641	1.56912e-22	8.77897e-21
ABCG2	90.9003	1.51084	0.844332	1.78939	0.0735515	0.145347
ABCG4	7.3532	-3.44857	1.17984	-2.92292	0.00346764	0.0113637
ABCG5	10.9721	-7.10244	1.42223	-4.99388	5.91772e-07	4.85595e-06
ABHD1	6.21573	0.807515	1.16926	0.69062	0.489804	0.618089
ABHD10	965.741	-0.556203	0.178448	-3.11689	0.0018277	0.00652074
ABHD11	134.984	0.666679	0.318609	2.09246	0.036397	0.081881
ABHD11-AS1	7.41329	1.66479	0.481071	3.4606	0.000538981	0.00224177
ABHD12	1175.16	0.487799	0.242044	2.01533	0.0438704	0.0953478
ABHD13	409.453	-0.303561	0.266661	-1.13838	0.254963	0.380499
ABHD14A	32.6154	-1.06029	0.384022	-2.761	0.00576243	0.0176116
ABHD14B	648.941	-0.0588217	0.306203	-0.1921	0.847664	0.903447
ABHD15	177.03	0.0831852	0.181791	0.457588	0.647249	0.752576
ABHD17A	393.555	0.0341069	0.165851	0.205649	0.837065	0.896446
ABHD17AP1	0.902314	-0.0704869	1.16915	-0.0602889	0.951926	0.972306
ABHD17B	541.719	-0.674554	0.120528	-5.59667	2.1851e-08	2.34419e-07
ABHD17C	319.808	-0.00543639	0.321465	-0.0169113	0.986507	0.992866
ABHD18	232.919	1.36591	0.198575	6.87857	6.04576e-12	1.089e-10
ABHD2	3654.3	0.590556	0.341746	1.72806	0.0839783	0.16151
ABHD3	300.248	0.11782	0.337587	0.349007	0.727084	0.816902
ABHD4	328.095	0.517922	0.48283	1.07268	0.283414	0.412151
ABHD5	342.382	1.0867	0.472177	2.30147	0.0213652	0.0527698
ABHD6	777.105	-1.00075	0.349607	-2.8625	0.00420314	0.0133778
ABHD8	92.4471	-1.17631	0.668641	-1.75926	0.0785342	0.153161
ABI1	962.887	0.588961	0.40976	1.43733	0.150624	0.255174
ABI2	1163.78	-0.344224	0.236639	-1.45464	0.14577	0.248418
ABI3BP	7.26696	2.37201	0.980394	2.41945	0.0155441	0.0406446
ABL1	1916.19	0.328306	0.194731	1.68595	0.0918055	0.173633
ABL2	4880.25	-0.415742	0.204992	-2.02809	0.0425508	0.0929173
ABLIM1	189.49	0.0326086	0.594102	0.0548872	0.956228	0.975158
ABLIM2	2.76294	-0.786271	0.818707	-0.960382	0.336863	0.46922
ABLIM3	646.249	3.07263	0.326464	9.41184	4.87504e-21	2.35007e-19
ABR	1068.16	0.0270453	0.170976	0.158182	0.874313	0.92154
ABRACL	652.198	-0.410948	0.317168	-1.29568	0.195086	0.311253
ABRAXAS1	324.57	0.631962	0.353687	1.78678	0.0739724	0.146007
ABRAXAS2	417.907	-0.0148116	0.139567	-0.106126	0.915483	0.948782
ABT1	408.032	-0.0440733	0.238296	-0.184952	0.853267	0.907585
ABTB1	174.821	0.381598	0.25952	1.4704	0.141453	0.242808
ABTB2	396.155	-0.715763	0.367223	-1.94912	0.0512808	0.108416
ACAA1	511.275	-0.762055	0.122696	-6.21093	5.26712e-10	7.27352e-09
ACAA2	789.236	1.36822	0.169835	8.05619	7.87064e-16	2.31026e-14
ACACA	1840.23	0.497196	0.221378	2.24592	0.0247092	0.0594871
ACACB	252.91	-2.02919	0.357988	-5.66831	1.44213e-08	1.5982e-07
ACAD10	406.11	-0.00833827	0.340873	-0.0244615	0.980484	0.989133
ACAD11	27.4785	1.25653	0.313612	4.00663	6.15917e-05	0.000325356
ACAD8	346.163	-0.0825041	0.234483	-0.351856	0.724946	0.815294
ACAD9	725.291	-0.144402	0.151791	-0.951323	0.341441	0.474271
ACADL	3.27054	2.62926	1.52321	1.72613	0.0843245	0.161905
ACADM	1411.43	-0.921159	0.274359	-3.35749	0.00078653	0.00313508
ACADS	238.412	-1.86143	0.630585	-2.95191	0.0031581	0.0104871
ACADSB	429.855	-0.481769	0.318978	-1.51035	0.130954	0.228568
ACADVL	2022.63	0.434569	0.269269	1.61388	0.106553	0.195068
ACAN	21.8347	-7.62062	1.00363	-7.59307	3.12412e-14	7.60958e-13
ACAP1	7.7691	0.191596	0.412779	0.464161	0.642532	0.748837
ACAP2	2900.29	-0.110564	0.0915301	-1.20795	0.227067	0.348548
ACAP2-IT1	6.71961	-0.577242	0.598258	-0.964871	0.334609	0.467031
ACAP3	598.744	-0.262933	0.248429	-1.05838	0.289881	0.41931
ACAT1	1550.07	-0.624819	0.2536	-2.46379	0.0137475	0.0367483
ACAT2	2834.21	0.170089	0.3848	0.442018	0.658476	0.761966
ACBD3	1756.02	-0.384981	0.105273	-3.65698	0.000255202	0.00115684
ACBD4	84.3562	1.54827	0.39256	3.94405	8.01168e-05	0.000412722
ACBD5	994.031	0.791659	0.3432	2.3067	0.0210715	0.0521365
ACBD6	597.596	-0.226536	0.14303	-1.58383	0.113231	0.204679
ACBD7	18.8741	0.173364	0.645055	0.268759	0.788115	0.86182
ACCS	88.1586	-0.312143	0.30646	-1.01854	0.30842	0.439277
ACCSL	20.1084	-5.0885	1.15201	-4.41705	1.00058e-05	6.40114e-05
ACD	193.857	0.219821	0.155982	1.40928	0.158754	0.266098
ACE	9.36245	4.77547	0.821092	5.816	6.02735e-09	7.11073e-08
ACE2	0.931799	1.24118	1.51615	0.818635	0.412995	0.545353
ACER2	18.4434	-0.861412	0.361391	-2.3836	0.0171442	0.0440425
ACER3	871.591	0.11471	0.0917558	1.25017	0.211239	0.329902
ACHE	15.7622	-0.34443	0.754983	-0.456209	0.648239	0.753396
ACIN1	1781.4	-0.194499	0.167453	-1.16152	0.245431	0.37006
ACKR1	1.40447	0.555135	1.97816	0.280632	0.778993	0.855625
ACKR2	1.45311	0.0839723	1.01303	0.0828918	0.933938	0.960682
ACKR3	1.83819	4.82996	1.26838	3.80798	0.000140107	0.000676641
ACKR4	2.12215	1.67941	0.871985	1.92596	0.0541096	0.113153
ACLY	8555.3	0.673145	0.302131	2.22799	0.0258809	0.0618242
ACO1	1465.12	0.670473	0.382902	1.75103	0.0799402	0.155394
ACO2	2545.21	-1.23556	0.142049	-8.69811	3.37467e-18	1.23135e-16
ACOT1	43.4259	1.00835	0.605226	1.66608	0.0956984	0.179543
ACOT11	17.0721	-0.879326	0.817872	-1.07514	0.282313	0.411088
ACOT12	1.26637	-3.56011	1.5192	-2.3434	0.0191087	0.0480529
ACOT13	525.43	-0.260312	0.116709	-2.23044	0.0257185	0.0615
ACOT2	194.567	0.530506	0.183026	2.89853	0.00374916	0.012127
ACOT4	16.2141	1.02932	0.677898	1.51839	0.128915	0.225822
ACOT7	2022.67	0.457764	0.240997	1.89946	0.0575039	0.118837
ACOT8	337.174	-0.814877	0.150192	-5.42557	5.777e-08	5.7842e-07
ACOT9	852.679	0.808846	0.281687	2.87143	0.00408619	0.0130457
ACOX1	1845.22	0.0970463	0.159685	0.607737	0.543362	0.665214
ACOX2	4.30269	-3.29339	1.23557	-2.66549	0.00768766	0.0224833
ACOX3	263.579	-0.17938	0.132116	-1.35775	0.174543	0.286682
ACOXL	1.12382	-3.27094	2.08298	-1.57032	0.116342	0.208971
ACOXL-AS1	1.46719	-2.64166	1.10263	-2.39578	0.0165852	0.0428412
ACP1	1367.05	-0.587643	0.178453	-3.29298	0.000991298	0.00384019
ACP2	544.473	0.680653	0.0863723	7.88045	3.26194e-15	8.85664e-14
ACP5	1027.69	-3.37162	0.425923	-7.91602	2.45242e-15	6.73794e-14
ACP6	179.73	-1.07555	0.182136	-5.90522	3.5218e-09	4.29762e-08
ACP7	6.93094	-0.77869	1.01388	-0.768032	0.442468	0.573153
ACPP	6.58884	-0.578342	0.983614	-0.587976	0.556548	0.677137
ACRBP	0.717218	0.00126984	1.37078	0.000926362	0.999261	1
ACRV1	0.695405	1.08175	1.23089	0.878832	0.379492	0.512092
ACSBG1	44.4384	-7.53515	1.1237	-6.70564	2.00525e-11	3.42171e-10
ACSF2	491.847	-1.13104	0.299104	-3.78144	0.000155924	0.000742729
ACSF3	300.148	0.103666	0.167894	0.617445	0.536941	0.659321
ACSL1	4453.77	-2.89908	0.479709	-6.04342	1.50882e-09	1.94535e-08
ACSL3	11633.5	-0.904429	0.284385	-3.18029	0.00147125	0.00541111
ACSL4	4104.57	1.7006	0.187632	9.06349	1.26345e-19	5.33801e-18
ACSL5	134.274	6.73221	0.299865	22.4508	1.25638e-111	2.89957e-108
ACSL6	2.04066	-2.2766	0.922104	-2.46892	0.0135522	0.0363102
ACSM3	20.4611	0.341707	0.676387	0.505194	0.613423	0.724205
ACSM5	3.38233	-4.45066	1.31028	-3.39672	0.000681983	0.0027704
ACSS1	617.867	-3.74263	0.278719	-13.428	4.1449e-41	7.42983e-39
ACSS2	2703.02	-0.674818	0.5949	-1.13434	0.256652	0.382266
ACSS3	1.71851	-0.0868691	1.49164	-0.0582373	0.95356	0.973598
ACTA1	1.42988	-1.23881	0.935887	-1.32367	0.185613	0.29958
ACTA2	138.658	0.282715	1.10407	0.256066	0.7979	0.868303
ACTA2-AS1	1.9281	2.18988	0.93797	2.3347	0.0195589	0.0489847
ACTB	55851.9	0.174884	0.245118	0.713468	0.475556	0.604489
ACTBL2	2.38237	-2.55693	0.828442	-3.08643	0.00202576	0.00714317
ACTBP11	2.79439	-1.14916	0.660023	-1.74109	0.0816672	0.158149
ACTBP2	6.35807	-0.792675	0.4477	-1.77055	0.076636	0.150248
ACTBP7	5.33463	-1.16516	0.605967	-1.9228	0.0545047	0.113786
ACTBP9	5.54238	-0.20008	0.406905	-0.491712	0.622923	0.732503
ACTG1	46394.9	0.018967	0.352779	0.0537644	0.957123	0.975887
ACTG1P1	2.7961	-0.115787	0.680127	-0.170243	0.864819	0.914551
ACTG1P10	0.872472	-1.55409	1.14667	-1.35531	0.175319	0.287624
ACTG1P14	2.08389	-0.919796	0.807983	-1.13838	0.25496	0.380499
ACTG1P17	2.09191	-0.00304554	0.760295	-0.00400573	0.996804	0.999239
ACTG1P19	1.09742	0.936062	1.19667	0.782222	0.434084	0.565556
ACTG1P20	7.78713	-0.740295	0.348	-2.12729	0.0333963	0.0763304
ACTG1P23	1.2415	-0.732789	1.04317	-0.702462	0.482391	0.610905
ACTG1P24	0.795564	-0.425611	1.50091	-0.283569	0.776741	0.853985
ACTG1P3	2.44836	-0.163731	0.82002	-0.199668	0.841741	0.899523
ACTG1P9	1.32358	-1.08355	1.07951	-1.00375	0.3155	0.446812
ACTG2	12.9915	-4.93487	0.642117	-7.68531	1.52623e-14	3.86862e-13
ACTL10	21.0057	0.0570628	0.330728	0.172537	0.863015	0.913056
ACTL6A	1117.86	-0.243481	0.179959	-1.35298	0.176062	0.288684
ACTL8	5.50574	5.43822	1.68975	3.21837	0.00128923	0.00483311
ACTN1	4684.7	0.482095	0.286057	1.68531	0.0919286	0.173824
ACTN1-AS1	1.25512	1.25272	0.826172	1.5163	0.129444	0.226575
ACTN2	17.41	-5.9162	0.834732	-7.08754	1.36516e-12	2.7015e-11
ACTN4	3865.75	0.732529	0.197975	3.70011	0.000215503	0.000994459
ACTR10	817.472	0.103933	0.14441	0.719708	0.471705	0.600792
ACTR1A	2328.99	0.487893	0.221431	2.20337	0.0275688	0.0651822
ACTR1B	1133.82	0.0062178	0.239517	0.0259597	0.979289	0.988444
ACTR2	6656.12	0.031473	0.127899	0.246077	0.805623	0.873518
ACTR3	6281.76	0.219044	0.27437	0.798354	0.424665	0.556939
ACTR3B	100.152	0.122617	0.212086	0.578145	0.563166	0.682849
ACTR3C	9.00088	0.988432	1.02162	0.967511	0.333289	0.465611
ACTR5	157.743	-0.595356	0.127365	-4.6744	2.94818e-06	2.10732e-05
ACTR6	410.76	0.0325992	0.260587	0.125099	0.900445	0.938583
ACTR8	720.793	-0.877087	0.102067	-8.59321	8.4571e-18	2.98553e-16
ACTRT3	24.487	-0.704385	0.6038	-1.16659	0.243377	0.367674
ACVR1	571.877	0.655744	0.220824	2.96953	0.00298257	0.00999343
ACVR1B	313.437	-0.767617	0.132465	-5.79485	6.83827e-09	7.97568e-08
ACVR1C	169.534	1.05869	0.284629	3.71955	0.000199577	0.000927459
ACVR2A	328.129	1.10939	0.478523	2.31837	0.0204292	0.0508265
ACVR2B	539.529	-1.89765	0.282348	-6.72097	1.80524e-11	3.10048e-10
ACVR2B-AS1	17.2084	-2.93334	0.716847	-4.092	4.27661e-05	0.000235741
ACVRL1	9.41107	0.954119	0.861656	1.10731	0.268161	0.395357
ACY1	5.50707	-0.73735	0.530901	-1.38886	0.164874	0.274414
ACY3	1.38426	0.486139	1.01422	0.479322	0.631709	0.739537
ACYP1	132.045	-0.0434855	0.217311	-0.200108	0.841396	0.899207
ACYP2	117.346	0.894223	0.473076	1.89023	0.058727	0.121
ADA	151.11	-1.9444	0.453634	-4.28627	1.81698e-05	0.000109523
ADA2	1.53463	0.427359	1.80704	0.236496	0.813048	0.878573
ADAL	276.443	0.159586	0.10539	1.51425	0.129963	0.227205
ADAM10	7319.35	-1.0971	0.191105	-5.74084	9.42085e-09	1.07768e-07
ADAM11	63.6904	-1.91122	0.526365	-3.63098	0.000282345	0.00126374
ADAM12	955.774	6.28552	0.872667	7.20265	5.90531e-13	1.22781e-11
ADAM15	1517.81	-0.0424443	0.207625	-0.204428	0.838019	0.896895
ADAM17	1471.26	0.980237	0.119813	8.18138	2.80602e-16	8.6346e-15
ADAM19	449.147	-0.624392	0.630788	-0.989859	0.322243	0.454027
ADAM20	1.90505	0.374182	1.27601	0.293243	0.769336	0.848877
ADAM20P1	1.26328	1.53945	2.04385	0.753213	0.451322	0.581572
ADAM21	3.37256	-0.994787	0.732068	-1.35887	0.174187	0.286148
ADAM22	134.132	-0.923617	0.709312	-1.30213	0.192872	0.308685
ADAM23	561.481	-2.97985	0.373239	-7.98376	1.41946e-15	4.00116e-14
ADAM28	56.1532	8.79843	1.12364	7.83027	4.86823e-15	1.29327e-13
ADAM32	11.4145	3.2441	0.585042	5.54506	2.93847e-08	3.07906e-07
ADAM33	18.6372	4.63818	1.33742	3.46802	0.000524315	0.00218866
ADAM8	155.105	6.09734	0.830294	7.34359	2.0794e-13	4.55962e-12
ADAM9	3331.35	1.55959	0.164314	9.4915	2.27723e-21	1.13327e-19
ADAMTS1	5324.87	3.7995	0.67789	5.60489	2.08391e-08	2.24476e-07
ADAMTS10	5.63291	1.84844	1.11024	1.6649	0.0959324	0.179868
ADAMTS12	9.36403	0.72629	1.05976	0.685331	0.493135	0.62068
ADAMTS13	16.8	0.670919	0.59296	1.13147	0.257855	0.383563
ADAMTS14	86.5019	4.26309	1.10058	3.87349	0.000107289	0.000533643
ADAMTS15	10.1618	3.13627	0.959232	3.26957	0.00107712	0.00413277
ADAMTS16	24.0349	-2.10714	0.500733	-4.20811	2.57519e-05	0.000149798
ADAMTS17	52.7125	-1.12893	0.792854	-1.42388	0.154482	0.260191
ADAMTS19	1054.71	14.4115	2.64292	5.45289	4.95582e-08	4.99996e-07
ADAMTS19-AS1	6.5869	7.35185	2.37297	3.09817	0.00194722	0.00690445
ADAMTS2	178.297	1.47222	1.05931	1.3898	0.16459	0.274025
ADAMTS20	30.5055	3.62703	1.29238	2.80647	0.00500882	0.0155739
ADAMTS3	397.592	2.91669	0.932523	3.12774	0.00176157	0.00632268
ADAMTS4	181.996	2.10209	0.965335	2.17758	0.0294375	0.0688941
ADAMTS5	71.0586	4.88471	0.398445	12.2594	1.4953e-34	1.958e-32
ADAMTS6	287.463	4.79233	0.655387	7.3122	2.62798e-13	5.70828e-12
ADAMTS7	47.4139	0.0017626	0.544044	0.0032398	0.997415	0.999629
ADAMTS7P4	5.86124	-0.611037	0.575359	-1.06201	0.288231	0.417447
ADAMTS9	121.67	-2.62856	0.60824	-4.32158	1.54914e-05	9.48022e-05
ADAMTS9-AS2	6.67186	-1.21943	0.737659	-1.65311	0.0983086	0.183237
ADAMTSL1	389.86	8.04101	1.22047	6.58845	4.44442e-11	7.20433e-10
ADAMTSL2	1.25901	0.277936	1.05098	0.264455	0.79143	0.864165
ADAMTSL4	35.0528	-0.829657	0.543174	-1.52742	0.126656	0.222666
ADAMTSL4-AS1	17.2996	1.90404	0.448124	4.24891	2.14818e-05	0.000127859
ADAMTSL5	62.4182	1.05252	0.247655	4.24994	2.13832e-05	0.000127434
ADAP1	16.7693	-0.638207	0.594799	-1.07298	0.28328	0.412119
ADAP2	2.25986	1.42282	0.611678	2.3261	0.0200133	0.0499468
ADAR	5172.94	0.137189	0.13757	0.99723	0.318653	0.450103
ADARB1	414.622	0.835546	0.607658	1.37503	0.169123	0.279721
ADARB2	6.45456	0.339558	0.96021	0.353629	0.723617	0.814444
ADAT1	504.536	-0.107527	0.139309	-0.771859	0.440198	0.571157
ADAT2	132.838	0.515013	0.210888	2.44212	0.0146012	0.0386442
ADAT3	14.4164	-0.49821	0.498133	-1.00015	0.317236	0.448718
ADCK1	114.308	-0.43945	0.294165	-1.49389	0.135205	0.234437
ADCK2	351.916	0.408415	0.383716	1.06437	0.287161	0.416289
ADCK5	92.4978	-0.118418	0.168817	-0.701458	0.483017	0.611489
ADCY1	1324.99	-1.51418	0.73467	-2.06104	0.0392995	0.0871561
ADCY10	1.4435	-0.256495	0.789287	-0.324971	0.745203	0.830287
ADCY10P1	50.1213	0.202425	0.513447	0.394247	0.693399	0.789578
ADCY2	246.736	-11.0844	1.01519	-10.9185	9.39898e-28	7.54493e-26
ADCY3	677.334	-1.16872	0.606699	-1.92636	0.0540593	0.113086
ADCY5	17.3883	-5.61175	1.34759	-4.1643	3.12313e-05	0.000177915
ADCY6	788.959	-0.969474	0.577605	-1.67844	0.0932617	0.175775
ADCY7	274.306	4.60344	0.646709	7.11825	1.09304e-12	2.19357e-11
ADCY8	10.08	4.85106	0.810137	5.98795	2.12508e-09	2.67089e-08
ADCY9	1177.59	0.658008	0.35957	1.82999	0.0672517	0.135126
ADD1	2969.95	0.029596	0.202168	0.146393	0.883611	0.927782
ADD2	3.61135	-2.78703	1.16126	-2.4	0.0163952	0.0424371
ADD3	3495.83	-0.137825	0.894231	-0.154126	0.87751	0.923615
ADD3-AS1	1.3805	-0.354862	1.12239	-0.316166	0.751877	0.835312
ADGB	0.928967	0.733319	1.80852	0.405481	0.685124	0.783344
ADGRA2	792.179	1.84565	0.5058	3.64897	0.000263297	0.00119032
ADGRA3	1171.38	-0.166563	0.253474	-0.65712	0.511104	0.63657
ADGRB1	2.39683	0.137062	0.757568	0.180923	0.856428	0.909467
ADGRB2	139.374	-1.39291	0.565337	-2.46386	0.0137448	0.0367465
ADGRB3	46.7381	0.929413	0.986065	0.942547	0.345913	0.478934
ADGRD1	3.70967	-2.71562	1.00543	-2.70094	0.00691433	0.0206226
ADGRE1	82.1526	3.25807	1.27586	2.55362	0.010661	0.0297152
ADGRE2	39.6003	1.68023	0.696827	2.41126	0.0158976	0.041422
ADGRE4P	1.58574	-1.2886	0.881162	-1.46239	0.143636	0.24571
ADGRE5	948.309	2.14923	0.19411	11.0723	1.71032e-28	1.45519e-26
ADGRF1	7.08934	6.06376	1.92035	3.15763	0.00159058	0.00579572
ADGRF3	1.53814	0.974614	0.816757	1.19327	0.232763	0.355601
ADGRF4	5.06811	6.98508	2.84998	2.45092	0.014249	0.0378705
ADGRF5	1.77553	-0.20908	1.00847	-0.207323	0.835757	0.895638
ADGRF5P1	0.811919	-3.35717	3.59673	-0.933395	0.350616	0.483524
ADGRG1	3002.96	-2.56241	0.675017	-3.79607	0.000147006	0.000706262
ADGRG2	1.65964	-2.86471	1.55942	-1.83703	0.0662051	0.133356
ADGRG5	0.838036	1.42069	1.07479	1.32182	0.186227	0.30032
ADGRG6	1654.25	1.0151	0.721304	1.40731	0.159336	0.266905
ADGRL1	435.157	-0.0194592	0.54719	-0.035562	0.971632	0.98405
ADGRL2	454.929	-0.39593	1.25233	-0.316155	0.751885	0.835312
ADGRL3	6.95008	-1.24139	0.985893	-1.25915	0.207975	0.326267
ADGRL4	19.8941	6.475	1.09714	5.90174	3.59695e-09	4.37775e-08
ADGRV1	9.349	-2.24902	0.81808	-2.74914	0.00597514	0.0181685
ADH1C	1.27621	-1.4468	1.47952	-0.977885	0.328131	0.460112
ADH5	2089.02	0.136324	0.179154	0.760935	0.446696	0.577394
ADHFE1	30.3403	0.525833	0.659357	0.797493	0.425165	0.557515
ADI1	494.998	-0.208677	0.158685	-1.31504	0.188495	0.303099
ADIPOR1	2244.2	-0.888899	0.0771688	-11.5189	1.05966e-30	1.05185e-28
ADIPOR2	3295.6	-0.0411125	0.204055	-0.201477	0.840325	0.898687
ADIRF	4.02851	2.65895	0.56085	4.74094	2.12734e-06	1.56171e-05
ADIRF-AS1	25.1358	2.03128	0.344144	5.90241	3.58227e-09	4.36564e-08
ADK	586.937	1.64365	0.184928	8.88806	6.21855e-19	2.42222e-17
ADM	66.9105	-4.8989	1.1595	-4.22501	2.38928e-05	0.000140578
ADM2	57.8342	1.78495	0.450875	3.95885	7.53108e-05	0.000391239
ADM5	5.62116	-0.444343	0.440093	-1.00966	0.31266	0.443776
ADNP	1694.4	-0.758897	0.33884	-2.23969	0.0251109	0.060289
ADNP-AS1	4.1872	-0.119198	0.548703	-0.217236	0.828024	0.889861
ADNP2	802.416	0.264685	0.192661	1.37384	0.169492	0.280136
ADO	872.806	-0.812791	0.20682	-3.92994	8.49661e-05	0.000435637
ADORA1	7.33278	-0.649364	0.865276	-0.75047	0.452972	0.583331
ADORA2A	1.58489	-0.800778	0.870659	-0.919738	0.35771	0.490195
ADORA2B	225.854	0.850867	0.42325	2.01032	0.0443977	0.0962216
ADPGK	919.075	-0.0751166	0.142965	-0.525418	0.599292	0.71298
ADPGK-AS1	1.49016	0.155183	0.755945	0.205283	0.837351	0.896617
ADPRH	253.396	0.232294	0.89817	0.25863	0.795921	0.867255
ADPRHL1	47.945	5.05149	0.756653	6.6761	2.45391e-11	4.14515e-10
ADPRHL2	392.164	-0.0998037	0.201267	-0.495878	0.619981	0.730206
ADPRM	138.088	-0.287241	0.149963	-1.91541	0.0554401	0.115373
ADRA1B	26.6565	2.45402	0.75184	3.26402	0.00109844	0.00420584
ADRA1D	0.746617	4.22366	2.65154	1.59291	0.111181	0.201585
ADRA2A	0.692712	-1.88013	1.21228	-1.5509	0.120925	0.215137
ADRA2B	2.31627	-3.15302	1.31166	-2.40384	0.0162238	0.042082
ADRA2C	4.57788	0.201142	0.941302	0.213685	0.830793	0.891971
ADRB1	1.56127	0.418772	1.6122	0.259752	0.795055	0.866677
ADRB2	46.8917	-1.08973	0.700273	-1.55615	0.119672	0.213665
ADRM1	1299.37	-1.05183	0.212	-4.96147	6.99605e-07	5.65287e-06
ADSL	1663.29	-0.821311	0.215389	-3.81314	0.00013721	0.000664735
ADSS	1092.39	-0.577398	0.114519	-5.04195	4.60813e-07	3.88316e-06
ADSSL1	85.3264	-1.70747	0.69077	-2.47184	0.013442	0.0360778
ADTRP	11.0799	2.26446	0.487701	4.64313	3.43177e-06	2.43041e-05
AEBP1	2421.14	-1.43389	0.358378	-4.00107	6.30562e-05	0.00033244
AEBP2	562.495	0.0356711	0.240551	0.148289	0.882115	0.926896
AEN	1019.17	-1.09421	0.313248	-3.49311	0.000477433	0.00201436
AES	2291.71	0.722985	0.20717	3.48981	0.000483357	0.00203656
AFAP1	843.804	1.53072	0.225838	6.77797	1.21875e-11	2.13692e-10
AFAP1L1	448.054	-3.75289	0.43345	-8.65818	4.79365e-18	1.72189e-16
AFAP1L2	199.372	0.870211	0.773255	1.12539	0.260425	0.3864
AFDN	1091.64	0.646362	0.514559	1.25615	0.209062	0.327472
AFDN-DT	2.50009	0.40346	0.961023	0.419823	0.674615	0.775555
AFF1	871.028	-0.0666918	0.261526	-0.25501	0.798715	0.869036
AFF2	32.8581	0.966645	0.796021	1.21435	0.224616	0.345706
AFF3	211.48	-5.8778	0.695652	-8.44933	2.92984e-17	9.88913e-16
AFF4	3951.17	0.323815	0.174418	1.85655	0.0633749	0.128696
AFG1L	163.235	0.415721	0.184061	2.25861	0.0239077	0.0578667
AFG3L1P	142.917	-0.51876	0.274795	-1.88781	0.0590516	0.121492
AFG3L2	2422.09	-0.575816	0.128542	-4.47958	7.47911e-06	4.94049e-05
AFMID	207.94	-0.34137	0.374216	-0.912228	0.361649	0.494382
AFP	1.80525	5.50088	1.22111	4.50482	6.64288e-06	4.44053e-05
AFTPH	740.584	-0.159794	0.0891897	-1.79161	0.0731947	0.144766
AGA	302.52	-0.488229	0.134703	-3.6245	0.000289525	0.0012918
AGAP1	651.355	-0.307714	0.255985	-1.20208	0.229334	0.351444
AGAP1-IT1	4.33373	1.42203	0.706486	2.01282	0.0441333	0.0957838
AGAP10P	0.754336	-2.57961	2.5853	-0.997802	0.318375	0.449819
AGAP12P	2.34364	1.23969	1.05256	1.17778	0.238883	0.36276
AGAP2	14.1747	-1.7598	0.352006	-4.99934	5.75273e-07	4.73529e-06
AGAP2-AS1	211.5	-0.00652846	0.159183	-0.0410124	0.967286	0.981102
AGAP3	1717.56	-0.864973	0.242847	-3.5618	0.000368314	0.00159967
AGAP4	17.8856	-0.00393551	0.329925	-0.0119285	0.990483	0.994685
AGAP5	0.808699	-0.311466	1.30762	-0.238193	0.811731	0.877973
AGAP6	36.8302	-0.32122	0.351484	-0.913897	0.360771	0.493511
AGAP9	12.7621	0.675854	0.297047	2.27524	0.0228913	0.0558756
AGBL2	8.82778	0.892038	0.370865	2.40529	0.0161596	0.0419745
AGBL3	36.0894	-0.45072	0.395991	-1.13821	0.255034	0.380507
AGBL5	560.742	0.105964	0.0876665	1.20872	0.226772	0.348215
AGER	2.82882	0.391824	0.55159	0.710354	0.477485	0.606397
AGFG1	1731.45	-0.469613	0.111833	-4.19925	2.67795e-05	0.000154945
AGFG2	617.954	2.73697	0.780465	3.50684	0.000453464	0.00192555
AGGF1	1027.25	0.272125	0.181639	1.49816	0.134091	0.232964
AGGF1P1	1.04701	-0.444734	1.03366	-0.430252	0.667012	0.769259
AGGF1P2	1.3595	-1.5364	1.22103	-1.25828	0.20829	0.326481
AGGF1P3	1.31718	-2.84555	1.80772	-1.57411	0.115463	0.207717
AGK	416.051	0.00951138	0.212033	0.0448581	0.96422	0.979275
AGL	206.281	0.512297	0.188393	2.7193	0.00654208	0.0196656
AGMAT	29.6698	0.254148	0.413486	0.614646	0.538788	0.661105
AGMO	3.98285	-4.85154	1.06508	-4.55508	5.23656e-06	3.57422e-05
AGO1	1373.05	-0.967822	0.173312	-5.58429	2.34662e-08	2.50293e-07
AGO2	1489.03	0.446579	0.235444	1.89675	0.0578608	0.119468
AGO3	521.103	0.815636	0.362552	2.24971	0.0244676	0.0590029
AGO4	556.634	-0.0209248	0.315114	-0.0664039	0.947056	0.969337
AGPAT1	349.875	-0.325521	0.175871	-1.85091	0.0641827	0.129949
AGPAT2	627.987	-0.139278	0.170351	-0.817595	0.413588	0.54602
AGPAT3	1511.23	-0.234666	0.250997	-0.934938	0.34982	0.482643
AGPAT4	227.079	2.70912	0.65705	4.12316	3.73711e-05	0.000209086
AGPAT4-IT1	2.38191	0.195628	0.848047	0.23068	0.817563	0.882058
AGPAT5	1295.26	-0.170669	0.27857	-0.61266	0.540101	0.662341
AGPS	2696	-0.564705	0.198492	-2.84497	0.00444154	0.014049
AGRN	2610.28	1.34968	0.205938	6.55379	5.60957e-11	8.91303e-10
AGT	28.8829	1.36786	0.630928	2.16802	0.0301574	0.0702572
AGTPBP1	820.829	0.162348	0.239881	0.676786	0.498542	0.625651
AGTR1	9.03435	2.92413	0.829637	3.52459	0.000424142	0.00181062
AGTRAP	443.351	0.105405	0.21385	0.492891	0.62209	0.731786
AHCTF1	2069.91	-0.458057	0.173001	-2.64771	0.00810399	0.0235517
AHCY	3410.96	-1.36677	0.277635	-4.92289	8.5276e-07	6.77766e-06
AHCYL1	3064.77	-0.058583	0.265514	-0.22064	0.825373	0.88758
AHCYL2	447.893	-0.707571	0.334089	-2.11791	0.0341825	0.0778102
AHDC1	253.909	0.720412	0.319623	2.25394	0.0241997	0.0584815
AHI1	696.14	0.573131	0.193044	2.96892	0.00298851	0.0100056
AHNAK	37315.8	0.955192	0.345419	2.76532	0.00568674	0.0174149
AHNAK2	856.779	2.42382	0.763852	3.17315	0.00150793	0.00553057
AHR	1647.58	1.60898	0.29321	5.48747	4.07736e-08	4.17528e-07
AHRR	1049.06	0.790929	0.377152	2.09711	0.0359839	0.0811891
AHSA1	1361.92	0.160749	0.219651	0.73184	0.464266	0.59394
AHSA2P	218.833	0.38827	0.350223	1.10863	0.267588	0.394827
AIDA	796.325	0.14972	0.100557	1.48891	0.136512	0.236127
AIF1L	1005.92	-5.88318	0.741521	-7.93394	2.12305e-15	5.89441e-14
AIFM1	1088.69	0.828728	0.326863	2.5354	0.011232	0.0310164
AIFM2	327.478	-0.0169303	0.36537	-0.0463375	0.963041	0.978786
AIFM3	9.3798	0.583602	0.43201	1.3509	0.176728	0.289395
AIG1	409.178	3.06651	0.255364	12.0084	3.21114e-33	3.90048e-31
AIM2	152.188	3.32314	0.900625	3.68981	0.00022442	0.00103226
AIMP1	832.754	0.0187911	0.231335	0.0812291	0.93526	0.96156
AIMP2	624.663	-0.356075	0.259514	-1.37209	0.170036	0.280828
AIP	790.339	-0.377606	0.23924	-1.57835	0.114484	0.206358
AJAP1	0.81059	-3.25324	2.52205	-1.28992	0.197079	0.313732
AJM1	26.7387	1.37282	0.325733	4.21457	2.5025e-05	0.000146446
AJUBA	332.51	1.99839	0.566693	3.52642	0.000421226	0.00179942
AK1	74.3576	0.791956	0.223439	3.5444	0.000393505	0.00169354
AK2	3088.42	-0.412027	0.117247	-3.51419	0.000441101	0.00187737
AK3	1438.06	-0.614768	0.25102	-2.44908	0.0143222	0.0380094
AK3P3	8.728	-1.42734	0.561591	-2.54161	0.0110343	0.0305804
AK4	414.08	-0.85787	0.223649	-3.83579	0.000125161	0.00061182
AK4P1	4.41116	0.210054	0.583847	0.359776	0.719015	0.810505
AK5	674.095	1.67374	0.953359	1.75562	0.0791534	0.154059
AK6	80.6498	0.201282	0.215728	0.933035	0.350802	0.483669
AK7	17.7382	-0.282088	0.467596	-0.603273	0.546327	0.667618
AK8	3.71858	1.94946	0.708692	2.75079	0.00594515	0.0181071
AK9	92.828	0.678355	0.208075	3.26014	0.00111357	0.00425669
AKAP1	635.56	-0.37068	0.272232	-1.36163	0.173313	0.285017
AKAP10	634.979	0.162626	0.215124	0.755967	0.449669	0.579806
AKAP11	2088.62	0.213605	0.269012	0.794037	0.427174	0.559435
AKAP12	3280.57	-1.27981	0.330629	-3.87082	0.000108469	0.000538642
AKAP13	2782.7	1.21504	0.239877	5.06525	4.07872e-07	3.48152e-06
AKAP2	9.89964	0.587336	0.447696	1.31191	0.189551	0.304426
AKAP3	10.7408	0.472725	0.504162	0.937645	0.348427	0.481176
AKAP5	22.9822	1.4824	0.90093	1.64541	0.0998857	0.185383
AKAP6	356.125	2.2685	0.595004	3.81258	0.000137525	0.000665914
AKAP7	137.268	-1.72997	0.223811	-7.7296	1.07883e-14	2.76262e-13
AKAP8	468.853	-0.19088	0.0954448	-1.9999	0.0455116	0.0981636
AKAP8L	619.097	0.197813	0.114041	1.73458	0.0828148	0.159766
AKAP9	2690.21	-0.0742297	0.159133	-0.466462	0.640885	0.747587
AKIP1	311.942	0.718981	0.134934	5.3284	9.90804e-08	9.47835e-07
AKIRIN1	1509.66	-0.517567	0.0834227	-6.20415	5.49928e-10	7.58277e-09
AKIRIN2	307.578	0.669922	0.142398	4.70458	2.54392e-06	1.83829e-05
AKNA	194.223	1.34952	0.325575	4.14504	3.39747e-05	0.000191769
AKNAD1	11.5706	1.6578	0.394546	4.2018	2.64801e-05	0.000153453
AKR1A1	935.894	0.483305	0.264	1.8307	0.0671448	0.134955
AKR1B1	11174	4.34077	0.58785	7.38415	1.53427e-13	3.41703e-12
AKR1B10	10.1404	4.22507	0.843482	5.00908	5.46906e-07	4.53618e-06
AKR1B1P1	3.40672	-0.0696792	1.43346	-0.0486091	0.961231	0.977831
AKR1B1P3	1.02922	-0.882456	1.41386	-0.624145	0.532533	0.655695
AKR1B1P7	1.00692	3.73393	1.18713	3.14535	0.00165889	0.00600198
AKR1C1	134.296	8.14382	0.998249	8.15811	3.40318e-16	1.04201e-14
AKR1C2	9.07125	5.60417	1.16448	4.8126	1.48977e-06	1.13006e-05
AKR1C3	292.294	8.17961	0.935982	8.73907	2.35041e-18	8.74912e-17
AKR1C7P	0.921123	4.41705	1.30885	3.37476	0.000738811	0.00297182
AKR1E2	50.911	-0.648357	0.798915	-0.811547	0.417052	0.549356
AKR7A2	860.345	-0.225927	0.163411	-1.38257	0.166796	0.276925
AKR7A3	10.5518	-1.09891	0.649144	-1.69286	0.0904825	0.171711
AKR7L	2.21246	0.332785	0.73376	0.453534	0.650164	0.755062
AKT1	2685.16	0.132468	0.207804	0.637466	0.523822	0.647889
AKT1S1	364.245	0.4686	0.16654	2.81373	0.004897	0.0152648
AKT2	1397.64	-0.407771	0.159456	-2.55726	0.01055	0.029443
AKT3	724.21	-0.692206	0.140797	-4.91636	8.81691e-07	6.98355e-06
AKTIP	185.17	1.27267	0.229601	5.54294	2.9743e-08	3.11306e-07
ALAD	698.392	-0.639382	0.165846	-3.85527	0.000115602	0.000570228
ALAS1	1008.9	-1.38439	0.241375	-5.73541	9.7274e-09	1.10862e-07
ALCAM	1376.96	1.49061	0.787438	1.89299	0.0583591	0.120376
ALDH16A1	333.358	-0.22351	0.266616	-0.838322	0.40185	0.534266
ALDH18A1	1771.37	-0.0593365	0.176378	-0.336417	0.736557	0.824403
ALDH1A1	112.754	-9.86163	0.992372	-9.93744	2.86094e-23	1.69844e-21
ALDH1A2	51.0325	1.95562	0.906276	2.15786	0.0309384	0.0717969
ALDH1A3	816.813	-0.35811	0.720074	-0.497323	0.618961	0.729237
ALDH1B1	878.179	-0.744617	0.479839	-1.55181	0.120708	0.215038
ALDH1L1	2.0541	1.10645	1.03722	1.06675	0.286083	0.415117
ALDH1L2	877.63	0.710539	0.845391	0.840486	0.400636	0.533152
ALDH2	92.0701	0.902512	0.778508	1.15928	0.24634	0.371219
ALDH3A1	9.80646	6.1573	1.57165	3.91772	8.93909e-05	0.000454999
ALDH3A2	1016.76	0.398824	0.156948	2.54112	0.0110497	0.0306047
ALDH3B1	304.226	2.38673	0.450846	5.2939	1.19734e-07	1.12386e-06
ALDH4A1	229.437	0.17396	0.386634	0.449935	0.652757	0.757121
ALDH5A1	87.6118	-2.07907	0.781742	-2.65954	0.00782477	0.0228229
ALDH6A1	833.111	0.893923	0.340298	2.62688	0.00861711	0.0247854
ALDH7A1	662.377	-0.181547	0.969631	-0.187233	0.851478	0.906309
ALDH7A1P1	1.55529	-0.682894	0.993439	-0.687404	0.491828	0.619627
ALDH8A1	2.29858	-0.817562	1.15833	-0.70581	0.480306	0.609059
ALDH9A1	1448.79	-0.230831	0.131979	-1.749	0.0802913	0.155962
ALDOA	11925.1	-0.163063	0.211073	-0.772542	0.439793	0.570832
ALDOAP2	2.2625	-0.987873	0.838436	-1.17823	0.238704	0.362612
ALDOB	0.84704	0.738795	2.53147	0.291844	0.770406	0.849753
ALDOC	269.094	-0.0822107	0.997387	-0.0824261	0.934308	0.960903
ALG1	435.013	-0.0744837	0.128352	-0.580308	0.561707	0.681706
ALG10	211.114	0.360487	0.225375	1.5995	0.10971	0.199544
ALG10B	394.289	0.256171	0.223197	1.14773	0.251079	0.376272
ALG11	179.422	-0.596286	0.194466	-3.06628	0.00216739	0.00757602
ALG12	476.513	-0.867923	0.224615	-3.86404	0.000111526	0.000551743
ALG13	259.095	0.473996	0.139842	3.38951	0.000700178	0.00283433
ALG14	178.268	-1.07903	0.1287	-8.38407	5.11276e-17	1.67668e-15
ALG1L	1.91507	-3.64004	1.21095	-3.00593	0.00264771	0.00901931
ALG1L15P	0.679167	-1.14525	1.49389	-0.766625	0.443304	0.574005
ALG1L2	2.46664	-2.67882	1.09567	-2.44491	0.0144887	0.0384006
ALG2	530.611	0.342748	0.140567	2.43831	0.0147559	0.0389755
ALG3	371.226	-0.314557	0.25559	-1.23071	0.218432	0.338388
ALG5	543.839	-0.537398	0.278322	-1.93085	0.0535017	0.112174
ALG6	468.265	-0.823911	0.167679	-4.91363	8.94059e-07	7.07241e-06
ALG8	760.522	-0.628408	0.167676	-3.74774	0.000178432	0.000837414
ALG9	125.87	-0.167076	0.313537	-0.532876	0.59412	0.70934
ALK	19.0035	-5.55823	0.818708	-6.78903	1.12894e-11	1.98699e-10
ALKBH1	169.128	0.0987284	0.249276	0.39606	0.692061	0.788784
ALKBH2	194.866	-0.613422	0.240175	-2.55406	0.0106474	0.029687
ALKBH3	380.524	-0.459026	0.195139	-2.3523	0.0186578	0.0471502
ALKBH4	188.804	-0.269548	0.189238	-1.42439	0.154334	0.259988
ALKBH5	1897.45	0.109877	0.159335	0.689597	0.490448	0.618436
ALKBH6	15.2622	0.0915393	0.290083	0.315563	0.752334	0.835624
ALKBH7	257.858	0.134959	0.14246	0.947344	0.343464	0.47615
ALKBH8	258.073	-0.399944	0.112028	-3.57003	0.00035694	0.00155612
ALMS1	722.349	-0.881511	0.192424	-4.58109	4.62562e-06	3.20822e-05
ALMS1-IT1	22.4362	-1.78125	0.377268	-4.72144	2.34176e-06	1.70422e-05
ALMS1P1	2.80158	-3.96574	0.961712	-4.12362	3.72961e-05	0.000208729
ALOX12-AS1	27.5252	-0.315363	0.280772	-1.1232	0.261353	0.387423
ALOX15P1	3.07442	3.47377	1.2631	2.75019	0.00595603	0.0181283
ALOX5	1.27457	3.09431	2.85253	1.08476	0.278028	0.406303
ALOX5AP	5.49528	6.77302	1.46373	4.62725	3.70557e-06	2.61229e-05
ALPK1	375.265	0.454245	0.278927	1.62854	0.10341	0.190811
ALPK2	198.499	10.9488	1.23906	8.8364	9.88504e-19	3.81815e-17
ALPK3	13.0009	5.34798	0.990951	5.39682	6.78316e-08	6.68289e-07
ALPL	1.11045	0.915401	0.97621	0.937709	0.348394	0.481176
ALS2	1388.77	0.710221	0.185078	3.83741	0.000124337	0.000608762
ALS2CL	35.406	1.08861	0.575845	1.89046	0.0586963	0.12095
ALS2CR12	21.8428	-0.0874954	0.490468	-0.178392	0.858415	0.910753
ALX1	424.714	1.33308	0.583579	2.28432	0.0223525	0.0548081
ALX4	15.7943	3.26642	1.69376	1.9285	0.0537935	0.112678
ALYREF	695.074	-0.0380847	0.289812	-0.131412	0.895449	0.935729
AMACR	18.4331	0.388937	0.318534	1.22102	0.222077	0.342707
AMBRA1	984.683	-0.669395	0.189624	-3.53013	0.000415362	0.00177725
AMD1	3772.69	-0.0813778	0.217456	-0.374227	0.708236	0.801824
AMD1P3	2.48574	0.366019	0.818162	0.447367	0.65461	0.758837
AMDHD1	9.42436	-0.407144	0.771965	-0.527413	0.597907	0.711984
AMDHD2	432.249	-1.06067	0.196571	-5.39586	6.81954e-08	6.708e-07
AMER1	114.499	-1.73039	0.816116	-2.12027	0.0339833	0.0774226
AMFR	2489.09	0.754146	0.121773	6.19303	5.90192e-10	8.10164e-09
AMH	4.90038	-0.30895	0.888371	-0.347771	0.728012	0.817653
AMIGO1	62.4581	-0.664694	0.390154	-1.70367	0.088443	0.168427
AMIGO2	1114.63	9.81501	0.649548	15.1105	1.38023e-51	3.74752e-49
AMMECR1	659.699	0.940447	0.23921	3.93147	8.44286e-05	0.000433242
AMMECR1L	1268.67	-0.885338	0.0891405	-9.93193	3.02337e-23	1.78912e-21
AMN	0.821141	-1.11647	1.20738	-0.924702	0.355121	0.487371
AMN1	191.707	0.893292	0.275225	3.24567	0.00117173	0.00445139
AMOT	453.096	0.907835	0.259375	3.50009	0.000465098	0.00196907
AMOTL1	2394.93	-0.392408	0.0937115	-4.1874	2.82163e-05	0.000162343
AMOTL2	848.368	0.351063	0.44757	0.784375	0.43282	0.564387
AMPD2	1000.82	0.0500937	0.267525	0.187248	0.851466	0.906309
AMPD3	56.6145	3.94897	0.538249	7.33669	2.18946e-13	4.78958e-12
AMPH	31.6752	-0.731446	0.557921	-1.31102	0.189851	0.304749
AMT	0.817213	1.42315	1.28471	1.10776	0.267965	0.395194
AMY2B	12.3949	1.06044	0.684217	1.54985	0.121177	0.215431
AMZ1	41.9617	2.45385	0.731024	3.35673	0.000788691	0.00314166
AMZ2	1108.58	-0.327159	0.159349	-2.0531	0.0400626	0.0885454
AMZ2P1	103.234	-0.613715	0.285591	-2.14893	0.0316401	0.073135
ANAPC1	963.061	-0.694121	0.155956	-4.45075	8.55726e-06	5.57097e-05
ANAPC10	196.743	0.684545	0.112938	6.06126	1.35057e-09	1.74741e-08
ANAPC11	630.208	0.650349	0.171533	3.79141	0.000149797	0.000717618
ANAPC13	827.448	0.160591	0.118331	1.35713	0.17474	0.28691
ANAPC15	191.361	0.114047	0.217014	0.525528	0.599216	0.712935
ANAPC16	972.454	0.46342	0.14269	3.24773	0.00116328	0.00442198
ANAPC1P1	2.89495	-0.0161628	0.585072	-0.0276254	0.977961	0.987967
ANAPC2	296.457	0.166837	0.218733	0.762744	0.445616	0.576311
ANAPC4	359.226	0.238711	0.197492	1.20871	0.226774	0.348215
ANAPC5	2204.59	-0.266202	0.162178	-1.64142	0.10071	0.186651
ANAPC7	650.776	-0.198022	0.15426	-1.28369	0.199249	0.316287
ANG	23.368	-1.13786	0.520894	-2.18444	0.0289299	0.0679125
ANGEL1	264.707	-0.73984	0.272888	-2.71115	0.00670498	0.0200783
ANGEL2	752.871	-0.239258	0.0682833	-3.50391	0.000458487	0.00194334
ANGPT1	242.906	3.0721	1.1136	2.75872	0.00580289	0.0177235
ANGPT2	23.1057	-4.45533	1.52282	-2.92571	0.00343667	0.0112802
ANGPTL1	0.837812	-1.62351	1.44996	-1.11969	0.262846	0.3892
ANGPTL2	1805.39	2.22326	0.981436	2.26532	0.0234933	0.0570367
ANGPTL4	50.5625	3.59916	0.680545	5.28864	1.23228e-07	1.15373e-06
ANGPTL6	16.4321	-3.35651	0.654458	-5.12869	2.91763e-07	2.54816e-06
ANGPTL7	4.17789	-4.64506	1.22422	-3.79429	0.000148066	0.000710248
ANK1	13.7538	4.75238	0.486289	9.77275	1.47391e-22	8.29656e-21
ANK2	1417.64	1.0681	0.458009	2.33206	0.0196977	0.0492723
ANK3	435.162	6.15871	0.862795	7.13809	9.46351e-13	1.91165e-11
ANKAR	33.478	0.726745	0.354942	2.0475	0.0406089	0.0894919
ANKDD1A	93.0802	0.554973	0.67515	0.822	0.411077	0.54352
ANKDD1B	6.42803	0.264289	0.620899	0.425655	0.67036	0.772141
ANKEF1	101.235	4.19971	0.829376	5.0637	4.1119e-07	3.50337e-06
ANKFN1	33.2231	7.38264	0.878866	8.40019	4.45742e-17	1.46959e-15
ANKFY1	1867.65	-0.16589	0.182647	-0.908254	0.363744	0.496254
ANKH	513.492	0.96739	0.17152	5.64009	1.69961e-08	1.8579e-07
ANKHD1	21.0658	-0.72274	0.284936	-2.5365	0.0111965	0.0309371
ANKHD1-EIF4EBP3	7.10194	-0.651007	0.587022	-1.109	0.26743	0.394658
ANKIB1	1991.42	0.373525	0.172215	2.16894	0.0300872	0.0701213
ANKK1	0.728457	3.99635	1.86877	2.13849	0.0324768	0.0746538
ANKLE1	26.5586	0.732821	0.472238	1.5518	0.120709	0.215038
ANKLE2	1515.9	0.0732195	0.224682	0.325881	0.744514	0.830121
ANKMY1	126.26	0.218335	0.237627	0.918814	0.358193	0.49061
ANKMY2	515.933	0.578616	0.343158	1.68615	0.0917671	0.173613
ANKRA2	202.578	0.594189	0.131209	4.52856	5.93866e-06	4.00751e-05
ANKRD1	1586.8	9.53607	1.553	6.14043	8.22977e-10	1.10186e-08
ANKRD10	1036.4	1.57448	0.472886	3.32951	0.000869997	0.00342059
ANKRD10-IT1	50.4281	0.594334	0.495982	1.1983	0.230801	0.353193
ANKRD11	1756.7	0.533728	0.126819	4.20857	2.56987e-05	0.000149676
ANKRD12	1002.61	0.568026	0.304546	1.86516	0.0621595	0.126588
ANKRD13A	1015.25	0.689196	0.176464	3.90559	9.3996e-05	0.000475075
ANKRD13B	127.894	0.532794	0.306189	1.74008	0.0818445	0.158379
ANKRD13C	828.852	0.912177	0.145945	6.25015	4.10061e-10	5.78377e-09
ANKRD13D	395.659	-0.000375839	0.234715	-0.00160126	0.998722	1
ANKRD16	62.0232	0.0484951	0.355241	0.136513	0.891416	0.933111
ANKRD17	2911.82	0.248762	0.136485	1.82264	0.0683582	0.136887
ANKRD18A	8.47047	-1.39032	1.76598	-0.78728	0.431118	0.563082
ANKRD18B	15.4065	1.12067	1.15388	0.971218	0.33144	0.463776
ANKRD18CP	3.44751	1.08284	0.79873	1.3557	0.175195	0.287548
ANKRD19P	3.15146	-5.31457	2.3914	-2.22237	0.0262584	0.0625721
ANKRD2	1.0541	-1.98483	1.61591	-1.22831	0.219331	0.339383
ANKRD20A1	0.873635	-2.67515	1.53983	-1.73731	0.0823332	0.159092
ANKRD20A11P	6.56693	-5.88958	1.91512	-3.07531	0.00210284	0.00737692
ANKRD20A4	2.71414	-4.5324	0.95291	-4.75638	1.97096e-06	1.46086e-05
ANKRD20A5P	22.6791	1.49568	0.74802	1.99952	0.0455517	0.0982042
ANKRD23	8.60395	-1.08597	0.454629	-2.38869	0.0169087	0.0435283
ANKRD24	10.3161	1.94178	0.747593	2.59737	0.00939406	0.0266968
ANKRD26	450.108	0.467951	0.291649	1.6045	0.108604	0.198039
ANKRD27	1013.17	0.0184715	0.102221	0.180701	0.856602	0.909506
ANKRD28	5233.61	-1.00602	0.31425	-3.20134	0.00136789	0.00508836
ANKRD29	153.76	4.42413	0.758901	5.82966	5.55417e-09	6.59889e-08
ANKRD30B	86.5556	0.295514	0.633538	0.46645	0.640893	0.747587
ANKRD30BP1	6.02354	-2.19602	1.05759	-2.07643	0.0378537	0.084552
ANKRD31	7.00631	0.597145	0.555519	1.07493	0.282406	0.411171
ANKRD33B	69.4551	-0.602658	0.712659	-0.845647	0.39775	0.530381
ANKRD34A	23.3188	1.02134	0.367951	2.77575	0.00550742	0.0169416
ANKRD36	199.719	-0.570672	0.269821	-2.115	0.0344299	0.0782663
ANKRD36B	77.2611	-0.117955	0.31393	-0.375736	0.707113	0.800996
ANKRD36BP2	4.29052	0.803731	0.670811	1.19815	0.230859	0.353253
ANKRD36C	197.665	0.0235923	0.221344	0.106586	0.915117	0.948563
ANKRD37	72.0467	-0.486265	0.3317	-1.46598	0.142654	0.244439
ANKRD39	78.32	-1.21152	0.291802	-4.15187	3.29773e-05	0.000186996
ANKRD40	1652.22	-0.231495	0.127033	-1.82232	0.0684072	0.136955
ANKRD42	155.75	1.22861	0.216664	5.67057	1.42327e-08	1.5792e-07
ANKRD44	60.7086	-1.78521	0.249449	-7.15664	8.26792e-13	1.67932e-11
ANKRD44-IT1	4.54105	-2.57724	0.844197	-3.0529	0.00226645	0.00787753
ANKRD45	1.85913	0.0220283	0.685074	0.0321547	0.974349	0.985829
ANKRD46	282.716	-0.0141312	0.251307	-0.0562309	0.955158	0.974421
ANKRD49	190.791	0.330433	0.139466	2.36927	0.017823	0.0453822
ANKRD50	1655.7	-0.365347	0.272721	-1.33964	0.180364	0.293475
ANKRD52	694.837	-0.855306	0.277077	-3.08689	0.00202265	0.00713766
ANKRD53	4.14037	-0.148479	0.944577	-0.157191	0.875094	0.921915
ANKRD54	541.309	-1.16954	0.181181	-6.45509	1.08155e-10	1.66406e-09
ANKRD55	0.798716	-0.338928	1.65243	-0.205109	0.837487	0.896638
ANKRD6	214.963	-8.09498	0.618528	-13.0875	3.88176e-39	6.34238e-37
ANKRD61	2.76654	1.04454	0.734572	1.42196	0.155036	0.260981
ANKRD65	9.31066	-5.85237	1.44428	-4.05209	5.07612e-05	0.000274598
ANKRD7	27.2214	-1.44284	0.687281	-2.09934	0.0357867	0.0808232
ANKRD9	587.258	0.0612833	0.475598	0.128855	0.897472	0.936875
ANKS1A	1030.3	-1.57119	0.152613	-10.2953	7.40235e-25	4.89855e-23
ANKS1B	30.8764	1.51446	1.08997	1.38945	0.164696	0.274167
ANKS3	146.554	0.189712	0.114912	1.65093	0.0987529	0.183816
ANKS6	498.08	0.625332	0.337252	1.8542	0.0637111	0.12918
ANKZF1	367.789	-0.138729	0.118097	-1.1747	0.240116	0.363979
ANLN	4458.65	0.115736	0.668445	0.173142	0.86254	0.912821
ANO1	8.47213	-5.74467	2.27459	-2.52559	0.0115505	0.0317348
ANO10	604.128	0.146574	0.216827	0.675994	0.499044	0.626026
ANO2	0.821511	-2.86257	2.44486	-1.17085	0.241658	0.365866
ANO3	18.7739	3.73093	0.91229	4.08963	4.32069e-05	0.000237773
ANO4	134.936	-8.14215	1.27715	-6.37525	1.82661e-10	2.72193e-09
ANO5	266.98	-8.78929	1.43873	-6.10906	1.00218e-09	1.3283e-08
ANO6	3196.66	1.132	0.110422	10.2515	1.16506e-24	7.5741e-23
ANO7	25.457	-0.885808	0.404413	-2.19036	0.0284985	0.0670447
ANO7L1	9.60146	0.379272	0.500778	0.757366	0.44883	0.57901
ANO8	132.945	0.789618	0.275202	2.86923	0.00411472	0.0131186
ANOS1	6.42311	3.15308	1.43333	2.19983	0.027819	0.0656807
ANP32A	1843.46	-0.0897753	0.102194	-0.878478	0.379684	0.512173
ANP32AP1	1.096	-0.950157	1.01466	-0.936433	0.349051	0.481797
ANP32B	805.228	0.366012	0.204616	1.78877	0.0736512	0.145498
ANP32BP1	0.890359	-0.275011	1.22602	-0.224312	0.822514	0.885434
ANP32C	0.875711	-1.08057	1.21826	-0.886975	0.375092	0.507687
ANP32E	1698.65	-0.422159	0.327502	-1.28903	0.197389	0.313956
ANPEP	273.796	3.5576	1.81574	1.95931	0.0500765	0.106215
ANTXR1	1733.5	0.0855007	0.429627	0.199011	0.842254	0.899811
ANTXR2	1191.47	3.77394	0.416455	9.06205	1.28022e-19	5.39651e-18
ANXA1	5325.76	2.94655	0.573702	5.13603	2.80602e-07	2.46468e-06
ANXA10	8.71522	4.92196	1.16935	4.20915	2.56332e-05	0.000149342
ANXA11	2220.29	0.952146	0.445339	2.13803	0.0325146	0.0747221
ANXA13	3.04635	-4.97863	1.03284	-4.82031	1.43333e-06	1.09263e-05
ANXA2	15260.6	0.774281	0.279255	2.77266	0.00555995	0.0170776
ANXA2P1	2.76721	-0.0415307	0.817213	-0.0508199	0.959469	0.976901
ANXA2P2	97.9471	0.765263	0.267656	2.85913	0.00424801	0.0135086
ANXA2R	7.34	0.623017	0.44082	1.41331	0.157564	0.264511
ANXA3	315.516	3.89142	1.34784	2.88715	0.00388754	0.0125032
ANXA4	1245.8	1.08581	0.395891	2.74271	0.00609342	0.0184895
ANXA5	12653.6	-1.06616	0.189096	-5.63822	1.71822e-08	1.87491e-07
ANXA6	4636.97	0.558585	0.460526	1.21293	0.225158	0.346251
ANXA7	1814.32	1.29383	0.114397	11.31	1.17103e-29	1.06506e-27
ANXA9	6.44592	-0.557378	0.399135	-1.39646	0.162575	0.271443
AOAH	5.40156	5.41112	1.33852	4.0426	5.2862e-05	0.000284878
AOC2	7.01336	0.0440132	0.387783	0.1135	0.909634	0.945321
AOC3	0.859144	0.0323453	1.06901	0.0302572	0.975862	0.986819
AOX1	31.6558	2.50704	0.501399	5.00009	5.73021e-07	4.71886e-06
AP1AR	724.239	-0.0850279	0.108482	-0.783799	0.433158	0.564708
AP1B1	1916.45	-0.529677	0.176162	-3.00676	0.00264048	0.00899802
AP1G1	2089.27	0.205972	0.127579	1.61446	0.106427	0.194922
AP1G2	219.767	0.373212	0.15264	2.44504	0.0144836	0.0383935
AP1M1	1034.18	0.477906	0.155939	3.06469	0.00217895	0.00761355
AP1M2	3.1675	5.95317	2.11928	2.80906	0.00496867	0.0154595
AP1S1	1060.95	-0.279768	0.207903	-1.34567	0.17841	0.2914
AP1S2	5781.86	-2.00893	0.428749	-4.68556	2.7919e-06	2.00338e-05
AP1S3	153.362	-0.652985	0.384645	-1.69763	0.0895776	0.170221
AP2A1	1386.4	0.660917	0.148109	4.46237	8.10577e-06	5.31263e-05
AP2A2	762.648	0.269393	0.173953	1.54866	0.121464	0.2158
AP2B1	4352.28	1.09649	0.201875	5.43156	5.58625e-08	5.60538e-07
AP2M1	4410.15	0.427853	0.154077	2.77688	0.00548836	0.0168914
AP2S1	1583.24	0.568324	0.220149	2.58154	0.00983605	0.027713
AP3B1	1581.08	0.478454	0.171729	2.7861	0.00533464	0.0164622
AP3B2	18.6272	-2.56193	0.725798	-3.52981	0.000415856	0.00177895
AP3D1	3194.06	0.103652	0.0956059	1.08416	0.278296	0.406662
AP3M1	1359.15	0.347505	0.184477	1.88373	0.0596013	0.122356
AP3M2	1476.55	-0.14934	0.230529	-0.647816	0.517104	0.642223
AP3S1	731.713	0.653068	0.18145	3.59917	0.000319236	0.0014067
AP3S2	304.212	0.86034	0.271044	3.17417	0.00150265	0.0055156
AP4B1	309.339	0.455804	0.356574	1.27829	0.201148	0.318534
AP4E1	575.955	0.251762	0.157108	1.60248	0.109049	0.198656
AP4M1	207.976	0.431183	0.177352	2.43122	0.0150479	0.0395937
AP4S1	119.389	0.964528	0.461119	2.09171	0.0364643	0.0820124
AP5B1	720.144	-0.631963	0.198742	-3.17982	0.00147369	0.00541791
AP5M1	999.876	0.474144	0.176242	2.6903	0.00713877	0.0211766
AP5S1	288.651	-0.207941	0.274062	-0.758739	0.448009	0.578352
AP5Z1	663.96	-0.272544	0.348217	-0.782685	0.433812	0.565321
APAF1	539.493	-0.728226	0.346991	-2.09869	0.0358445	0.0809241
APBA1	11.3462	-4.7681	1.07831	-4.42182	9.78712e-06	6.28084e-05
APBA2	333.765	2.10603	1.64728	1.27849	0.201077	0.318449
APBA3	189.712	0.287723	0.139152	2.06769	0.0386688	0.0859964
APBB1	745.738	-3.23561	0.584231	-5.53824	3.05529e-08	3.19535e-07
APBB1IP	1.62557	2.86724	2.45644	1.16723	0.243117	0.367442
APBB2	821.281	2.06339	0.810552	2.54566	0.0109071	0.0302823
APBB3	51.6142	0.714748	0.277459	2.57605	0.0099935	0.0281137
APC	2077.22	-0.010951	0.151645	-0.0722149	0.942431	0.966245
APC2	23.9743	-1.39483	0.533971	-2.61219	0.00899655	0.0257245
APCDD1	59.9873	-4.17417	0.849893	-4.91141	9.04232e-07	7.1437e-06
APCDD1L-DT	0.780596	1.59665	1.20039	1.33011	0.183483	0.297279
APEH	1974.66	-1.20868	0.275423	-4.38846	1.14159e-05	7.21571e-05
APEX1	1144.76	-0.0526799	0.165937	-0.317469	0.750888	0.834505
APEX2	349.694	0.453108	0.199972	2.26585	0.0234603	0.0569857
APH1A	2006.41	-0.423688	0.149197	-2.83979	0.00451427	0.0142328
APH1B	1153.79	1.21211	0.199106	6.08776	1.14503e-09	1.50361e-08
API5	2596.02	-0.461916	0.114955	-4.01824	5.8634e-05	0.000311528
API5P1	2.96918	-0.796069	0.592578	-1.3434	0.179143	0.292105
API5P2	0.680499	-0.772485	1.55205	-0.497721	0.618681	0.728954
APIP	537.358	-0.436293	0.202334	-2.15631	0.0310598	0.0720244
APLF	200.298	0.306568	0.318338	0.963025	0.335535	0.467857
APLN	6.64092	0.0845512	0.645831	0.130919	0.89584	0.936044
APLP1	48.276	-2.14684	0.582492	-3.68561	0.000228155	0.00104839
APLP2	5707.08	1.64227	0.145011	11.3251	9.85693e-30	9.00933e-28
APMAP	2280.03	0.180821	0.276692	0.65351	0.513428	0.638818
APOB	3.08659	4.11123	2.28882	1.79623	0.0724585	0.14364
APOBEC3B	152.117	-0.684284	0.869553	-0.786938	0.431318	0.563163
APOBEC3C	671.425	-0.582139	0.271781	-2.14194	0.0321981	0.0741887
APOBEC3D	34.1124	-2.86461	0.67833	-4.22303	2.41045e-05	0.000141733
APOBEC3F	53.2574	0.901037	0.481166	1.87261	0.0611223	0.124807
APOBEC3G	187.347	1.68565	0.99087	1.70118	0.0889086	0.169194
APOBEC3H	2.93983	-0.204947	1.53584	-0.133443	0.893843	0.934539
APOBR	0.686719	0.575871	1.46469	0.39317	0.694194	0.790032
APOC1	70.7089	-2.06994	0.679693	-3.0454	0.00232371	0.00804475
APOC1P1	0.793947	-3.10344	1.42554	-2.17703	0.0294785	0.0689549
APOD	483.594	-3.86348	0.972924	-3.971	7.15705e-05	0.000373489
APOE	3846.65	-6.26723	0.791257	-7.9206	2.36361e-15	6.51334e-14
APOL1	193.055	1.13674	0.700838	1.62197	0.104809	0.19263
APOL2	647.781	-0.636902	0.224673	-2.8348	0.00458541	0.0144299
APOL3	53.2092	3.9832	0.38172	10.4349	1.7184e-25	1.19724e-23
APOL6	1357.31	1.3828	0.079579	17.3764	1.24496e-67	6.38492e-65
APOLD1	3041.52	-0.235264	0.75358	-0.312195	0.754893	0.837517
APOM	4.45403	0.96689	0.452615	2.13623	0.0326608	0.0750113
APOO	262.169	-0.582953	0.184746	-3.15542	0.00160265	0.00583273
APOOL	232.612	0.172149	0.28394	0.606286	0.544325	0.665995
APOPT1	125.422	0.712416	0.273319	2.60654	0.00914619	0.0260797
APP	12787.4	0.71223	0.121105	5.8811	4.07554e-09	4.93421e-08
APPBP2	1726.83	-0.423067	0.333479	-1.26865	0.204567	0.322373
APPL1	2214.65	-1.07105	0.359112	-2.98249	0.00285917	0.0096418
APPL2	619.795	0.0689191	0.247825	0.278096	0.780939	0.856763
APRT	830.658	-0.136649	0.263464	-0.518663	0.603996	0.71682
APTR	69.0724	0.197018	0.182432	1.07995	0.280165	0.408891
APTX	451.202	-0.189401	0.155745	-1.2161	0.223948	0.344822
AQP1	68.2341	6.85495	0.326467	20.9974	6.92625e-98	1.06566e-94
AQP11	25.2998	-0.816736	0.267479	-3.05346	0.00226218	0.00786567
AQP3	16.7478	2.70088	0.818434	3.30006	0.000966631	0.00375329
AQP4	3.21365	-0.957842	1.83373	-0.522346	0.601429	0.714998
AQP5	2.33375	4.83668	1.68261	2.87452	0.00404645	0.0129281
AQP6	1.71125	2.2035	1.36079	1.61928	0.105386	0.193549
AQR	1356.25	-0.0414807	0.207939	-0.199485	0.841884	0.899572
AR	79.4327	3.43361	0.870222	3.94567	7.9577e-05	0.000410285
ARAF	457.615	0.483563	0.120226	4.02212	5.76772e-05	0.000307151
ARAP1	953.18	0.0265782	0.105126	0.252823	0.800405	0.870259
ARAP2	279.446	0.815117	0.441926	1.84446	0.0651155	0.131578
ARAP3	698.499	-0.799496	0.221834	-3.60403	0.000313323	0.00138361
ARC	33.6228	3.94244	0.857688	4.59659	4.29461e-06	2.99552e-05
ARCN1	2483.02	-0.0763421	0.284012	-0.268799	0.788084	0.86182
AREG	50.5294	5.60859	0.837119	6.69987	2.08612e-11	3.54987e-10
AREL1	1161.27	0.252792	0.0927315	2.72607	0.00640941	0.0193203
ARF1	4824.03	-0.3532	0.117766	-2.99916	0.00270723	0.00918817
ARF1P2	0.726451	-0.97809	1.19855	-0.81606	0.414466	0.547021
ARF3	1356.12	-0.645787	0.210251	-3.0715	0.00212983	0.00746168
ARF4	4491.02	-0.918391	0.358998	-2.55821	0.0105213	0.0293748
ARF4-AS1	14.2861	-1.48413	0.437283	-3.39397	0.000688861	0.00279342
ARF4P1	1.50073	-3.28285	1.252	-2.62209	0.00873922	0.025082
ARF5	617.359	0.362424	0.313921	1.15451	0.248292	0.373216
ARF6	2804.64	0.352679	0.203227	1.7354	0.0826701	0.15962
ARFGAP1	1365.13	-0.70883	0.137029	-5.17283	2.30576e-07	2.05956e-06
ARFGAP2	1013.65	0.125103	0.123853	1.01009	0.312452	0.443657
ARFGAP3	1165.65	-0.389548	0.0695455	-5.60134	2.12697e-08	2.28903e-07
ARFGEF1	1736.31	0.439976	0.153542	2.86551	0.00416332	0.0132644
ARFGEF2	3454.99	-0.884977	0.125152	-7.07123	1.53568e-12	3.01631e-11
ARFGEF3	121.011	3.30067	0.722544	4.56812	4.92113e-06	3.3852e-05
ARFIP1	858.313	0.259648	0.199041	1.3045	0.192065	0.30758
ARFIP2	778.984	-0.284013	0.153885	-1.84562	0.0649469	0.13128
ARFRP1	464.189	0.0769592	0.198237	0.388218	0.697855	0.793025
ARG2	246.571	0.845207	0.574586	1.47098	0.141295	0.242606
ARGLU1	615.319	-0.0298921	0.317271	-0.0942163	0.924937	0.955631
ARHGAP1	744.054	-0.245456	0.157872	-1.55478	0.119999	0.214145
ARHGAP10	446.5	1.71682	0.307545	5.58235	2.37295e-08	2.52894e-07
ARHGAP11A	338.997	-0.241801	0.561375	-0.43073	0.666665	0.769049
ARHGAP12	1233.9	0.146768	0.31579	0.464764	0.642101	0.748471
ARHGAP15	14.5119	-4.26704	0.684223	-6.23633	4.47965e-10	6.27525e-09
ARHGAP17	421.403	-0.319188	0.143276	-2.22779	0.0258946	0.061825
ARHGAP18	1880.63	1.89134	0.293959	6.43405	1.24245e-10	1.89739e-09
ARHGAP19	184.023	-0.565753	0.30882	-1.83198	0.0669537	0.1346
ARHGAP20	217.07	2.58265	1.15168	2.2425	0.0249288	0.0599609
ARHGAP21	1844.83	0.247757	0.304223	0.814394	0.415419	0.547999
ARHGAP22	169.818	3.83781	0.854779	4.48983	7.12788e-06	4.72539e-05
ARHGAP23	73.5874	1.12462	0.502607	2.23757	0.0252492	0.0605659
ARHGAP24	448.383	-1.64358	0.46709	-3.51876	0.000433571	0.0018466
ARHGAP25	17.6449	1.12292	1.4556	0.771448	0.440441	0.571379
ARHGAP26	213.34	-0.0808367	0.31481	-0.256779	0.797349	0.867908
ARHGAP27	22.2658	2.78301	0.993399	2.8015	0.00508649	0.0157766
ARHGAP27P1-BPTFP1-KPNA2P3	4.88938	1.85166	0.665834	2.78096	0.00541982	0.0166972
ARHGAP28	208.954	1.97987	0.663968	2.98187	0.00286489	0.00965758
ARHGAP29	278.547	0.0867619	0.773042	0.112234	0.910638	0.945938
ARHGAP30	64.6178	4.7718	1.36132	3.50528	0.000456134	0.00193481
ARHGAP31	1480.14	-1.41467	0.352104	-4.01777	5.87525e-05	0.000311978
ARHGAP31-AS1	4.01805	-2.31797	0.68549	-3.38147	0.000720981	0.00290707
ARHGAP32	622.291	-0.613649	0.394647	-1.55493	0.119963	0.2141
ARHGAP33	21.2479	0.125064	0.260911	0.479336	0.6317	0.739537
ARHGAP35	3213.32	0.917262	0.263789	3.47725	0.000506583	0.0021228
ARHGAP39	77.5792	0.509098	0.23444	2.17154	0.02989	0.069732
ARHGAP4	35.7962	-1.25885	0.600927	-2.09485	0.0361847	0.0815425
ARHGAP40	0.907052	-2.02885	1.77135	-1.14537	0.252055	0.377244
ARHGAP42	790.903	-1.34935	0.591819	-2.28	0.0226076	0.0552634
ARHGAP44	4.81668	-2.38711	0.787613	-3.03082	0.00243893	0.00839171
ARHGAP45	339.793	0.227566	0.520028	0.437603	0.661674	0.765013
ARHGAP5	4693.92	-0.0532652	0.313092	-0.170126	0.864911	0.914574
ARHGAP5-AS1	51.9939	-0.30452	0.501004	-0.60782	0.543307	0.66519
ARHGAP6	36.5494	1.06594	1.02455	1.04039	0.298157	0.428661
ARHGAP8	0.91197	-3.10428	1.56563	-1.98277	0.0473935	0.101499
ARHGAP9	29.6275	5.34838	1.00194	5.33805	9.39525e-08	9.0346e-07
ARHGDIA	1581.17	0.510017	0.210452	2.42344	0.0153743	0.0402918
ARHGDIB	43.2285	2.24809	0.896004	2.50902	0.0121067	0.0329977
ARHGDIG	0.70347	0.841074	1.82763	0.460198	0.645374	0.751106
ARHGEF1	872.828	0.108396	0.100786	1.0755	0.282149	0.410927
ARHGEF10L	417.157	0.54134	0.435988	1.24164	0.21437	0.333377
ARHGEF11	1809.89	-2.13192	0.285649	-7.46343	8.42972e-14	1.93099e-12
ARHGEF12	5218.19	0.667347	0.273893	2.43652	0.0148294	0.0391191
ARHGEF16	26.7211	3.26629	1.08546	3.00914	0.00261988	0.00893604
ARHGEF17	672.473	0.704218	0.174193	4.04274	5.28306e-05	0.000284792
ARHGEF18	66.5519	0.445372	0.253018	1.76024	0.0783666	0.152964
ARHGEF19	42.2115	-0.960513	0.304447	-3.15494	0.00160532	0.00583789
ARHGEF2	3734.92	0.702208	0.227593	3.08536	0.00203304	0.00716337
ARHGEF25	192.063	-1.12897	0.549933	-2.05292	0.0400806	0.0885495
ARHGEF26	66.3819	-3.7427	0.397368	-9.41873	4.5659e-21	2.21843e-19
ARHGEF26-AS1	3.98767	-2.04571	0.931095	-2.1971	0.0280133	0.0660624
ARHGEF28	224.663	1.10664	0.765015	1.44657	0.148019	0.251506
ARHGEF3	470.876	1.13873	0.431787	2.63725	0.00835815	0.0241648
ARHGEF33	4.18295	-1.03947	0.871976	-1.19208	0.233229	0.356082
ARHGEF34P	18.0823	-5.3739	0.964158	-5.57367	2.49423e-08	2.64205e-07
ARHGEF35	15.4442	-4.86859	1.06144	-4.58679	4.50118e-06	3.12779e-05
ARHGEF37	62.3028	-2.45029	0.704122	-3.47993	0.000501551	0.00210362
ARHGEF39	109.798	-1.82577	0.48988	-3.72698	0.000193788	0.000903514
ARHGEF4	78.1396	-1.8148	0.675088	-2.68824	0.00718301	0.0212754
ARHGEF40	1270.78	0.131111	0.132583	0.988895	0.322714	0.454587
ARHGEF5	50.5657	-3.41216	0.57245	-5.96062	2.51276e-09	3.11992e-08
ARHGEF6	440.242	3.04869	0.446128	6.83366	8.27723e-12	1.46945e-10
ARHGEF7	785.368	-0.276597	0.317747	-0.870493	0.384031	0.516825
ARHGEF9	196.674	-7.4358	1.17279	-6.34028	2.29341e-10	3.36859e-09
ARID1A	747.122	-0.552235	0.369296	-1.49538	0.134817	0.233984
ARID1B	1214.51	-0.0335049	0.259058	-0.129334	0.897094	0.936719
ARID2	959.139	-0.229933	0.143919	-1.59765	0.11012	0.200231
ARID3A	181.289	0.614029	0.364718	1.68357	0.0922643	0.174286
ARID3B	43.6595	-0.132907	0.184072	-0.722036	0.470272	0.599464
ARID3C	1.3071	0.267744	0.981921	0.272674	0.785104	0.859778
ARID4A	455.004	0.0954257	0.205824	0.463628	0.642914	0.749167
ARID4B	1099.35	0.0260294	0.125724	0.207036	0.835982	0.895697
ARID5A	264.124	0.43534	0.429202	1.0143	0.31044	0.441508
ARID5B	1603.99	0.645017	0.236775	2.72418	0.0064462	0.0194217
ARIH1	1897.87	0.0718892	0.167214	0.429923	0.667252	0.769486
ARIH2	1469.68	-1.01992	0.0775031	-13.1598	1.49512e-39	2.50948e-37
ARIH2OS	13.3146	-0.469856	0.417525	-1.12534	0.260447	0.3864
ARL1	1500.18	-0.0410012	0.154222	-0.265858	0.790349	0.863598
ARL10	217.401	-0.557432	1.07468	-0.518697	0.603972	0.71682
ARL13B	452.659	-0.02728	0.263273	-0.103618	0.917472	0.950311
ARL14	0.883321	2.97291	1.54843	1.91995	0.0548639	0.114393
ARL14EP	496.822	-0.340801	0.214034	-1.59228	0.111322	0.201801
ARL14EPL	1.81508	3.74973	1.16083	3.23021	0.00123699	0.00466664
ARL15	337.762	1.45548	0.32689	4.45249	8.4879e-06	5.53557e-05
ARL16	276.151	-0.426709	0.175253	-2.43481	0.0148995	0.0392536
ARL17A	0.801346	-2.73497	2.22108	-1.23137	0.218183	0.338145
ARL17B	2.63265	-2.03094	1.18068	-1.72014	0.0854079	0.163713
ARL2	508.708	0.0780163	0.214759	0.363273	0.716401	0.808441
ARL2BP	1046.45	0.973989	0.254355	3.82925	0.000128537	0.000626663
ARL3	265.686	0.983706	0.20595	4.77643	1.78439e-06	1.33489e-05
ARL4A	647.233	0.0999294	0.35719	0.279765	0.779658	0.85607
ARL4AP5	4.05993	-0.435047	0.616046	-0.706193	0.480068	0.608936
ARL4C	1566.72	2.56956	0.492702	5.21524	1.8358e-07	1.66967e-06
ARL4D	246.237	2.17315	0.433497	5.01308	5.35666e-07	4.45496e-06
ARL5A	890.915	-0.857654	0.227917	-3.76302	0.000167876	0.000792507
ARL5B	770.434	0.691962	0.141722	4.88254	1.04728e-06	8.16959e-06
ARL6	379.386	1.27879	0.25746	4.96693	6.80208e-07	5.51303e-06
ARL6IP1	2765.63	0.0833099	0.12847	0.648477	0.516677	0.641779
ARL6IP4	1.76188	-0.434832	0.902144	-0.481998	0.629807	0.737826
ARL6IP5	3274.97	-0.205245	0.363231	-0.565053	0.572037	0.690161
ARL6IP6	431.234	-0.333147	0.227742	-1.46283	0.143515	0.245526
ARL8A	361.96	-0.597959	0.117197	-5.10217	3.35788e-07	2.89975e-06
ARL8B	2280.67	-0.799682	0.10321	-7.74807	9.32986e-15	2.40583e-13
ARL9	4.99256	-2.45555	0.757534	-3.2415	0.00118901	0.00450403
ARLNC1	2.27704	0.496012	0.732334	0.677303	0.498214	0.625452
ARMC1	1322.53	0.339274	0.116095	2.92237	0.00347377	0.0113777
ARMC10	398.115	0.768649	0.221423	3.4714	0.000517744	0.00216563
ARMC10P1	3.44371	0.957511	0.613596	1.56049	0.118644	0.212301
ARMC12	1.78813	0.732151	0.779602	0.939134	0.347662	0.480527
ARMC2	37.8397	0.67213	0.199495	3.36916	0.000753977	0.00302492
ARMC4	5.42393	5.68069	1.27739	4.44712	8.70306e-06	5.65791e-05
ARMC5	134.709	0.221012	0.169422	1.30451	0.192061	0.30758
ARMC6	567.013	-0.355555	0.27465	-1.29457	0.195467	0.311677
ARMC7	116.113	0.684758	0.212779	3.21817	0.00129013	0.00483492
ARMC8	701.396	-0.288859	0.0803858	-3.59341	0.00032638	0.00143407
ARMC9	1791.91	-0.188254	0.328592	-0.572911	0.566705	0.685876
ARMCX1	811.333	0.648371	0.316641	2.04765	0.0405938	0.0894697
ARMCX2	350.377	-4.04549	0.433434	-9.33356	1.02373e-20	4.76101e-19
ARMCX3	1749.09	0.556657	0.338052	1.64666	0.0996278	0.184979
ARMCX4	216.194	0.0128068	0.224983	0.0569235	0.954606	0.974116
ARMCX5	168.284	-0.492234	0.235388	-2.09116	0.0365138	0.0821137
ARMCX5-GPRASP2	44.3707	-0.122431	0.262601	-0.466224	0.641055	0.747682
ARMCX6	172.961	-0.163081	0.913638	-0.178496	0.858333	0.910753
ARMCX7P	1.19351	0.284029	0.936359	0.303334	0.761635	0.843
ARMH1	3.5125	2.38249	0.638784	3.72973	0.000191688	0.000895306
ARMH3	420.432	0.55764	0.0932456	5.98034	2.22674e-09	2.78727e-08
ARMH4	192.614	-3.3246	0.666504	-4.98812	6.0971e-07	4.98984e-06
ARMT1	726.315	-0.201418	0.230432	-0.874086	0.382072	0.514679
ARNT	781.219	0.331151	0.205194	1.61384	0.106562	0.195068
ARNT2	669.97	-1.39637	0.478492	-2.91827	0.00351981	0.0115061
ARNTL	243.25	1.63873	0.159006	10.306	6.61726e-25	4.39476e-23
ARNTL2	571.443	4.85601	0.871489	5.57209	2.51708e-08	2.66472e-07
ARPC1A	2376.13	-0.683544	0.0991815	-6.89185	5.50717e-12	9.94902e-11
ARPC1B	3495.39	-0.6259	0.170607	-3.66866	0.000243825	0.00111209
ARPC2	3630.8	0.587364	0.188342	3.1186	0.00181712	0.00648944
ARPC3	1774.27	0.505995	0.270425	1.87111	0.0613298	0.125161
ARPC3P1	1.50781	-0.96994	1.02314	-0.948005	0.343127	0.475862
ARPC4	866.131	-0.563107	0.173153	-3.25207	0.00114567	0.00436225
ARPC5	3196.5	-0.0225723	0.116759	-0.193325	0.846705	0.902685
ARPC5L	410.462	-0.3187	0.235721	-1.35202	0.176369	0.288991
ARPIN	612.962	-0.515121	0.481393	-1.07007	0.28459	0.41347
ARPP19	5266.85	0.0293771	0.130755	0.224673	0.822233	0.885287
ARPP21	22.8211	-23.6454	3.44425	-6.86518	6.6408e-12	1.19154e-10
ARRB1	825.322	0.0702339	0.650062	0.108042	0.913963	0.94785
ARRB2	122.542	-1.40932	0.210618	-6.69136	2.21107e-11	3.74866e-10
ARRDC1	94.4548	1.04776	0.357369	2.93188	0.00336922	0.0110845
ARRDC1-AS1	123.862	0.474224	0.222002	2.13612	0.0326695	0.075022
ARRDC2	287.876	0.941233	0.204125	4.61106	4.00628e-06	2.80288e-05
ARRDC3	844.369	1.91971	0.480384	3.9962	6.43674e-05	0.000338676
ARRDC3-AS1	9.53801	0.941475	0.360901	2.60868	0.00908923	0.0259493
ARRDC4	523.642	-0.145359	0.407668	-0.356562	0.72142	0.812516
ARSA	505.348	-0.264957	0.180081	-1.47133	0.141203	0.242515
ARSB	1038.68	-0.563587	0.276773	-2.03628	0.0417225	0.0915198
ARSD	471.683	1.56943	0.487399	3.22002	0.00128181	0.00480801
ARSE	54.1108	-1.99612	0.608018	-3.283	0.0010271	0.00396391
ARSG	275.887	0.320204	0.343202	0.932989	0.350826	0.483669
ARSI	146.034	2.46313	1.05537	2.3339	0.0196009	0.0490633
ARSJ	228.68	2.52911	0.439087	5.75994	8.41452e-09	9.69166e-08
ARSK	329.15	0.056979	0.2541	0.224239	0.822571	0.885444
ART3	7.77803	-3.74715	1.07337	-3.491	0.000481216	0.00202893
ART5	1.0333	-1.28314	1.69687	-0.756179	0.449542	0.579715
ARTN	49.5541	6.77935	0.656528	10.3261	5.37168e-25	3.61961e-23
ARV1	450.15	-0.819061	0.178601	-4.58599	4.51851e-06	3.13864e-05
ARVCF	127.919	1.75406	0.525847	3.33569	0.000850893	0.00335756
ARX	1.84414	-3.52581	2.50149	-1.40948	0.158692	0.266043
AS3MT	0.803383	-0.890177	1.53648	-0.579361	0.562346	0.682222
ASAH1	11662.9	-1.37251	0.212719	-6.45225	1.10201e-10	1.69412e-09
ASAH2	14.6607	0.601894	0.439695	1.36889	0.171034	0.282192
ASAH2B	65.4804	0.409257	0.363227	1.12672	0.25986	0.385861
ASAP1	1192.76	-0.342278	0.284056	-1.20497	0.228217	0.350022
ASAP1-IT2	1.74479	-1.18236	0.966821	-1.22294	0.221353	0.341824
ASAP2	1964.35	1.11056	0.297013	3.73909	0.000184685	0.000864565
ASAP3	188.213	1.20752	0.772103	1.56394	0.117832	0.211157
ASB1	828.146	0.447685	0.303251	1.47629	0.139867	0.240757
ASB11	10.7819	-4.28677	1.15688	-3.70546	0.000211004	0.000975895
ASB13	478.432	0.129618	0.333343	0.388843	0.697392	0.792903
ASB14	0.730288	-1.46629	1.22067	-1.20122	0.229665	0.351751
ASB16-AS1	39.2035	0.607734	0.301327	2.01686	0.0437101	0.0950329
ASB2	37.885	-0.785741	0.824289	-0.953235	0.340471	0.473245
ASB3	27.5005	0.239053	0.243575	0.981434	0.326379	0.45842
ASB4	4.84635	1.4809	1.75695	0.842884	0.399293	0.531863
ASB6	511.266	-0.0692918	0.211397	-0.327781	0.743078	0.829069
ASB7	556.146	0.105592	0.0904442	1.16748	0.243015	0.367318
ASB8	393.046	-0.294723	0.158625	-1.85798	0.0631717	0.128353
ASB9	166.333	-1.25077	0.527762	-2.36995	0.0177903	0.0453177
ASCC1	356.653	0.217417	0.157391	1.38138	0.167161	0.277245
ASCC2	640.355	-0.290396	0.114431	-2.53773	0.0111573	0.0308517
ASCC3	1969.29	0.772551	0.171579	4.50259	6.7129e-06	4.48409e-05
ASF1A	446.226	0.65695	0.172772	3.80241	0.000143294	0.000690033
ASF1B	395.883	0.440757	0.652847	0.67513	0.499593	0.626545
ASGR1	0.880722	0.14287	1.04629	0.136549	0.891387	0.933111
ASH1L	1461.7	0.00592666	0.330721	0.0179204	0.985702	0.992475
ASH1L-AS1	18.7426	0.309974	0.419451	0.739001	0.459907	0.589775
ASH2L	763.031	-0.56304	0.232307	-2.42369	0.0153637	0.0402698
ASIC1	67.4907	-0.592451	0.671373	-0.882447	0.377535	0.510169
ASIC3	3.41805	-0.860934	0.649428	-1.32568	0.184946	0.298902
ASIC4	1.40344	1.28296	1.35412	0.947447	0.343411	0.476113
ASL	259.802	1.34754	0.421465	3.19729	0.00138726	0.00515143
ASLP1	1.65325	-1.35563	0.962762	-1.40806	0.159112	0.266602
ASNA1	1173.89	0.0780446	0.153496	0.508447	0.61114	0.722512
ASNS	1232.08	0.924945	0.139484	6.63117	3.33031e-11	5.49978e-10
ASNSD1	1049.83	-0.494361	0.107927	-4.58052	4.63824e-06	3.21501e-05
ASNSP1	1.81428	-1.58175	1.70505	-0.927687	0.35357	0.485856
ASPA	583.486	-3.21172	0.755723	-4.24987	2.13897e-05	0.000127434
ASPH	2985.89	0.8656	0.291037	2.97419	0.00293763	0.00986674
ASPHD1	103.569	-0.337496	0.301141	-1.12072	0.262406	0.388766
ASPHD2	113.181	-0.303878	0.326314	-0.931244	0.351728	0.484659
ASPM	2530.59	0.00309342	0.552285	0.00560113	0.995531	0.998276
ASPRV1	6.53433	0.53106	0.690618	0.768964	0.441915	0.572647
ASPSCR1	250.608	0.433934	0.182423	2.37872	0.0173727	0.0444686
ASRGL1	92.9018	-3.66842	0.397399	-9.23109	2.67898e-20	1.21827e-18
ASS1	145.171	4.14663	0.934441	4.43755	9.09875e-06	5.8882e-05
ASS1P2	1.05582	-0.969503	1.02408	-0.946705	0.343789	0.476458
ASTE1	145.473	-0.258694	0.163491	-1.58232	0.113577	0.205123
ASTL	0.679508	0.408951	1.4692	0.278349	0.780744	0.856754
ASTN2	106.516	-0.845212	0.18592	-4.54611	5.46474e-06	3.71076e-05
ASXL1	1618.6	-0.667868	0.169277	-3.94542	7.96606e-05	0.000410601
ASXL2	1094.77	-0.944552	0.201336	-4.69142	2.71314e-06	1.95141e-05
ASXL3	0.902831	4.49618	3.39454	1.32453	0.185326	0.29923
ATAD1	1404.31	0.572895	0.171306	3.34429	0.00082494	0.00326842
ATAD2	2111.33	-0.669001	0.472731	-1.41518	0.157015	0.263748
ATAD2B	358.942	0.290595	0.219847	1.3218	0.186233	0.30032
ATAD3A	715.913	-1.02974	0.304564	-3.38102	0.000722183	0.00291128
ATAD3B	700.948	-1.54921	0.297803	-5.20212	1.9703e-07	1.78497e-06
ATAD5	307.41	-0.861154	0.385122	-2.23606	0.0253481	0.0607874
ATAT1	47.8838	0.00520022	0.270986	0.01919	0.98469	0.991834
ATE1	921.187	-0.111311	0.211287	-0.526826	0.598314	0.712229
ATE1-AS1	6.19922	-1.73411	0.683435	-2.53734	0.0111697	0.0308769
ATF1	463.306	0.108816	0.212379	0.512366	0.608395	0.720235
ATF2	1394.37	0.25141	0.189585	1.3261	0.184805	0.298771
ATF3	250.755	0.564614	0.422827	1.33533	0.181768	0.295395
ATF4	5352.9	0.0893137	0.27079	0.329826	0.741532	0.827995
ATF4P3	11.3447	-0.380413	0.39799	-0.955835	0.339155	0.471843
ATF4P4	2.08388	-0.853517	0.942916	-0.905189	0.365365	0.497951
ATF5	108.242	1.20589	0.165219	7.29875	2.90454e-13	6.28681e-12
ATF6	1898.36	0.350639	0.116919	2.999	0.00270864	0.00919126
ATF6B	570.908	0.308231	0.158216	1.94817	0.0513951	0.108608
ATF7	176.004	-0.473098	0.413585	-1.14389	0.252667	0.378008
ATF7IP	1547.85	0.222403	0.271319	0.819712	0.41238	0.544853
ATF7IP2	96.13	-0.239964	0.518043	-0.463212	0.643213	0.749346
ATG10	146.432	0.756809	0.185757	4.07418	4.61761e-05	0.000252308
ATG101	594.148	-0.385385	0.185886	-2.07323	0.0381512	0.0850503
ATG12	990.367	0.98578	0.164481	5.99328	2.05655e-09	2.59005e-08
ATG13	1197.88	0.117748	0.116011	1.01497	0.31012	0.441155
ATG14	455.53	-0.505813	0.153965	-3.28526	0.0010189	0.00393554
ATG16L1	339.545	0.0117844	0.109434	0.107685	0.914246	0.948033
ATG16L2	73.2578	0.524964	0.329417	1.59361	0.111023	0.201397
ATG2A	767.976	0.320915	0.206626	1.55312	0.120395	0.214623
ATG2B	1116.49	0.349829	0.229103	1.52695	0.126773	0.222809
ATG3	1220.72	-0.460336	0.153041	-3.00792	0.0026304	0.00896937
ATG4A	294.109	0.813004	0.100038	8.12699	4.40099e-16	1.32338e-14
ATG4B	733.766	-0.384195	0.160561	-2.39283	0.0167188	0.0431419
ATG4C	419.393	-0.560647	0.273628	-2.04894	0.0404678	0.0892768
ATG4D	323.916	-0.27671	0.258229	-1.07157	0.283913	0.412682
ATG5	451.067	0.87318	0.200768	4.34919	1.36641e-05	8.46294e-05
ATG7	448.9	0.30416	0.140921	2.15836	0.0308997	0.071716
ATG9A	1321.25	0.0877796	0.123955	0.708159	0.478847	0.607834
ATG9B	3.99742	-2.55992	0.733667	-3.48921	0.000484446	0.00203975
ATIC	1057.38	-0.462377	0.27907	-1.65685	0.09755	0.18222
ATL1	74.3839	-3.36191	0.694172	-4.84305	1.27859e-06	9.80343e-06
ATL2	1050.74	0.128179	0.0890544	1.43934	0.150055	0.254358
ATL3	3885.28	0.436466	0.264132	1.65245	0.0984423	0.183386
ATM	5807.8	-1.2566	0.292915	-4.28998	1.78689e-05	0.000108027
ATMIN	1419.16	0.586994	0.198961	2.95029	0.00317472	0.0105347
ATN1	145.251	0.149753	0.5513	0.271635	0.785902	0.860165
ATOH7	1.12719	0.352115	0.864699	0.407211	0.683853	0.782472
ATOH8	207.146	1.5727	1.18195	1.33059	0.183324	0.297139
ATOX1	1688.1	-1.08998	0.404401	-2.69529	0.00703266	0.0209088
ATP10A	1033.21	-8.98149	0.742145	-12.1021	1.02982e-33	1.31128e-31
ATP10B	66.5771	-9.11871	1.18045	-7.7248	1.12025e-14	2.86472e-13
ATP10D	1062.04	2.50289	0.202482	12.361	4.24702e-35	5.80835e-33
ATP11A	1072.63	-0.68845	0.365198	-1.88514	0.0594109	0.122027
ATP11B	2241.79	-0.0224956	0.140564	-0.160038	0.872851	0.920462
ATP11C	1658.75	1.76148	0.261891	6.726	1.74392e-11	3.00355e-10
ATP12A	0.86714	-2.76612	1.54232	-1.79348	0.0728959	0.14433
ATP13A1	726.665	0.04185	0.144203	0.290216	0.771651	0.850444
ATP13A2	991.869	-0.273252	0.261474	-1.04505	0.296002	0.426028
ATP13A3	4571.03	0.451254	0.22723	1.98589	0.0470452	0.100906
ATP13A4	2.77762	-2.03685	1.04599	-1.94729	0.0514998	0.108764
ATP13A5	2.70879	-4.42396	1.52156	-2.90752	0.00364302	0.0118334
ATP13A5-AS1	0.68399	0.0419746	1.5455	0.0271593	0.978333	0.988039
ATP1A1	26296	-1.77951	0.22152	-8.03315	9.50003e-16	2.75785e-14
ATP1A1-AS1	31.3168	1.89536	0.381215	4.97188	6.63062e-07	5.38589e-06
ATP1A3	34.3225	2.41861	1.24278	1.94613	0.0516396	0.10895
ATP1B1	683.567	2.17904	0.495888	4.39423	1.11167e-05	7.04832e-05
ATP1B1P1	2.74049	-1.18751	0.781885	-1.51877	0.12882	0.225716
ATP1B2	5.11086	-0.290334	1.45036	-0.200181	0.841339	0.899198
ATP1B3	3440.99	-0.190141	0.298058	-0.637932	0.523518	0.647619
ATP1B3P1	1.43803	-1.8867	1.16235	-1.62317	0.104553	0.192286
ATP23	50.2532	-0.383131	0.299933	-1.27739	0.201466	0.318983
ATP2A1	4.69845	-0.32711	0.571203	-0.572668	0.566869	0.685876
ATP2A1-AS1	10.3079	-0.0127249	0.433218	-0.029373	0.976567	0.987195
ATP2A2	5524.15	-0.0623245	0.179387	-0.34743	0.728268	0.817834
ATP2A3	23.3647	0.215844	0.72969	0.295802	0.767381	0.847329
ATP2B1	2432.1	1.64033	0.117129	14.0045	1.46385e-44	3.21751e-42
ATP2B1-AS1	21.0136	1.70947	0.58696	2.91241	0.00358657	0.0116763
ATP2B2	1.13665	1.76222	0.996425	1.76855	0.0769693	0.150698
ATP2B4	2421.41	-0.0822125	0.402662	-0.204172	0.838219	0.897006
ATP2C1	3570.31	0.365335	0.221831	1.6469	0.099578	0.184905
ATP2C2-AS1	3.43419	0.605383	0.569412	1.06317	0.287704	0.4169
ATP5F1A	10483.7	-0.138873	0.232701	-0.596789	0.550649	0.672218
ATP5F1AP2	1.54849	-0.911686	0.742739	-1.22747	0.219648	0.339701
ATP5F1AP3	1.83072	-1.09872	0.878308	-1.25095	0.210953	0.329689
ATP5F1B	11840.2	-0.5067	0.222358	-2.27876	0.0226812	0.0554285
ATP5F1C	2139.34	0.440834	0.292299	1.50816	0.131513	0.229285
ATP5F1CP1	1.32717	-0.400125	1.18893	-0.336542	0.736462	0.824378
ATP5F1D	368.709	-0.133319	0.229895	-0.579912	0.561974	0.681985
ATP5F1E	3419.32	-0.436456	0.18167	-2.40247	0.0162847	0.0422044
ATP5F1EP2	4.05722	-0.590704	0.499767	-1.18196	0.237222	0.360777
ATP5IF1	726.619	0.384936	0.121596	3.16569	0.00154717	0.00565989
ATP5MC1	694.23	-0.399711	0.237404	-1.68367	0.0922451	0.174268
ATP5MC2	1971.52	-0.611847	0.105194	-5.81638	6.01373e-09	7.10374e-08
ATP5MC3	2445	-0.818863	0.183226	-4.46913	7.85383e-06	5.16033e-05
ATP5MD	1210.93	0.501355	0.217297	2.30724	0.0210416	0.0520803
ATP5MDP1	1.89821	-0.411785	1.07252	-0.383941	0.701022	0.795511
ATP5ME	790.136	-0.410288	0.191803	-2.13911	0.0324266	0.0745756
ATP5MF	471.68	-0.35708	0.15099	-2.36492	0.0180339	0.0458056
ATP5MF-PTCD1	1.25987	0.110994	1.35068	0.0821759	0.934507	0.961027
ATP5MG	1283.63	-0.475701	0.219422	-2.16797	0.0301608	0.0702572
ATP5MGL	1.09137	-0.74457	1.1164	-0.666937	0.504812	0.630657
ATP5MPL	787.713	-0.0119386	0.232114	-0.0514345	0.958979	0.976795
ATP5PB	2971.42	-0.297277	0.166931	-1.78084	0.0749386	0.147567
ATP5PBP1	1.74493	-1.10099	1.06474	-1.03404	0.301117	0.43164
ATP5PBP5	5.63306	0.792295	0.607546	1.30409	0.192203	0.307748
ATP5PD	1554.83	0.370133	0.230213	1.60779	0.107882	0.197093
ATP5PF	1147.95	-0.722865	0.196755	-3.67394	0.000238841	0.00109179
ATP5PO	423.412	-0.282533	0.244143	-1.15724	0.247172	0.3722
ATP6AP1	1867.67	0.923232	0.282717	3.26557	0.00109244	0.00418718
ATP6AP1L	34.3712	-0.000580792	0.449657	-0.00129163	0.998969	1
ATP6AP2	2396.3	0.263381	0.208065	1.26586	0.205563	0.323556
ATP6V0A1	1368.11	-1.0422	0.204165	-5.10471	3.31296e-07	2.86497e-06
ATP6V0A2	749.723	-0.492732	0.142573	-3.456	0.000548261	0.00227729
ATP6V0A4	53.8654	-8.55791	1.29804	-6.59294	4.31188e-11	7.01412e-10
ATP6V0B	2090.97	-0.833036	0.218346	-3.8152	0.00013607	0.000659766
ATP6V0C	0.883387	-0.698387	0.993103	-0.703237	0.481908	0.610419
ATP6V0D1	1665.15	0.115117	0.169351	0.679752	0.496661	0.624182
ATP6V0D2	64.908	-0.811354	0.502059	-1.61605	0.106083	0.194518
ATP6V0E1	1859.94	0.131182	0.22789	0.57564	0.564859	0.684317
ATP6V0E2	706.649	-0.726912	0.595861	-1.21994	0.222489	0.343061
ATP6V0E2-AS1	78.7294	-0.382554	0.549556	-0.696114	0.486357	0.614502
ATP6V1A	6336.68	0.255356	0.156188	1.63492	0.102065	0.188718
ATP6V1B1	8.6915	-1.09174	0.729283	-1.497	0.134392	0.233381
ATP6V1B1-AS1	5.59002	-5.1719	1.53852	-3.36161	0.000774888	0.00309402
ATP6V1B2	4434.39	-0.999983	0.215118	-4.64852	3.34322e-06	2.37042e-05
ATP6V1C1	2952.83	-1.06403	0.231535	-4.59554	4.31632e-06	3.0087e-05
ATP6V1C2	13.8506	-2.69204	1.06754	-2.52172	0.0116781	0.0320377
ATP6V1D	1288.21	-0.0567153	0.202674	-0.279835	0.779604	0.856062
ATP6V1E1	3532.12	-0.788073	0.208071	-3.78751	0.000152164	0.000727071
ATP6V1E1P1	1.44144	-0.383702	0.790252	-0.485543	0.627291	0.735765
ATP6V1E2	76.3648	-1.42157	0.276766	-5.13636	2.80114e-07	2.46156e-06
ATP6V1F	1009.92	-0.321845	0.162326	-1.9827	0.0474004	0.101502
ATP6V1FNB	10.873	0.446798	0.481942	0.927079	0.353885	0.486118
ATP6V1G1	2336.04	-0.156366	0.256845	-0.608794	0.542661	0.664493
ATP6V1G1P4	0.703034	-2.07683	1.44925	-1.43304	0.151846	0.256664
ATP6V1H	1658.92	-0.433016	0.160074	-2.70509	0.00682852	0.0204137
ATP7A	1188.73	-0.469595	0.192711	-2.43679	0.0148184	0.0390957
ATP7B	215.792	-1.8528	0.357258	-5.18617	2.14663e-07	1.9305e-06
ATP8A1	143.378	0.837117	0.681744	1.2279	0.219483	0.339475
ATP8A2	85.2251	1.35565	0.88279	1.53564	0.124626	0.219916
ATP8B1	38.6207	4.61192	0.940748	4.9024	9.46724e-07	7.45707e-06
ATP8B2	1977.06	-1.53627	0.474647	-3.23665	0.0012094	0.00457414
ATP8B3	89.449	1.70974	0.239488	7.13916	9.39003e-13	1.89888e-11
ATP8B4	25.633	4.36335	0.943348	4.62539	3.7389e-06	2.63277e-05
ATP8B5P	2.23423	0.466448	0.908424	0.513469	0.607623	0.719507
ATP9A	953.382	3.11839	0.305237	10.2163	1.6762e-24	1.08208e-22
ATP9B	340.755	1.07847	0.172882	6.23822	4.42584e-10	6.21401e-09
ATPAF1	1030.6	-0.55263	0.135292	-4.08473	4.41278e-05	0.000242047
ATPAF2	134.562	-0.159025	0.278434	-0.57114	0.567905	0.686655
ATR	1373.99	0.0599644	0.169624	0.353514	0.723703	0.814486
ATRAID	1199.12	-0.0288038	0.238108	-0.12097	0.903715	0.941014
ATRIP	2.32048	-0.503938	0.724579	-0.69549	0.486748	0.614778
ATRN	1994.64	-0.608993	0.117168	-5.19761	2.01871e-07	1.82556e-06
ATRNL1	309.014	-2.06311	0.895173	-2.30471	0.021183	0.0523915
ATRX	3051.6	0.851639	0.221874	3.8384	0.00012384	0.000606647
ATXN1	874.698	1.25412	0.242697	5.16742	2.37347e-07	2.11697e-06
ATXN10	1297.64	-0.360671	0.163076	-2.21168	0.0269888	0.0640398
ATXN1L	736.236	0.520187	0.302629	1.71889	0.0856341	0.163994
ATXN2	478.478	0.447971	0.214751	2.086	0.0369784	0.0829565
ATXN2-AS	2.75005	0.284542	0.694055	0.40997	0.681828	0.781075
ATXN2L	652.216	0.0580892	0.336026	0.172871	0.862752	0.912941
ATXN3	640.05	0.28068	0.275217	1.01985	0.307801	0.438747
ATXN7	619.018	-0.85504	0.288337	-2.96542	0.0030227	0.0100992
ATXN7L1	102.859	0.0475238	0.352646	0.134763	0.892799	0.93386
ATXN7L2	77.7696	-0.270579	0.154674	-1.74936	0.0802295	0.155875
ATXN7L3	866.841	0.452625	0.0800915	5.65135	1.59194e-08	1.7464e-07
ATXN7L3B	1719.4	0.210669	0.265981	0.792045	0.428334	0.56045
AUH	208.37	0.783208	0.215124	3.64072	0.000271874	0.00122364
AUNIP	109.195	-0.915147	0.524494	-1.74482	0.081016	0.157171
AUP1	1561.7	-0.53568	0.175235	-3.05692	0.00223625	0.00778399
AURKA	1312.35	-0.514234	0.580576	-0.885731	0.375763	0.508438
AURKAIP1	979.5	-0.820702	0.213396	-3.84591	0.000120107	0.00059024
AURKAP1	0.949224	-2.34837	1.31953	-1.7797	0.0751257	0.147825
AURKB	432.773	-0.391256	0.625352	-0.625658	0.531539	0.654691
AURKC	4.15304	0.396096	0.475091	0.833726	0.404436	0.536536
AUTS2	156.428	1.44087	0.787592	1.82946	0.0673311	0.135256
AVEN	271.088	1.2103	0.383315	3.15745	0.00159155	0.00579697
AVIL	5.98988	0.330653	0.634673	0.520982	0.602379	0.715783
AVL9	1664.33	-0.0527421	0.270727	-0.194817	0.845536	0.901804
AVPI1	642.192	-1.16013	0.356882	-3.25073	0.00115109	0.00438107
AVPR1A	6.92922	3.39952	1.01659	3.34404	0.00082568	0.00326996
AVPR2	0.901572	3.70116	1.43257	2.58358	0.00977815	0.0275751
AXDND1	4.58713	-0.809957	0.522144	-1.55121	0.120851	0.215102
AXIN1	613.841	0.433405	0.119444	3.62852	0.000285054	0.0012737
AXIN2	49.2235	0.537322	0.339248	1.58386	0.113225	0.204679
AXL	1380.61	3.50958	0.880048	3.98794	6.66491e-05	0.000349884
AZGP1	167.448	-7.1635	0.76784	-9.32942	1.0645e-20	4.9331e-19
AZI2	883.762	-0.325948	0.128954	-2.52764	0.0114833	0.0316066
AZIN1	4384.44	0.541423	0.143518	3.77252	0.000161609	0.000766716
AZIN1-AS1	26.5918	1.03046	0.284398	3.62332	0.000290841	0.00129674
AZIN2	99.6085	0.629534	0.165851	3.79579	0.000147175	0.000706894
B2M	8644.44	1.25886	0.391722	3.21367	0.00131051	0.00489994
B3GALNT1	399.924	0.577745	0.935509	0.617573	0.536857	0.659305
B3GALNT2	245.654	-0.156061	0.159655	-0.977488	0.328328	0.460352
B3GALNT2P1	7.05374	-2.31689	1.20949	-1.9156	0.0554166	0.11535
B3GALT1	74.9361	-0.837957	0.38425	-2.18076	0.0292012	0.0684451
B3GALT2	13.4135	-7.19458	1.42764	-5.0395	4.66751e-07	3.92781e-06
B3GALT5	6.90539	2.06125	1.21849	1.69165	0.0907129	0.17206
B3GALT6	478.364	-0.0349994	0.143799	-0.243391	0.807702	0.875102
B3GAT1	83.8996	-7.49035	1.51358	-4.94876	7.4687e-07	5.99281e-06
B3GAT2	1.52137	3.28033	2.04384	1.60498	0.108498	0.197964
B3GAT3	878.995	0.209895	0.229604	0.914158	0.360634	0.49336
B3GAT3P1	1.14281	1.68657	1.25041	1.34881	0.177397	0.290079
B3GLCT	741.805	-0.0511613	0.197699	-0.258784	0.795802	0.867246
B3GNT10	70.7133	-0.346858	0.191314	-1.81303	0.069827	0.139269
B3GNT2	957.657	0.131941	0.194887	0.677012	0.498399	0.625542
B3GNT3	1.90206	3.61877	0.857599	4.21965	2.44681e-05	0.000143642
B3GNT4	1.54335	0.321705	0.704759	0.456475	0.648049	0.753221
B3GNT5	416.094	1.67415	0.469807	3.56349	0.000365952	0.00159166
B3GNT7	16.9654	0.606487	0.986138	0.615012	0.538547	0.660896
B3GNT8	6.20992	2.51981	1.00758	2.50086	0.0123892	0.0336649
B3GNT9	231.272	1.67018	0.312094	5.35153	8.72127e-08	8.43041e-07
B3GNTL1	40.1598	1.73232	0.2557	6.77481	1.24571e-11	2.17798e-10
B4GALNT1	54.5184	-2.57202	1.03156	-2.49335	0.0126546	0.0342381
B4GALNT2	40.7061	9.99058	3.45876	2.88848	0.00387104	0.0124579
B4GALNT3	138.139	-0.0760184	0.235791	-0.322397	0.747152	0.831756
B4GALNT4	235.414	-0.556084	0.653509	-0.85092	0.394814	0.527457
B4GALT1	833.093	1.07616	0.295243	3.64499	0.0002674	0.0012065
B4GALT1-AS1	7.10443	-0.495059	0.5397	-0.917286	0.358993	0.491479
B4GALT2	819.73	0.0246508	0.222277	0.110901	0.911695	0.946716
B4GALT3	664.485	-0.375388	0.178392	-2.10428	0.0353536	0.0800016
B4GALT4	429.941	-0.636647	0.0715562	-8.89716	5.72927e-19	2.24585e-17
B4GALT5	2685.09	-0.806535	0.219944	-3.667	0.000245412	0.00111822
B4GALT6	502.685	-1.33861	0.307115	-4.35866	1.30861e-05	8.12678e-05
B4GALT7	299.436	0.174414	0.196411	0.888006	0.374538	0.507396
B4GAT1	619.275	-0.435271	0.217013	-2.00574	0.0448841	0.0970255
B9D1	124.699	0.598156	0.486073	1.23059	0.218477	0.338403
B9D2	37.4446	0.973443	0.34539	2.81839	0.00482657	0.0150707
BAALC	176.126	-7.4683	1.17185	-6.3731	1.85239e-10	2.75812e-09
BAALC-AS1	34.0567	0.127247	0.291738	0.436168	0.662715	0.766072
BAALC-AS2	0.674585	-0.361204	1.29447	-0.279037	0.780217	0.856413
BAAT	0.891456	-2.06407	1.22629	-1.68319	0.0923378	0.174408
BABAM1	226.326	0.130372	0.129646	1.00559	0.314611	0.445894
BABAM2	366.062	0.493937	0.293965	1.68026	0.092907	0.175214
BACE1	704.911	-0.0195916	0.385689	-0.0507962	0.959488	0.976901
BACE1-AS	29.4446	0.196522	0.542473	0.362271	0.71715	0.809039
BACE2	4898.46	-2.34347	0.3746	-6.25593	3.95159e-10	5.58638e-09
BACE2-IT1	8.32217	-3.47733	0.843028	-4.12481	3.71046e-05	0.000207783
BACH1	1578.17	0.554541	0.201318	2.75455	0.00587736	0.0179243
BACH1-IT1	8.84175	0.236754	0.349075	0.678234	0.497623	0.624986
BACH1-IT2	4.6484	-0.778131	0.493232	-1.57762	0.114653	0.206602
BACH2	87.0202	-1.79878	0.419879	-4.28403	1.83536e-05	0.000110523
BAD	428.638	0.681666	0.15087	4.51824	6.23569e-06	4.19569e-05
BAG1	545.768	0.51484	0.224377	2.29453	0.0217598	0.0536313
BAG2	343.569	0.534615	0.244554	2.18608	0.0288098	0.0676823
BAG3	518.422	0.900743	0.304916	2.95406	0.00313618	0.0104297
BAG4	964.818	-0.17613	0.226513	-0.777573	0.436821	0.568315
BAG5	931.211	0.567393	0.222394	2.5513	0.0107323	0.0298824
BAG6	1901.2	-0.127013	0.101539	-1.25088	0.210976	0.329689
BAGE2	18.7228	5.16893	1.25962	4.10357	4.06825e-05	0.00022563
BAHCC1	532.497	-3.61978	0.447088	-8.09635	5.6633e-16	1.68105e-14
BAHD1	427.63	0.0438472	0.147694	0.296878	0.76656	0.846876
BAIAP2	653.35	0.887451	0.194133	4.57135	4.84601e-06	3.33726e-05
BAIAP2-DT	365.346	0.6564	0.208624	3.14633	0.00165332	0.0059877
BAIAP2L1	473.151	0.398516	0.377384	1.056	0.29097	0.420446
BAIAP2L2	61.9536	-1.6625	0.73815	-2.25226	0.0243059	0.0586922
BAIAP3	7.51971	0.669013	0.314145	2.12963	0.0332022	0.0759844
BAK1	347.092	-0.0139022	0.187108	-0.0743007	0.940771	0.965238
BAMBI	945.69	-2.6006	0.65123	-3.99337	6.51414e-05	0.000342359
BANCR	10.211	-6.35865	0.967558	-6.57186	4.96921e-11	7.97102e-10
BANF1	654.925	0.0236082	0.153451	0.153849	0.877729	0.923654
BANF1P3	2.053	-0.0909943	0.660823	-0.137698	0.890479	0.932659
BANK1	1.28671	1.43805	1.49389	0.962624	0.335736	0.467984
BANP	287.58	-0.3099	0.251493	-1.23224	0.217859	0.337728
BAP1	1403.76	-0.82386	0.175775	-4.68703	2.772e-06	1.99064e-05
BARD1	637.283	-0.350416	0.333803	-1.04977	0.293824	0.423619
BARX1	2.0914	1.31933	1.36522	0.96638	0.333854	0.466153
BASP1	201.592	7.04559	0.383453	18.3741	2.11986e-75	1.50534e-72
BATF	18.9862	-0.0481308	0.579415	-0.0830678	0.933798	0.960649
BATF2	35.4326	-0.311853	0.346023	-0.901251	0.367455	0.500171
BATF3	31.9649	-0.0149755	0.304725	-0.0491442	0.960804	0.977643
BAX	675.864	0.190308	0.199402	0.954397	0.339883	0.472641
BAZ1A	1219.7	-0.0854935	0.16773	-0.509709	0.610256	0.721837
BAZ1B	3422.42	0.809703	0.137853	5.87366	4.2628e-09	5.1407e-08
BAZ2A	1495.32	-0.3726	0.262158	-1.42128	0.155235	0.261268
BAZ2B	965.377	0.100974	0.163734	0.616692	0.537438	0.659799
BBC3	239.894	0.149528	0.437408	0.341851	0.732463	0.821247
BBIP1	292.391	-0.0675127	0.229658	-0.29397	0.768781	0.848467
BBOF1	35.7492	0.686183	0.241293	2.84377	0.00445827	0.0140899
BBS1	6.83583	-0.224547	0.484021	-0.463919	0.642706	0.748992
BBS10	325.235	0.725508	0.257149	2.82135	0.00478218	0.0149574
BBS12	151.703	-0.140421	0.215306	-0.652189	0.514279	0.639575
BBS2	562.167	0.866687	0.244292	3.54774	0.000388545	0.00167539
BBS4	387.165	-0.289848	0.198908	-1.45719	0.145063	0.247464
BBS5	141.682	-1.05329	0.288512	-3.65076	0.000261464	0.0011829
BBS7	533.46	0.970758	0.311259	3.11881	0.00181585	0.00648779
BBS9	375.888	0.579747	0.318946	1.81769	0.0691109	0.138081
BBX	2673.42	0.368436	0.179187	2.05616	0.0397671	0.0879939
BCAM	73.4515	1.3361	0.755778	1.76785	0.0770862	0.150895
BCAN	2607.6	-9.61957	1.16248	-8.27501	1.28446e-16	4.08878e-15
BCAP29	1299.61	-0.0761709	0.232355	-0.327822	0.743046	0.829069
BCAP31	2422.37	1.19618	0.320232	3.73535	0.000187457	0.000876872
BCAR1	939.371	0.919391	0.115623	7.95163	1.84073e-15	5.14931e-14
BCAR3	860.632	2.18009	0.259572	8.39879	4.51117e-17	1.48202e-15
BCAS1	4.98896	-2.20255	0.75724	-2.90865	0.00362993	0.0117992
BCAS2	719.298	0.211895	0.223688	0.947283	0.343495	0.476157
BCAS3	955.958	-1.5455	0.580835	-2.66082	0.00779504	0.0227577
BCAS4	42.4818	-1.57739	0.532392	-2.96284	0.00304814	0.0101768
BCAT1	140.961	2.40878	1.17592	2.04841	0.0405194	0.0893586
BCAT2	311.199	1.15968	0.275407	4.2108	2.54465e-05	0.000148504
BCCIP	678.378	-0.0637509	0.319494	-0.199537	0.841843	0.899572
BCDIN3D	74.9107	0.174972	0.21523	0.812954	0.416244	0.548702
BCDIN3D-AS1	17.5368	-0.361195	0.349478	-1.03353	0.301357	0.431917
BCHE	1688.89	-0.302087	0.295324	-1.0229	0.306355	0.437282
BCKDHA	2.35228	0.098171	0.642532	0.152788	0.878566	0.924198
BCKDHB	418.272	0.47812	0.0997723	4.79211	1.65038e-06	1.2432e-05
BCKDK	518.948	-0.413617	0.127871	-3.23465	0.00121792	0.00460412
BCL10	705.68	1.84453	0.348094	5.29894	1.16477e-07	1.09664e-06
BCL11A	22.05	-4.56361	1.25991	-3.62216	0.000292148	0.00130131
BCL2	698.005	-2.40051	0.462998	-5.1847	2.16359e-07	1.94197e-06
BCL2A1	631.189	-5.38176	0.639042	-8.4216	3.71368e-17	1.23765e-15
BCL2L1	913.609	1.43562	0.308524	4.65318	3.26853e-06	2.32014e-05
BCL2L11	331.18	-1.46944	0.434205	-3.38421	0.000713828	0.002882
BCL2L12	161.814	-0.124279	0.305724	-0.406505	0.684371	0.782869
BCL2L13	2557.22	-0.611563	0.117992	-5.18311	2.18212e-07	1.95576e-06
BCL2L15	1.55678	0.790673	0.870899	0.907882	0.363941	0.496486
BCL2L2	632.402	-0.0279853	0.288509	-0.0969996	0.922727	0.954148
BCL2L2-PABPN1	0.977692	-0.57556	0.93841	-0.613335	0.539655	0.661904
BCL3	39.25	1.37462	0.283135	4.85498	1.20398e-06	9.30477e-06
BCL6	413.854	0.489114	0.338573	1.44463	0.148562	0.25229
BCL6B	1.28803	-3.53813	1.37881	-2.56608	0.0102855	0.0288123
BCL7A	58.1953	-1.44805	0.387017	-3.74157	0.000182877	0.000856968
BCL7B	460.201	1.09476	0.121439	9.01496	1.9695e-19	8.20834e-18
BCL7C	289.808	-0.526275	0.151726	-3.46858	0.000523221	0.00218508
BCL9	233.77	-0.874118	0.350425	-2.49445	0.0126152	0.0341668
BCL9L	186.607	0.579249	0.449506	1.28863	0.197525	0.314107
BCLAF1	3175.08	0.0100153	0.156336	0.0640627	0.94892	0.970579
BCLAF1P1	2.65126	-0.648351	0.604407	-1.07271	0.283403	0.412151
BCLAF1P2	7.48781	0.308695	0.379877	0.81262	0.416436	0.548876
BCLAF3	204.53	1.13624	0.31178	3.64437	0.000268043	0.00120881
BCO2	6.86514	1.4162	0.54095	2.61798	0.00884514	0.0253512
BCOR	592.834	-0.206527	0.192775	-1.07133	0.284019	0.412771
BCORL1	117.634	0.0176281	0.407099	0.0433017	0.965461	0.980005
BCR	487.057	-1.18401	0.856423	-1.38251	0.166816	0.276925
BCRP2	1.53148	4.13726	1.88376	2.19628	0.0280717	0.0661757
BCS1L	408.778	-0.651421	0.110147	-5.9141	3.33693e-09	4.08552e-08
BCYRN1	29.2213	-0.0546223	0.295487	-0.184855	0.853343	0.907614
BDH1	130.751	-0.287837	0.372706	-0.772288	0.439944	0.570974
BDH2	255.41	-0.445046	0.301225	-1.47745	0.139554	0.240286
BDH2P1	0.872654	-1.56353	1.25516	-1.24569	0.212879	0.331845
BDKRB1	136.098	11.4095	2.15443	5.29582	1.18482e-07	1.11325e-06
BDKRB2	705.095	13.1163	1.36718	9.59373	8.49599e-22	4.44367e-20
BDNF	351.104	3.49905	1.00041	3.49762	0.000469422	0.00198328
BDNF-AS	23.6388	1.05809	0.629553	1.6807	0.0928221	0.175071
BDP1	789.112	0.187768	0.215386	0.871776	0.383331	0.516036
BEAN1	79.73	2.5169	0.951186	2.64607	0.0081433	0.0236325
BECN1	1477.51	-0.46017	0.146603	-3.13888	0.00169595	0.00612165
BEGAIN	26.1761	-2.19022	1.16197	-1.88491	0.059442	0.122064
BEND3	156.928	-1.33272	0.190514	-6.99537	2.64554e-12	5.0097e-11
BEND5	16.5569	-3.56382	1.02214	-3.48662	0.000489174	0.00205778
BEND6	140.379	2.01384	0.561875	3.58415	0.000338175	0.00148096
BEND7	74.62	3.97966	1.0138	3.92547	8.65609e-05	0.000442585
BEST1	550.599	-5.08957	0.289856	-17.559	5.07751e-69	2.84079e-66
BEST3	1.03872	1.82071	1.81874	1.00108	0.316786	0.44822
BEST4	0.712795	-0.706399	1.17016	-0.603676	0.546059	0.667543
BET1	502.156	0.698776	0.211169	3.30909	0.000935993	0.00364891
BET1L	405.946	0.00933171	0.205822	0.0453388	0.963837	0.97911
BEX1	21.5226	2.91259	1.40085	2.07916	0.0376025	0.0841011
BEX2	20.7159	-0.559657	0.382112	-1.46464	0.143018	0.244926
BEX3	1344.75	-0.160331	0.251559	-0.637351	0.523896	0.647914
BEX4	436.844	-3.3363	0.390666	-8.54004	1.34176e-17	4.69183e-16
BFAR	529.485	-0.499106	0.196367	-2.5417	0.0110314	0.0305804
BFSP1	11.6028	0.469723	0.635643	0.738972	0.459924	0.589775
BGN	156.758	6.0397	1.20421	5.01547	5.29043e-07	4.41112e-06
BHLHA15	1.98143	2.85947	1.10619	2.58498	0.00973858	0.0274887
BHLHB9	105.096	1.06156	0.340283	3.11963	0.00181079	0.00647758
BHLHE22	1.12341	-3.84415	2.34948	-1.63617	0.101804	0.188318
BHLHE40	1501.09	-0.422403	0.325624	-1.29721	0.194559	0.310738
BHLHE40-AS1	2.78456	1.00118	0.599056	1.67126	0.0946711	0.178049
BHLHE41	1088.05	-1.76576	0.664196	-2.65849	0.00784927	0.0228835
BHMT2	1.00258	0.40845	1.32731	0.307728	0.758289	0.840278
BICC1	380.468	0.66698	0.846695	0.787746	0.430846	0.562766
BICD1	375.931	0.993579	0.266289	3.73121	0.000190563	0.000890502
BICD2	1729.99	0.0817064	0.212772	0.38401	0.700971	0.795503
BICDL1	29.0913	-4.59915	0.420384	-10.9404	7.39028e-28	5.98451e-26
BICRA	33.5472	-0.423247	0.501613	-0.843772	0.398797	0.531317
BICRAL	310.291	0.288772	0.294493	0.980572	0.326804	0.458842
BID	482.953	-0.844606	0.488708	-1.72824	0.0839446	0.161495
BIK	23.3524	-2.60366	0.701432	-3.71192	0.000205691	0.000953708
BIN1	601.773	1.44867	0.353153	4.10212	4.09389e-05	0.000226915
BIN3	848.613	-1.67571	0.314228	-5.33278	9.67183e-08	9.26667e-07
BIRC2	1344.58	1.15185	0.983028	1.17174	0.241302	0.365477
BIRC3	133.543	3.90242	0.802722	4.86149	1.16508e-06	9.01921e-06
BIRC5	1198.68	0.452297	0.704508	0.642004	0.520871	0.645209
BIRC6	4740.35	0.0732437	0.149956	0.488434	0.625242	0.734196
BIRC7	716.726	-0.554237	0.657885	-0.842452	0.399535	0.532091
BISPR	47.8622	0.682585	0.52975	1.2885	0.197571	0.314107
BIVM	316.723	-0.565065	0.363101	-1.55622	0.119657	0.213659
BLACAT1	3.76693	-0.275266	0.870985	-0.31604	0.751972	0.835358
BLCAP	499.695	-0.165007	0.123973	-1.33099	0.183193	0.29703
BLID	1.39372	2.84295	1.32892	2.1393	0.0324116	0.0745504
BLM	560.65	-1.24284	0.505765	-2.45734	0.013997	0.0373233
BLMH	723.603	0.122598	0.21225	0.577612	0.563526	0.683106
BLOC1S1	103.088	-0.0152436	0.180211	-0.0845874	0.932589	0.95967
BLOC1S2	573.445	0.116546	0.195806	0.595211	0.551703	0.673119
BLOC1S3	86.1881	-0.296398	0.204434	-1.44985	0.147102	0.250248
BLOC1S4	152.808	0.615639	0.300563	2.04828	0.0405321	0.0893725
BLOC1S5	401.587	-0.518111	0.240294	-2.15615	0.0310718	0.0720431
BLOC1S6	1857.34	-0.0194371	0.206925	-0.0939329	0.925162	0.955778
BLVRA	713.781	0.649871	0.198753	3.26974	0.00107648	0.00413116
BLVRB	586.474	1.09357	0.401828	2.72149	0.00649881	0.0195611
BLZF1	700.388	0.274031	0.141381	1.93824	0.0525937	0.110508
BLZF2P	1.46466	0.496051	0.685491	0.723644	0.469284	0.598553
BMF	227.222	-1.32504	0.504112	-2.62847	0.00857705	0.024701
BMI1	448.678	0.0744387	0.261505	0.284655	0.775908	0.853374
BMP1	1069.96	2.92985	0.470463	6.22758	4.73686e-10	6.61048e-09
BMP2	88.6584	7.79149	0.626407	12.4384	1.61761e-35	2.26258e-33
BMP2K	1072.11	-0.871324	0.334305	-2.60638	0.00915059	0.0260882
BMP3	1.42512	5.15551	3.21434	1.60391	0.108734	0.198238
BMP4	39.2931	4.00615	0.79726	5.02489	5.03715e-07	4.212e-06
BMP6	6.3207	-4.78969	1.09579	-4.37101	1.23674e-05	7.74293e-05
BMP7	78.8367	0.384785	1.18429	0.324909	0.74525	0.830289
BMP8A	3.96926	-0.936263	0.757181	-1.23651	0.216269	0.335741
BMP8B	401.237	-0.717438	0.931207	-0.770439	0.441039	0.571994
BMPER	3.94979	3.06463	0.817086	3.75068	0.000176353	0.00082829
BMPR1A	934.469	0.987071	0.129551	7.61918	2.55291e-14	6.26787e-13
BMPR1AP1	4.19787	0.454185	0.60192	0.75456	0.450513	0.580691
BMPR1AP2	2.57947	1.08341	0.674764	1.60561	0.108359	0.197729
BMPR1B	159.854	-1.61045	0.949446	-1.6962	0.0898489	0.170667
BMPR2	2394.25	0.253592	0.385685	0.657511	0.510853	0.636358
BMS1	1360.61	-0.543735	0.238575	-2.27909	0.0226614	0.0553876
BMS1P1	19.7557	-0.124999	0.519233	-0.240738	0.809759	0.876712
BMS1P10	6.24997	-1.01637	0.989244	-1.02742	0.304221	0.435055
BMS1P2	1.48971	-1.32895	1.01365	-1.31106	0.189839	0.304749
BMS1P4	4.4646	-0.70717	0.493813	-1.43206	0.152126	0.256902
BMS1P7	0.892125	4.47979	3.41518	1.31173	0.189612	0.30447
BMT2	351.882	0.13655	0.216732	0.630042	0.528667	0.651754
BMX	0.757095	-2.54068	1.2747	-1.99316	0.0462436	0.0994164
BNC1	18.694	8.1968	1.46198	5.60665	2.06283e-08	2.22465e-07
BNC2	1300.66	-1.98316	0.23612	-8.39894	4.50515e-17	1.48202e-15
BNC2-AS1	9.78197	-4.32738	0.826718	-5.23441	1.65515e-07	1.51657e-06
BNIP1	149.577	0.0122145	0.335463	0.036411	0.970955	0.98358
BNIP2	3236.95	0.00554428	0.194711	0.0284744	0.977284	0.987479
BNIP3	666.141	0.0685903	0.248004	0.276569	0.782111	0.85758
BNIP3L	2562.12	0.830278	0.268628	3.09081	0.00199613	0.00705588
BNIP3P1	2.92466	-0.558649	0.653019	-0.855487	0.392282	0.524947
BNIP3P5	1.52109	-0.0340971	1.11925	-0.0304642	0.975697	0.98676
BNIPL	3.77241	1.01325	0.52234	1.93983	0.0524006	0.110216
BOC	257.698	-1.2837	0.628627	-2.04207	0.0411449	0.0905002
BOD1	719.635	0.454066	0.213161	2.13016	0.0331586	0.0759469
BOD1L1	1701.05	-0.0757164	0.202544	-0.373826	0.708534	0.802043
BOK	126.756	-0.527665	0.513827	-1.02693	0.304453	0.43534
BOLA1	131.305	-0.368605	0.261027	-1.41213	0.15791	0.264901
BOLA2B	4.49751	-0.263994	0.49935	-0.528676	0.59703	0.711251
BOLA2P3	0.860435	0.831834	1.13677	0.731751	0.464321	0.593942
BOLA3	338.252	-0.87194	0.245523	-3.55136	0.000383242	0.0016575
BOLA3-AS1	89.0211	0.225324	0.404426	0.557146	0.577428	0.694757
BOP1	1154.53	-0.435319	0.254722	-1.70899	0.0874519	0.166942
BORA	186.413	0.163751	0.409056	0.400315	0.688924	0.786133
BORCS5	33.4024	-0.568306	0.448531	-1.26704	0.205142	0.323059
BORCS6	159.11	0.457649	0.188874	2.42304	0.0153912	0.0403245
BORCS7	242.154	1.30207	0.204952	6.35306	2.1108e-10	3.13025e-09
BORCS8	79.0424	-0.432812	0.192389	-2.24967	0.0244698	0.0590029
BPGM	411.603	0.103371	0.142098	0.727464	0.466942	0.596372
BPHL	546.252	-0.477542	0.333249	-1.43299	0.151861	0.256666
BPI	7.5077	2.87656	1.26986	2.26526	0.0234968	0.0570367
BPNT1	727.195	-0.56103	0.224223	-2.50211	0.0123455	0.0335644
BPTF	1890.08	-0.160037	0.255531	-0.626293	0.531123	0.654308
BRAF	968.103	0.290837	0.216932	1.34068	0.180024	0.293102
BRAP	558.314	0.0681793	0.13063	0.521928	0.60172	0.715177
BRAT1	678.055	-0.328658	0.273007	-1.20385	0.228649	0.350543
BRCA1	860.471	0.0839203	0.342324	0.245149	0.806341	0.873883
BRCA2	799.752	-0.455633	0.364284	-1.25076	0.21102	0.329689
BRCC3	431.084	0.723067	0.232107	3.11523	0.00183801	0.00655624
BRCC3P1	1.88832	-1.9297	1.03338	-1.86737	0.0618502	0.126092
BRD1	714.935	-0.839101	0.0850308	-9.8682	5.71812e-23	3.30952e-21
BRD2	789	0.0512007	0.131184	0.390297	0.696317	0.791827
BRD3	582.875	0.305827	0.143718	2.12797	0.0333394	0.0762568
BRD3OS	275.078	0.954029	0.377808	2.52517	0.0115642	0.0317562
BRD4	529.869	0.00648992	0.329851	0.0196753	0.984302	0.991553
BRD7	908.519	0.322401	0.13674	2.35776	0.0183855	0.0465959
BRD7P2	4.91759	0.725553	0.589651	1.23048	0.218518	0.338403
BRD8	743.462	0.393917	0.178199	2.21055	0.0270673	0.0641684
BRD9	500.889	-0.0715553	0.205954	-0.347433	0.728266	0.817834
BRF1	394.492	0.491622	0.236784	2.07624	0.0378716	0.0845697
BRF2	227.178	0.290431	0.166813	1.74105	0.081674	0.158149
BRI3	1315.75	0.565149	0.142138	3.97605	7.00693e-05	0.000366173
BRI3BP	681.393	-1.25429	0.186449	-6.72726	1.72886e-11	2.98318e-10
BRICD5	27.7545	0.784841	0.269029	2.91731	0.0035306	0.0115352
BRINP3	3.53065	4.4673	1.72567	2.58874	0.00963292	0.027278
BRIP1	465.109	-0.819772	0.450317	-1.82043	0.068693	0.13744
BRIX1	845.404	-0.738086	0.189153	-3.90207	9.53748e-05	0.000481384
BRK1	1315.34	-0.475372	0.126126	-3.76903	0.000163884	0.000775843
BRMS1	598.492	-0.272993	0.180331	-1.51385	0.130065	0.227318
BRMS1L	239.958	-0.124041	0.199215	-0.622647	0.533517	0.65625
BROX	1864.36	0.174443	0.180943	0.96408	0.335006	0.467338
BRPF1	385.669	-0.905176	0.116429	-7.77451	7.57382e-15	1.97229e-13
BRPF3	292.729	-0.616073	0.358053	-1.72062	0.0853196	0.163578
BRSK1	100.772	-0.786074	0.233589	-3.36519	0.000764897	0.00305876
BRSK2	91.6599	-5.95729	0.740992	-8.03962	9.0117e-16	2.62848e-14
BRWD1	1990.52	0.188213	0.176749	1.06486	0.28694	0.416099
BRWD1-AS2	7.09187	-0.353845	0.415025	-0.852588	0.393888	0.526791
BRWD1-IT1	1.01418	0.508694	1.11329	0.45693	0.647722	0.753004
BRWD3	719.457	-0.0868204	0.187402	-0.463285	0.64316	0.749332
BSCL2	24.1429	-0.594848	0.395607	-1.50363	0.132676	0.230942
BSDC1	1212.03	0.439687	0.259633	1.69349	0.0903617	0.171547
BSG	7361.43	0.323443	0.119521	2.70616	0.00680661	0.0203548
BSN	6.95762	-3.56651	0.936886	-3.80677	0.000140792	0.00067906
BSN-DT	1.00509	-1.01973	1.13739	-0.896551	0.369959	0.50269
BST1	147.614	1.33574	0.595163	2.24433	0.0248111	0.0597011
BST2	1111.22	1.46836	0.595424	2.46607	0.0136604	0.0365683
BTAF1	1315.16	0.449312	0.124173	3.61844	0.000296379	0.00131793
BTBD1	2253.22	0.0375481	0.16911	0.222033	0.824288	0.886672
BTBD10	584.086	0.764508	0.14329	5.3354	9.53367e-08	9.15818e-07
BTBD10P2	2.07004	-0.119489	0.687526	-0.173796	0.862026	0.912434
BTBD11	248.551	10.9142	1.1394	9.57892	9.80609e-22	5.1144e-20
BTBD16	2.64852	-1.00271	0.861324	-1.16415	0.244363	0.368751
BTBD19	55.1019	-0.271783	0.366455	-0.741654	0.458297	0.588512
BTBD2	853.793	0.499079	0.186381	2.67773	0.00741223	0.0218468
BTBD3	1711.63	-1.387	0.23095	-6.00561	1.90615e-09	2.42045e-08
BTBD6	644.313	0.342007	0.329924	1.03662	0.299912	0.430414
BTBD7	107.004	0.568832	0.273192	2.08217	0.0373266	0.0836259
BTBD7P1	2.63621	0.830942	1.80281	0.460915	0.64486	0.750744
BTBD8	19.1716	1.63518	0.752087	2.17419	0.0296909	0.0693464
BTBD9	450.426	0.859225	0.115671	7.42817	1.10114e-13	2.48537e-12
BTC	43.9056	5.28247	1.07369	4.91992	8.65786e-07	6.86641e-06
BTD	616.048	-0.846507	0.336043	-2.51904	0.0117674	0.0322421
BTF3	4746	0.00569585	0.264467	0.0215371	0.982817	0.9904
BTF3L4	831.212	0.615402	0.18643	3.30098	0.000963464	0.00374336
BTF3L4P1	0.874417	0.25128	1.42508	0.176326	0.860038	0.911636
BTF3L4P2	4.17943	0.0479786	0.518693	0.092499	0.926302	0.956398
BTF3P10	0.713248	0.497229	1.0871	0.457388	0.647392	0.752695
BTF3P5	3.41202	-0.380141	0.689144	-0.551613	0.581213	0.698146
BTF3P6	1.31654	-1.55294	1.03104	-1.50619	0.132017	0.22999
BTG1	1843.83	0.384233	0.352303	1.09063	0.275434	0.403663
BTG2	74.3733	-1.99584	0.540555	-3.69221	0.000222312	0.00102383
BTG3	884.364	-0.923314	0.391183	-2.36031	0.0182595	0.0463212
BTG3-AS1	1.04182	-1.57125	1.36784	-1.14871	0.250675	0.375869
BTK	6.05583	-3.79599	1.04835	-3.62091	0.000293566	0.00130731
BTLA	0.920494	0.631061	0.877784	0.718925	0.472187	0.6012
BTN2A1	542.464	0.755684	0.241886	3.12413	0.0017833	0.00639075
BTN2A2	479.205	-0.996022	0.220684	-4.51333	6.3817e-06	4.27833e-05
BTN2A3P	62.6837	-0.229868	0.297068	-0.77379	0.439055	0.570302
BTN3A1	540.228	0.619544	0.238619	2.59637	0.00942147	0.0267613
BTN3A2	1119.15	0.21347	0.274411	0.777922	0.436615	0.568092
BTN3A3	328.435	1.02729	0.283305	3.62609	0.000287748	0.00128481
BTNL9	2.13208	-0.565956	1.40777	-0.402023	0.687667	0.785231
BTRC	448.417	0.580028	0.158349	3.66298	0.000249295	0.0011326
BUB1	1367.29	-0.348885	0.589496	-0.591836	0.55396	0.6751
BUB1B	658.559	-0.110141	0.71265	-0.154551	0.877175	0.92344
BUB3	1902.36	0.068624	0.20566	0.333676	0.738624	0.825597
BUD13	228.156	-0.0206931	0.242371	-0.0853775	0.931961	0.959538
BUD13P1	2.11943	-0.332296	0.986449	-0.33686	0.736222	0.824189
BUD23	681.729	0.113375	0.175552	0.645818	0.518397	0.643397
BUD31	918.685	0.297268	0.139143	2.13642	0.0326455	0.0749855
BVES	501.526	-0.626602	0.293857	-2.13234	0.0329793	0.0755997
BVES-AS1	11.2199	-2.56992	0.743779	-3.45522	0.000549848	0.00228182
BYSL	399.249	-0.624009	0.173969	-3.5869	0.00033463	0.00146683
BZW1	2965.85	0.467647	0.134037	3.48895	0.000484922	0.0020413
BZW1P2	26.8906	0.136017	0.255464	0.53243	0.594428	0.70957
BZW2	2437.94	-0.452001	0.244356	-1.84976	0.0643481	0.130212
C10orf111	1.86025	1.71017	0.755131	2.26473	0.0235292	0.0571079
C10orf143	8.30438	0.360714	0.695145	0.518905	0.603827	0.716758
C10orf25	11.4352	-0.326536	0.862991	-0.378377	0.70515	0.79941
C10orf55	6.7977	7.08114	2.37062	2.98704	0.00281689	0.00951487
C10orf67	2.79801	0.766929	0.533603	1.43727	0.150643	0.255174
C10orf88	224.684	0.460833	0.234602	1.96432	0.0494929	0.105263
C10orf90	1117.39	-1.6121	0.837182	-1.92563	0.0541508	0.113213
C10orf91	0.851611	0.954343	1.49092	0.640105	0.522104	0.646242
C11orf1	153.134	0.295126	0.364509	0.809654	0.418139	0.550453
C11orf21	30.7615	9.26467	3.51056	2.63909	0.00831291	0.0240491
C11orf24	875.178	-0.309238	0.180923	-1.70922	0.0874099	0.166892
C11orf45	25.4163	0.392798	0.251896	1.55937	0.118909	0.212631
C11orf49	288.505	0.684749	0.133069	5.1458	2.66383e-07	2.35322e-06
C11orf54	465.033	0.980321	0.152744	6.41809	1.37999e-10	2.08501e-09
C11orf58	2372.6	-0.0496178	0.158441	-0.313162	0.754158	0.83688
C11orf65	6.31319	0.259586	0.454898	0.570647	0.568239	0.68688
C11orf68	517.334	0.728652	0.150371	4.84571	1.2616e-06	9.68115e-06
C11orf71	67.2021	-0.154076	0.472411	-0.326148	0.744312	0.830046
C11orf74	170.542	-1.06161	0.249601	-4.25322	2.10721e-05	0.000125704
C11orf80	93.3641	0.550381	0.371935	1.47978	0.138933	0.239374
C11orf91	0.760453	-1.111	1.32173	-0.840562	0.400593	0.533133
C11orf94	2.0019	-0.256838	0.708264	-0.36263	0.716881	0.808934
C11orf95	385.113	0.416165	0.239826	1.73528	0.0826909	0.15962
C11orf96	211.618	-4.90618	0.655731	-7.482	7.31972e-14	1.69141e-12
C12orf10	416.31	0.0204887	0.136243	0.150383	0.880462	0.925645
C12orf29	534.975	0.139237	0.20428	0.681597	0.495494	0.623139
C12orf4	441.683	0.963194	0.217655	4.42532	9.62973e-06	6.19275e-05
C12orf43	253.808	-0.284233	0.216362	-1.31369	0.188949	0.303671
C12orf45	307.081	-0.496552	0.299706	-1.6568	0.0975607	0.182222
C12orf49	1594	-0.61979	0.134943	-4.59297	4.36983e-06	3.04224e-05
C12orf57	903.003	1.5444	0.469714	3.28796	0.00100917	0.00390124
C12orf60	46.0615	-1.50578	0.394479	-3.81713	0.000135011	0.000655285
C12orf65	211.558	0.517103	0.121051	4.27179	1.93913e-05	0.000116392
C12orf66	182.817	-0.450791	0.168911	-2.66881	0.00761203	0.022302
C12orf73	77.4885	-0.105689	0.144956	-0.72911	0.465934	0.595497
C12orf75	515.232	1.62692	0.495737	3.28181	0.00103142	0.00397808
C12orf76	213.004	-0.326164	0.263041	-1.23997	0.214986	0.3342
C14orf119	826.534	0.187404	0.159236	1.17689	0.239238	0.363005
C14orf132	1693.4	3.27449	1.1568	2.83066	0.00464526	0.0145909
C14orf28	50.8935	1.04613	0.347266	3.01247	0.00259129	0.00885324
C14orf39	4.72168	-3.15148	1.49232	-2.11181	0.0347031	0.0787968
C14orf93	121.495	-0.0583898	0.147965	-0.394619	0.693124	0.78946
C15orf39	294.673	0.519494	0.189187	2.74593	0.00603404	0.0183295
C15orf40	284.637	-0.207226	0.178648	-1.15997	0.246062	0.370861
C15orf41	174.351	0.157918	0.15098	1.04596	0.295581	0.425588
C15orf48	31.4651	4.76353	1.14651	4.15479	3.25589e-05	0.000185022
C15orf54	7.04132	-6.46745	1.8761	-3.44729	0.000566231	0.00234297
C15orf56	1.23359	4.51864	1.80657	2.50123	0.0123762	0.0336377
C15orf61	95.9623	-0.499427	0.242933	-2.05582	0.0397997	0.0880343
C15orf62	3.01623	2.29724	0.943417	2.43502	0.0148911	0.0392426
C15orf65	22.9484	2.37426	0.27815	8.53591	1.39061e-17	4.83519e-16
C16orf45	45.7141	5.79371	0.57334	10.1052	5.2386e-24	3.26757e-22
C16orf46	11.8319	0.3988	0.479124	0.832353	0.40521	0.537224
C16orf54	104.953	8.10327	1.35367	5.98615	2.14866e-09	2.69685e-08
C16orf58	898.481	-0.149951	0.210569	-0.712125	0.476388	0.605254
C16orf70	295.985	0.078833	0.120506	0.654183	0.512994	0.638493
C16orf71	4.0516	1.41101	0.807961	1.74638	0.0807451	0.156712
C16orf72	1479.03	0.548276	0.139471	3.93112	8.45495e-05	0.000433742
C16orf74	40.9926	-1.78176	0.507475	-3.51102	0.000446384	0.00189767
C16orf86	46.8499	0.219225	0.6375	0.343882	0.730935	0.819931
C16orf87	289.888	0.753608	0.274713	2.74326	0.00608329	0.0184639
C16orf89	1.33105	-3.37175	1.73433	-1.94412	0.0518808	0.109347
C16orf91	136.782	-0.13632	0.11864	-1.14902	0.250546	0.375809
C16orf95	28.0887	1.65716	0.273435	6.06052	1.35685e-09	1.75327e-08
C16orf96	1.21168	-1.32755	1.15636	-1.14804	0.25095	0.376109
C16orf97	1.00326	-0.590471	1.75894	-0.335698	0.737099	0.824691
C17orf100	15.3766	-0.527536	0.384667	-1.37141	0.170247	0.281075
C17orf107	3.35349	-0.648037	0.685073	-0.945938	0.34418	0.476892
C17orf113	13.0418	0.842841	0.884316	0.953099	0.34054	0.47327
C17orf49	2.34229	-0.505098	0.678767	-0.744141	0.456791	0.587185
C17orf51	168.803	-0.46798	0.220834	-2.11915	0.0340776	0.0776183
C17orf53	117.378	0.273544	0.474492	0.576498	0.564279	0.683794
C17orf58	199.485	-0.594355	0.195338	-3.04271	0.0023446	0.00810947
C17orf67	22.9882	0.814191	0.247449	3.29034	0.00100067	0.00387244
C17orf75	279.658	0.508751	0.116632	4.36203	1.28861e-05	8.01606e-05
C17orf80	486.386	-0.0100447	0.306754	-0.032745	0.973878	0.985514
C17orf82	5.24571	-0.640223	0.913869	-0.700563	0.483576	0.61207
C17orf97	29.6185	0.347167	0.830631	0.417956	0.675979	0.776552
C18orf21	157.31	0.528203	0.130393	4.05084	5.10338e-05	0.000275911
C18orf25	936.717	-0.134643	0.176148	-0.764375	0.444644	0.575457
C18orf32	38.1018	0.039623	0.247197	0.160289	0.872653	0.920306
C18orf54	397.763	0.187898	0.341314	0.550513	0.581967	0.698859
C18orf65	8.34375	-1.61128	0.613586	-2.626	0.00863947	0.0248382
C19orf12	1440.6	-0.515008	0.250951	-2.05223	0.0401475	0.088668
C19orf18	1.55167	1.34979	1.14126	1.18272	0.236919	0.360505
C19orf24	291.405	-0.270012	0.15577	-1.7334	0.0830245	0.160125
C19orf25	356.509	0.551578	0.129677	4.25347	2.10484e-05	0.000125603
C19orf38	6.6255	-1.42721	0.736991	-1.93653	0.0528026	0.110872
C19orf44	89.531	0.429352	0.153034	2.80559	0.00502244	0.015611
C19orf47	158.367	-0.187021	0.123596	-1.51316	0.130238	0.227491
C19orf48	551.103	-0.124043	0.192856	-0.64319	0.520101	0.644597
C19orf53	611.356	-0.123267	0.150459	-0.81927	0.412633	0.54503
C19orf54	63.9549	-0.174454	0.394708	-0.441982	0.658502	0.761966
C19orf57	39.4099	-0.703844	0.323483	-2.17583	0.0295681	0.0691121
C19orf66	434.319	-0.379323	0.0801611	-4.73201	2.22309e-06	1.6249e-05
C19orf70	496.417	0.161513	0.284929	0.566852	0.570815	0.689059
C19orf71	1.89952	2.19783	0.782102	2.81016	0.00495169	0.0154092
C19orf73	6.11023	-1.03907	0.538503	-1.92956	0.053662	0.112471
C19orf81	3.45295	0.630679	1.13895	0.553739	0.579758	0.69697
C1D	309.148	-0.341722	0.158684	-2.15347	0.0312815	0.0724541
C1DP1	8.44317	-2.04222	0.527299	-3.87299	0.000107508	0.000534586
C1GALT1	1191.63	0.134066	0.31991	0.419074	0.675162	0.775842
C1GALT1C1	489.559	1.91387	0.354284	5.40209	6.58698e-08	6.51395e-07
C1GALT1C1L	13.1444	-2.15322	0.886198	-2.42972	0.0151104	0.0397129
C1GALT1P1	1.27143	0.921893	1.08169	0.852275	0.394062	0.526947
C1orf109	424.996	-0.308676	0.10716	-2.88052	0.00397024	0.0127107
C1orf112	290.833	-1.29225	0.335582	-3.85077	0.000117745	0.000579097
C1orf115	97.8517	-4.33912	0.91538	-4.74024	2.1347e-06	1.56649e-05
C1orf116	3.74715	-1.9489	0.915103	-2.12971	0.0331958	0.0759844
C1orf122	335.063	-0.382519	0.131251	-2.91441	0.00356362	0.0116225
C1orf123	414.594	0.064832	0.105036	0.617233	0.537081	0.659404
C1orf127	3.27682	0.019519	1.05116	0.0185691	0.985185	0.992063
C1orf131	170.823	-0.148763	0.16772	-0.886972	0.375094	0.507687
C1orf159	173.019	-0.0237463	0.310945	-0.0763684	0.939126	0.964086
C1orf162	2.84231	-0.758454	0.575329	-1.3183	0.187404	0.301792
C1orf174	487.323	-0.467527	0.242467	-1.92821	0.053829	0.112706
C1orf189	0.870512	-1.91632	2.22957	-0.859502	0.390064	0.522585
C1orf198	956.236	-1.62711	0.22288	-7.3004	2.86919e-13	6.21758e-12
C1orf21	957.506	-5.74857	0.453135	-12.6862	7.0507e-37	1.02502e-34
C1orf216	873.948	-0.805563	0.141694	-5.68522	1.30643e-08	1.4592e-07
C1orf220	7.70633	-2.44141	0.580368	-4.20666	2.59168e-05	0.000150615
C1orf226	17.3914	1.34514	1.11785	1.20333	0.228847	0.350756
C1orf229	4.12818	-0.524248	1.07133	-0.489343	0.624599	0.733882
C1orf35	128.404	-0.676319	0.137981	-4.90154	9.50906e-07	7.48363e-06
C1orf43	4010.36	0.0572185	0.261507	0.218803	0.826803	0.888795
C1orf50	8.22709	0.19074	0.406606	0.469102	0.638997	0.745988
C1orf52	356.433	0.17656	0.243518	0.725036	0.46843	0.597746
C1orf53	13.4726	1.67938	0.505494	3.32226	0.000892907	0.00350165
C1orf54	19.1418	-2.15823	0.516042	-4.18228	2.886e-05	0.000165736
C1orf56	73.828	0.791669	0.578296	1.36897	0.171009	0.282182
C1orf61	4.01033	-3.89302	1.22684	-3.17321	0.00150763	0.00553057
C1orf74	166.694	-1.15989	0.158016	-7.34034	2.13045e-13	4.66601e-12
C1orf94	1.19038	4.89432	3.28082	1.4918	0.135752	0.235298
C1QBP	1920.31	-0.745977	0.312548	-2.38676	0.0169976	0.0437023
C1QL1	19.5492	1.45707	0.81467	1.78854	0.0736897	0.145557
C1QL3	2.07064	-2.14697	1.08175	-1.98472	0.047176	0.101151
C1QL4	22.1758	-2.47277	0.560884	-4.4087	1.03994e-05	6.63453e-05
C1QTNF1	417.891	2.94952	0.35764	8.24717	1.62191e-16	5.11886e-15
C1QTNF1-AS1	1.93762	5.60702	1.03305	5.42764	5.7105e-08	5.72383e-07
C1QTNF12	2.27688	-0.467921	0.752458	-0.621856	0.534037	0.656634
C1QTNF2	7.79392	-0.458882	0.834049	-0.550185	0.582192	0.698941
C1QTNF3	4.87749	0.890995	0.730912	1.21902	0.222837	0.343512
C1QTNF4	0.94921	-2.47577	1.68123	-1.47259	0.140861	0.242153
C1QTNF6	86.183	-0.00552925	0.215897	-0.0256106	0.979568	0.988671
C1QTNF7	0.985775	4.25939	2.66763	1.59669	0.110334	0.200502
C1R	240.883	2.22802	0.741913	3.00307	0.0026727	0.00909101
C1RL	218.163	3.67675	0.572522	6.42203	1.34469e-10	2.03834e-09
C1RL-AS1	22.3529	2.00252	0.75082	2.66711	0.00765076	0.0223931
C1S	95.1144	-0.0174834	1.01067	-0.0172987	0.986198	0.99278
C20orf144	2.46354	-0.784858	0.718299	-1.09266	0.274542	0.402547
C20orf194	549.45	-0.458827	0.263082	-1.74404	0.0811513	0.157417
C20orf204	6.18487	-0.607107	0.566593	-1.0715	0.283943	0.412693
C20orf27	643.46	-1.1978	0.275092	-4.3542	1.33554e-05	8.28009e-05
C20orf96	38.4653	-0.204022	0.368626	-0.553467	0.579944	0.697149
C21orf58	112.136	-0.323549	0.437077	-0.740256	0.459145	0.589274
C21orf62-AS1	2.19288	-0.999533	0.813817	-1.2282	0.21937	0.339388
C21orf91	1253.52	-0.618464	0.168839	-3.66303	0.000249245	0.0011326
C21orf91-OT1	1.88861	-0.41415	0.795283	-0.520758	0.602535	0.715915
C22orf23	4.48061	-1.38384	0.676553	-2.04543	0.0408121	0.0898751
C22orf39	339.654	-0.452504	0.204174	-2.21627	0.026673	0.0634128
C22orf46	279.903	0.441801	0.231541	1.90809	0.0563791	0.116984
C2CD2	273.553	-0.851408	0.892018	-0.954474	0.339844	0.472627
C2CD2L	194.534	-0.170211	0.34989	-0.486469	0.626635	0.73516
C2CD3	416.929	-0.0665548	0.23174	-0.287196	0.773962	0.852199
C2CD4C	1.06529	1.30625	1.2215	1.06939	0.284895	0.413817
C2CD4D	3.9542	-3.34176	0.761252	-4.38981	1.13448e-05	7.17817e-05
C2CD4D-AS1	2.76436	-0.907948	0.676832	-1.34147	0.179768	0.292821
C2CD5	625.48	-0.0447194	0.187025	-0.239109	0.811021	0.877546
C2CD6	125.524	0.745404	0.426668	1.74704	0.080631	0.156507
C2orf15	2.81057	-1.3699	0.770493	-1.77796	0.0754111	0.148248
C2orf16	2.77455	6.11546	2.98966	2.04554	0.0408017	0.0898737
C2orf27A	25.3805	1.66751	0.611541	2.72673	0.00639644	0.0192938
C2orf42	213.762	0.294953	0.180066	1.63803	0.101415	0.187636
C2orf48	3.34351	-0.0546599	0.542372	-0.100779	0.919726	0.951737
C2orf49	493.381	-0.1383	0.0928473	-1.48954	0.136345	0.235927
C2orf50	1.16129	-1.90162	1.2405	-1.53295	0.125289	0.220727
C2orf68	269.226	0.0447511	0.176431	0.253647	0.799768	0.86975
C2orf69	619.055	-0.872257	0.0949572	-9.18579	4.08519e-20	1.8307e-18
C2orf69P1	0.894468	4.485	3.40664	1.31655	0.18799	0.302499
C2orf70	6.95469	0.423872	1.16615	0.363479	0.716247	0.808335
C2orf72	25.53	-2.98324	0.785057	-3.80003	0.00014468	0.000695991
C2orf73	1.25714	0.0468539	0.952629	0.0491837	0.960773	0.977643
C2orf74	8.50457	-0.315096	0.322923	-0.975762	0.329183	0.461165
C2orf76	89.1663	-0.743032	0.202699	-3.66569	0.000246677	0.0011226
C2orf88	141.385	-5.85643	0.887648	-6.59769	4.17617e-11	6.80536e-10
C2orf92	14.5574	-0.837409	0.485069	-1.72637	0.0842803	0.161874
C3	698.607	9.53402	0.92863	10.2668	9.94935e-25	6.514e-23
C3AR1	24.31	2.21533	0.640305	3.45981	0.000540556	0.0022468
C3orf14	268.736	-1.00048	0.28202	-3.54754	0.000388851	0.00167546
C3orf18	193.991	-3.78762	0.585279	-6.47148	9.705e-11	1.5007e-09
C3orf20	1.4993	0.0675617	0.888681	0.0760247	0.939399	0.964206
C3orf33	79.0486	-0.164417	0.435204	-0.377793	0.705585	0.79979
C3orf35	4.06514	-0.883213	0.600593	-1.47057	0.141408	0.242776
C3orf38	692.675	-0.992216	0.284287	-3.4902	0.000482664	0.00203411
C3orf52	146.03	0.722234	0.519624	1.38992	0.164554	0.274005
C3orf62	60.5367	-0.845011	0.323733	-2.61021	0.00904869	0.0258536
C3orf67	243.646	-2.11817	0.37337	-5.6731	1.40233e-08	1.55867e-07
C3orf70	310.649	-8.32292	0.59167	-14.0668	6.07236e-45	1.36724e-42
C3orf79	1.91553	-0.582689	1.77277	-0.328688	0.742391	0.828725
C3orf80	16.5267	3.05286	0.831338	3.67222	0.00024045	0.00109833
C3P1	4.64459	-5.34032	1.82995	-2.91829	0.00351957	0.0115061
C4A	1.46926	1.2339	0.713066	1.73041	0.0835568	0.160967
C4B	1.03873	3.2901	1.30114	2.52863	0.0114508	0.0315312
C4BPAP1	1.30044	-4.04222	3.58017	-1.12906	0.258873	0.384829
C4orf19	36.0118	0.444061	1.18102	0.375999	0.706917	0.800823
C4orf3	1293.51	-0.635836	0.215398	-2.95191	0.00315813	0.0104871
C4orf33	192.599	1.12927	0.256451	4.40346	1.06536e-05	6.77569e-05
C4orf36	53.1021	1.48042	0.228163	6.4884	8.67544e-11	1.34941e-09
C4orf46	411.571	-0.102024	0.249469	-0.408963	0.682567	0.781485
C4orf47	5.71495	-0.0387423	0.401869	-0.0964052	0.923199	0.954422
C4orf48	86.6823	-1.32271	0.329045	-4.01983	5.82392e-05	0.000309692
C4orf54	27.3598	-1.87439	0.485778	-3.85853	0.00011407	0.000562823
C5	138.728	0.702266	0.361895	1.94053	0.0523158	0.110081
C5AR1	1.26857	2.92285	0.89237	3.27538	0.00105522	0.00406054
C5orf15	1239.03	0.732518	0.115314	6.35236	2.12035e-10	3.1419e-09
C5orf22	1077.34	-1.09568	0.0975433	-11.2327	2.81701e-29	2.51258e-27
C5orf24	1355.72	0.205287	0.160812	1.27656	0.201757	0.31928
C5orf30	542.604	-0.721171	0.167553	-4.30414	1.67634e-05	0.000102045
C5orf34	177.885	-0.220769	0.319413	-0.691172	0.489458	0.617736
C5orf38	14.6671	1.86847	0.935481	1.99734	0.0457885	0.0986341
C5orf49	1.94812	-3.49746	1.22109	-2.86421	0.00418047	0.0133145
C5orf51	946.419	-0.00314325	0.265538	-0.0118373	0.990555	0.994704
C5orf56	32.3086	2.55083	0.433317	5.88676	3.93846e-09	4.77764e-08
C5orf58	0.871577	-3.11633	2.15839	-1.44383	0.148788	0.252605
C5orf63	49.7691	1.48548	0.489226	3.03639	0.00239427	0.00825345
C5orf66	8.98942	4.54057	0.812556	5.588	2.29694e-08	2.45561e-07
C6orf106	2075.37	0.0446086	0.125858	0.354436	0.723012	0.813962
C6orf120	760.513	0.0913752	0.363045	0.251691	0.80128	0.870954
C6orf136	41.2103	-0.381706	0.292558	-1.30472	0.191989	0.307513
C6orf141	10.9429	8.09518	1.88708	4.2898	1.78836e-05	0.00010808
C6orf163	8.50554	-1.36745	0.599235	-2.28199	0.0224901	0.0550783
C6orf203	197.32	-0.187834	0.152733	-1.22981	0.218767	0.338679
C6orf223	4.87583	1.40619	1.35382	1.03868	0.298953	0.429405
C6orf226	33.1587	0.0720076	0.292927	0.245821	0.805821	0.873536
C6orf48	1199.44	-0.146717	0.281865	-0.520522	0.6027	0.716
C6orf52	14.8608	0.990437	0.382722	2.58788	0.00965692	0.027325
C6orf58	3.8218	-0.580048	0.937245	-0.618886	0.535991	0.658481
C6orf62	2758.78	0.0434665	0.182562	0.238091	0.811811	0.878007
C6orf89	1870.42	0.386599	0.141126	2.73939	0.00615528	0.0186517
C6orf99	3.42848	0.642566	0.495048	1.29799	0.194291	0.310392
C7orf25	10.5701	-0.612736	0.372946	-1.64296	0.100391	0.186152
C7orf26	319.117	0.222263	0.210546	1.05565	0.291129	0.42058
C7orf31	85.7607	0.0460917	0.754814	0.0610636	0.951309	0.972052
C7orf43	158.839	-0.3517	0.174555	-2.01484	0.0439215	0.0954363
C7orf50	650.162	-0.41596	0.28731	-1.44778	0.14768	0.251046
C7orf57	10.9751	1.72941	0.607398	2.84724	0.00441004	0.0139661
C7orf61	1.19661	-0.592444	1.0961	-0.540502	0.588851	0.704666
C7orf69	1.10301	4.78476	3.30503	1.44772	0.147695	0.251049
C8G	2.95166	-0.267212	0.598303	-0.446616	0.655152	0.759327
C8orf31	7.70494	5.58558	0.712029	7.84459	4.34357e-15	1.16057e-13
C8orf33	1265.66	-0.479059	0.233177	-2.05449	0.0399286	0.0882772
C8orf34	26.5695	8.73119	2.77781	3.14319	0.00167117	0.00604049
C8orf37	80.6215	1.2921	0.286754	4.50595	6.60762e-06	4.42016e-05
C8orf44	26.3966	-0.0102064	0.213872	-0.047722	0.961938	0.978125
C8orf48	33.8024	-0.721014	0.516895	-1.3949	0.163047	0.272109
C8orf58	126.225	-0.401809	0.261584	-1.53606	0.124523	0.219796
C8orf59	474.612	0.379522	0.144328	2.62958	0.008549	0.0246394
C8orf76	46.0616	0.498914	0.212798	2.34454	0.0190505	0.0479392
C8orf82	244.139	0.478517	0.233993	2.04501	0.0408542	0.0899571
C8orf88	225.065	0.785774	0.14587	5.38681	7.17211e-08	7.03232e-07
C9orf116	23.0657	-1.05662	0.508131	-2.07942	0.0375784	0.0840675
C9orf129	1.1807	-0.0878562	0.858555	-0.10233	0.918495	0.950904
C9orf147	3.28566	-0.40523	0.480252	-0.843787	0.398788	0.531317
C9orf153	0.956922	-0.705684	0.901394	-0.782881	0.433697	0.565251
C9orf16	309.453	0.306945	0.322047	0.953107	0.340536	0.47327
C9orf163	4.0603	0.107366	0.601518	0.178491	0.858337	0.910753
C9orf170	1.35955	-2.09656	1.36479	-1.53618	0.124495	0.219772
C9orf3	324.867	2.13174	0.276834	7.70044	1.35594e-14	3.44832e-13
C9orf40	205.175	0.86232	0.29121	2.96116	0.0030648	0.0102269
C9orf43	19.7758	-0.693562	0.334105	-2.07588	0.0379052	0.084604
C9orf50	1.2193	-1.38362	1.01082	-1.3688	0.171061	0.282192
C9orf64	453.609	0.777615	0.229908	3.38228	0.00071887	0.00290109
C9orf66	4.0024	-0.748064	1.05432	-0.709523	0.478	0.60701
C9orf72	199.35	-1.05723	0.263813	-4.00751	6.13614e-05	0.000324432
C9orf78	889.705	0.260622	0.14763	1.76538	0.0775001	0.151547
C9orf84	2.15654	1.58119	1.51519	1.04356	0.296691	0.426887
C9orf85	232.878	0.0412859	0.133633	0.308949	0.75736	0.839626
CA11	99.2077	0.965227	0.411177	2.34748	0.0189011	0.0476216
CA12	178.799	0.400424	1.40761	0.28447	0.77605	0.853479
CA13	67.9226	0.580483	0.447696	1.2966	0.194769	0.310994
CA14	515.562	-9.8357	1.10218	-8.92383	4.50441e-19	1.79622e-17
CA15P1	0.892263	-0.298562	1.22374	-0.243975	0.80725	0.87471
CA2	0.772364	0.204532	1.25882	0.162479	0.870929	0.919065
CA3	0.76742	2.78161	1.36034	2.04479	0.0408757	0.0899937
CA5B	733.681	2.21715	0.602605	3.67927	0.0002339	0.00107159
CA5BP1	110.963	-1.03544	0.199265	-5.19629	2.03304e-07	1.83562e-06
CA8	1020.82	-11.558	0.956292	-12.0863	1.24771e-33	1.56711e-31
CA9	0.810329	-1.69183	1.45837	-1.16008	0.246015	0.37082
CAAP1	278.475	-0.199022	0.255658	-0.778469	0.436293	0.567753
CAB39	1426.77	0.13745	0.136823	1.00458	0.315097	0.446377
CAB39L	507.063	0.399117	0.352654	1.13175	0.257739	0.383455
CABCOCO1	0.899673	-1.00901	1.59951	-0.630824	0.528155	0.651305
CABIN1	1117.76	-0.423989	0.135865	-3.12065	0.00180449	0.00645917
CABLES1	4258.52	-2.99861	0.275648	-10.8784	1.46067e-27	1.15249e-25
CABLES2	129.067	-0.756287	0.246209	-3.07173	0.00212825	0.00745756
CABP1	0.83363	-1.38906	1.48765	-0.933725	0.350446	0.483326
CABYR	24.2604	1.32121	0.969731	1.36245	0.173056	0.284649
CACFD1	21.8538	0.1721	0.45422	0.378891	0.704769	0.799026
CACHD1	271.529	-3.36576	0.740209	-4.54704	5.44064e-06	3.69711e-05
CACNA1A	80.4757	0.00627397	0.803469	0.0078086	0.99377	0.996901
CACNA1B	1.42474	-0.670949	1.52169	-0.440923	0.659269	0.762709
CACNA1C	113.596	6.87008	1.81119	3.79314	0.000148757	0.000713374
CACNA1D	32.9787	-5.84536	1.10555	-5.28729	1.24143e-07	1.16171e-06
CACNA1E	9.77897	0.282458	0.973237	0.290226	0.771644	0.850444
CACNA1F	2.03364	1.16233	1.05238	1.10448	0.269385	0.396718
CACNA1G	3.10198	2.9101	1.08457	2.68318	0.00729266	0.0215466
CACNA1H	107.784	-8.72269	1.11091	-7.85186	4.09925e-15	1.10006e-13
CACNA1I	0.846067	1.7996	1.30948	1.37429	0.169352	0.279999
CACNA2D1	367.618	1.49735	1.13255	1.3221	0.186134	0.30027
CACNA2D2	1.23208	-1.5696	1.31557	-1.1931	0.232831	0.355601
CACNA2D3	0.900299	1.38722	1.82784	0.758939	0.447889	0.57824
CACNA2D4	4.76448	-3.55037	1.2369	-2.87038	0.00409977	0.0130778
CACNB1	70.3561	1.01568	0.227724	4.46012	8.19132e-06	5.35919e-05
CACNB2	0.729329	4.18624	3.51196	1.192	0.233262	0.356098
CACNB3	195.127	-0.879869	0.4753	-1.85118	0.064143	0.129925
CACNB4	15.9771	-3.17926	0.760365	-4.18124	2.8993e-05	0.000166309
CACNG6	4.29808	6.74719	1.38879	4.85832	1.18387e-06	9.16082e-06
CACNG8	7.71291	3.37923	1.24556	2.71301	0.00666742	0.0199969
CACTIN	335.258	0.328301	0.126086	2.60379	0.00921988	0.0262777
CACTIN-AS1	1.60525	-1.58095	1.06823	-1.47996	0.138883	0.239331
CACUL1	1598.68	-0.168989	0.229218	-0.737239	0.460977	0.590797
CACYBP	1582.16	-0.566703	0.243056	-2.33158	0.019723	0.049319
CACYBPP2	12.1818	-0.897435	0.356816	-2.51512	0.0118993	0.0325285
CAD	1831.12	-1.00639	0.244373	-4.11824	3.81771e-05	0.000213208
CADM1	1021.65	-2.47741	0.506477	-4.89145	1.00094e-06	7.84767e-06
CADM2	2.44509	5.93287	3.02615	1.96053	0.0499335	0.10598
CADM3	289.427	-4.42928	1.01987	-4.343	1.40552e-05	8.68185e-05
CADM4	466.505	-3.79535	0.390207	-9.7265	2.32446e-22	1.26972e-20
CADPS	53.7708	1.89354	1.12533	1.68266	0.0924403	0.174538
CADPS2	440.516	0.870727	0.493208	1.76544	0.0774904	0.151547
CAGE1	2.31155	-1.06629	0.689705	-1.54601	0.122102	0.216621
CAHM	7.27168	-0.828083	0.57175	-1.44833	0.147525	0.250829
CALB2	317.165	10.2851	1.64942	6.23555	4.50203e-10	6.30181e-09
CALCOCO1	579.856	0.405207	0.287659	1.40864	0.158942	0.266366
CALCOCO2	1403.12	1.043	0.0869845	11.9907	3.97734e-33	4.73765e-31
CALCRL	55.2834	2.48388	0.944823	2.62894	0.00856513	0.0246758
CALD1	6031.53	0.094	0.0947458	0.992128	0.321135	0.452777
CALHM2	163.779	2.58942	0.88439	2.92791	0.00341245	0.0112107
CALHM3	4.47235	6.47463	1.61681	4.00458	6.2129e-05	0.000327927
CALHM5	15.0279	-1.55466	0.937912	-1.65758	0.0974023	0.182
CALHM6	7.51488	-2.17354	0.561848	-3.86856	0.000109481	0.000542936
CALM1	5578.9	0.314289	0.240754	1.30544	0.191744	0.307269
CALM1P1	0.690854	0.541353	1.19772	0.451987	0.651278	0.755789
CALM2	7712.63	1.25699	0.204077	6.15936	7.30379e-10	9.84306e-09
CALM2P2	5.13585	0.24547	0.531544	0.461806	0.644221	0.750142
CALM2P3	2.39882	0.828973	0.708315	1.17035	0.241862	0.366084
CALM3	2255.69	-0.376919	0.122369	-3.08017	0.00206879	0.00727268
CALML4	4.08462	-1.22657	0.547993	-2.2383	0.0252017	0.0604755
CALN1	3.50747	1.99865	1.38173	1.44648	0.148042	0.251524
CALR	13732.1	0.37974	0.235775	1.6106	0.107267	0.196203
CALU	16887.1	0.282214	0.238277	1.1844	0.236256	0.359685
CAMK1	99.8837	0.108474	0.360417	0.300967	0.76344	0.844592
CAMK1D	390.861	8.30733	0.875654	9.487	2.37776e-21	1.18012e-19
CAMK1G	3.33322	-2.54429	1.35806	-1.87347	0.0610035	0.124632
CAMK2A	14.494	1.63641	1.11819	1.46344	0.143348	0.245309
CAMK2B	1.61832	0.720426	0.928585	0.775832	0.437848	0.569375
CAMK2D	1167.02	0.489827	0.200353	2.44481	0.0144927	0.0384006
CAMK2G	429.61	0.874169	0.236796	3.69165	0.000222804	0.00102584
CAMK2N1	106.847	1.21909	0.517267	2.35679	0.0184337	0.0466988
CAMK2N2	16.186	-0.341693	0.877139	-0.389554	0.696866	0.792354
CAMK4	274.983	-1.32166	0.845094	-1.56392	0.117837	0.211157
CAMKK1	87.2607	-0.828442	0.313469	-2.64281	0.00822201	0.0238197
CAMKK2	685.378	0.303906	0.225289	1.34896	0.177349	0.290026
CAMKMT	105.269	-0.458436	0.123709	-3.70577	0.000210753	0.000974976
CAMKV	1.61424	-0.311501	1.01831	-0.305899	0.759682	0.841392
CAMLG	653.368	0.936232	0.231654	4.04151	5.31083e-05	0.000286122
CAMSAP1	1338.13	0.446626	0.17095	2.61261	0.00898533	0.0257007
CAMSAP2	2205.7	-0.0795244	0.0991965	-0.801685	0.422735	0.554793
CAMTA1	674.816	0.242856	0.193545	1.25477	0.209561	0.328086
CAMTA1-DT	5.71751	-1.34163	0.552562	-2.42802	0.0151816	0.0398603
CAMTA2	240.37	1.29782	0.266068	4.87778	1.07285e-06	8.35079e-06
CAND1	4345.77	-0.279946	0.158015	-1.77164	0.076454	0.149976
CAND2	71.5412	-0.672785	1.19006	-0.565336	0.571846	0.690064
CANT1	767.395	0.599195	0.158474	3.78102	0.000156185	0.000743593
CANX	20875.1	0.518814	0.243128	2.13392	0.0328496	0.075342
CAP1	8423.45	0.284849	0.236714	1.20335	0.228841	0.350756
CAP1P2	5.2328	-0.350239	0.538903	-0.64991	0.51575	0.641023
CAP2	372.118	-0.413096	0.46226	-0.893645	0.371512	0.504327
CAP2P1	1.53414	0.307426	1.1494	0.267466	0.78911	0.862704
CAPG	5319.55	-1.90088	0.545714	-3.48329	0.000495293	0.0020811
CAPN1	2107.89	0.540151	0.174896	3.0884	0.00201235	0.00710402
CAPN10	255.356	-0.397928	0.201967	-1.97026	0.0488083	0.104071
CAPN10-DT	22.5767	-0.138313	0.27546	-0.502115	0.615586	0.72616
[truncated: 16,465 more rows]

## Sheet: Table S1.4
Table S1.4 RPPA Data
Antibody Name	14-3-3-beta	14-3-3-zeta	4E-BP1	4E-BP1_pS65	53BP1	A-Raf	ACC1	ACC_pS79	ADAR1	Akt	Akt_pS473	Akt_pT308	AMPK-a2_pS345	AMPKa	AMPKa_pT172	Annexin-I	Annexin-VII	AR	ARID1A	Atg3	Atg7	ATM	ATM_pS1981	ATR_pS428	Aurora-B	Axl	b-Actin	b-Catenin	b-Catenin_pT41_S45	B-Raf	B-Raf_pS445	B7-H4	Bad_pS112	Bak	BAP1	Bax	Bcl-xL	Bcl2	Beclin	Bid	Bim	BiP-GRP78	BRD4	c-Abl	c-IAP2	c-Jun_pS73	c-Kit	c-Met_pY1234_Y1235	c-Myc
Gene Name	YWHAB	YWHAZ	EIF4EBP1	EIF4EBP1	TP53BP1	ARAF	ACACA/ ACACB	ACACA/ACACB	ADAR	AKT1/2/3	AKT1/2/3	AKT1/2/3	PRKAA2	PRKAA1/2	PRKAA1/2	ANXA1	ANXA7	AR	ARID1A	ATG3	ATG7	ATM	ATM	ATR	AURKB	AXL	ACTB	CTNNB1	CTNNB1	BRAF	BRAF	VTCN1	BAD	BAK1	BAP1	BAX	BCL2L1	BCL2	BECN1	BID	BCL2L11	HSPA5	BRD4	ABL1	BIRC3	JUN	KIT	MET	MYC
Sample description	14-3-3-beta-R-V	14-3-3-zeta-R-V	4E-BP1-R-V	4E-BP1_pS65-R-V	53BP1-R-V	A-Raf-R-V	ACC1-R-C	ACC_pS79-R-V	ADAR1-M-V	Akt-R-V	Akt_pS473-R-V	Akt_pT308-R-V	AMPK-a2_pS345-R-V	AMPKa-R-C	AMPKa_pT172-R-C	Annexin-I-M-V	Annexin-VII-M-V	AR-R-V	ARID1A-R-C	Atg3-R-V	Atg7-R-V	ATM-R-V	ATM_pS1981-R-V	ATR_pS428-R-C	Aurora-B-R-V	Axl-R-V	b-Actin-R-C	b-Catenin-R-V	b-Catenin_pT41_S45-R-V	B-Raf-R-C	B-Raf_pS445-R-V	B7-H4-R-C	Bad_pS112-R-V	Bak-R-C	BAP1-M-V	Bax-R-V	Bcl-xL-R-V	Bcl2-M-V	Beclin-R-C	Bid-R-C	Bim-R-V	BiP-GRP78-M-C	BRD4-R-V	c-Abl-R-V	c-IAP2-R-C	c-Jun_pS73-R-V	c-Kit-R-V	c-Met_pY1234_Y1235-R-V	c-Myc-R-C
1A_WM35	0.0225193	0.00103644	0.355218	0.389502	-0.661978	0.383685	-0.00403384	-0.0211327	0.111805	-0.0471041	0.0934556	0.0192091	-0.0629979	-0.816238	-0.406704	-1.19174	0.248638	-0.942857	0.12647	1.00255	0.237836	0.107777	-0.166781	-0.0302745	0.18535	-1.33223	-0.124271	-0.299956	0.138059	0.0670234	0.166446	-0.111272	-0.134946	0.115937	0.339203	0.00518531	-0.49289	0.000300443	0.00156251	0.441608	0.723755	-0.179536	-0.308725	-0.0910141	-0.0696687	0.00163316	0.559123	-0.0400599	0.400389
1B_WM35	-0.0377085	0.0652938	0.42864	0.422444	-0.845881	0.327694	0.0588662	-0.0463987	0.154141	-0.104651	-0.0873142	-0.201907	-0.044615	-0.56963	-0.344409	-1.15286	0.138788	-0.947356	-0.034361	0.961119	0.275737	0.0381236	-0.109739	0.248748	0.217199	-1.3327	-0.10513	-0.250406	-0.0409638	0.0222002	0.0833174	-0.059683	-0.296936	0.0715184	0.360502	0.139784	-0.123165	-0.221486	-0.00156251	0.560723	0.792398	-0.215277	-0.24553	-0.227839	-0.0289471	-0.112695	0.679869	0.0685702	0.360489
1C_WM35	0.202543	0.0988183	0.376752	0.385014	-0.615295	0.268194	0.0506676	-0.109417	0.0684183	-0.104116	-0.126555	-0.0131746	-0.0883675	-0.60949	-0.391729	-1.22551	0.163256	-0.971858	-0.0335766	1.00681	0.10564	0.00781899	-0.134577	0.121931	0.00395127	-1.35807	-0.21792	-0.190322	-0.230706	0.0112297	0.0322913	-0.278698	-0.230819	0.222414	0.27763	0.126912	-0.0851309	-0.288482	0.0242434	0.59785	0.643141	-0.348541	-0.374659	-0.202355	-0.035273	-0.00641366	0.697769	-0.0257662	0.268516
2A_YUPEET	-0.0221551	0.112554	-0.110876	-0.042712	0.154402	-0.043783	0.194604	0.0975841	0.112364	0.310118	-0.316689	-0.60472	0.0494297	0.000639174	0.395932	-1.04786	0.0727775	-0.375315	-0.0793663	0.314304	0.105769	0.771196	0.0971592	-0.424074	-0.183184	-1.11433	-0.509905	-0.47871	-0.324213	0.104805	0.244635	-0.0498273	0.283351	0.247551	0.145557	-0.194123	-0.40348	0.210061	0.0829024	-0.133647	0.289155	-0.245414	0.250632	0.00479807	-0.153381	-0.417038	2.63719	0.0374006	0.0964288
2B_YUPEET	-0.0924662	0.109996	-0.0382938	-0.0757748	0.373766	-0.085924	0.16981	0.0758137	0.263714	0.357556	-0.397238	-0.295337	-0.0658768	-0.0194421	0.348197	-1.05769	-0.190811	-0.5962	0.23172	0.360536	0.171321	0.789068	0.1739	-0.0434495	-0.141979	-0.923559	-0.373591	-0.31002	0.0276966	0.0729539	0.289056	0.0951683	0.260657	-0.0872721	0.0584678	-0.130412	-0.00453808	0.386664	0.0271721	0.000179129	0.256439	-0.227609	0.166696	0.0836296	0.00870503	-0.793878	2.53751	0.0605835	0.299305
2C_YUPEET	0.147383	0.0991247	-0.109617	-0.140293	0.049156	0.0119469	0.235673	0.119832	0.355512	0.390102	-0.36686	-0.358008	-0.0547836	0.0595224	0.51958	-1.1888	-0.192297	-0.624032	0.222074	0.378967	0.239338	0.701107	-0.0142174	-0.0491443	-0.289901	-1.08021	-0.346314	-0.406896	-0.0230883	-0.0491882	0.33592	-0.0630693	0.239792	0.136363	-0.0713054	-0.21229	-0.472185	0.423431	-0.0279907	-0.0294425	0.207366	-0.0964	0.319324	0.0440008	0.0824622	-0.0718934	2.57048	0.103691	0.0328715
3A_WM983	-0.0920367	-0.495902	0.905268	0.473052	-0.0690309	-0.502524	-0.60732	-0.495523	0.0322244	0.385654	-0.00733686	0.122527	-0.0230354	0.111554	-0.109666	-0.662706	-0.114091	-0.915906	0.144685	-0.343406	-0.871381	-0.258812	0.122126	0.161606	0.430681	-0.875433	0.0916529	-0.0909842	0.0677412	0.246562	0.397575	-0.042136	-0.909992	-0.143191	0.0441559	-0.804435	-0.0583923	0.25989	-0.204698	0.546966	0.00233395	-0.0727268	-0.591665	0.183642	0.0554044	-0.261792	0.567325	-0.0166732	-0.229584
3B_WM983	0.133689	-0.712852	1.21748	0.575313	-0.071491	-0.0366749	-0.568646	-0.493743	0.146468	0.443437	0.262236	-0.285756	0.100555	-0.119427	0.128003	-0.470086	-0.0743498	-0.974986	0.268619	-0.135202	-0.225014	-0.0416213	-0.168357	0.247624	0.580423	-0.60586	0.103754	-0.108107	0.111573	0.297146	0.548799	0.00442468	-0.444925	0.037681	0.0644557	-0.716087	-0.152602	0.290325	0.0498889	0.940412	0.367098	0.0415319	-0.40373	0.0967212	-0.107727	-0.463428	0.460224	0.0332407	-0.0800637
3C_WM983	0.192141	-0.801442	0.964011	0.406074	0.292828	-0.121984	-0.716639	-0.572713	0.0266237	0.435186	0.115254	-0.179459	-0.277136	-0.179255	-0.136052	-0.623971	-0.172654	-1.30256	0.188613	-0.213485	-0.743921	-0.17461	-0.050299	0.185224	0.491212	-0.752842	0.0919528	-0.133946	0.0460804	0.252481	0.446984	0.00174896	-0.545837	0.221762	0.0764595	-0.451919	-0.0770808	0.446491	-0.138208	0.691508	-0.068241	0.113753	-0.506703	0.176093	0.113304	-0.415294	0.321612	-0.041108	0.043706
4A_WM1552C	-0.0179884	0.390214	-0.932361	-0.474061	0.0129214	0.411128	0.517736	0.564507	0.179451	0.0422054	-0.0179123	0.0493367	0.0384461	0.210101	0.273355	0.332407	0.681872	2.06242	0.117768	-0.260015	-0.10564	-0.835351	-0.417106	-0.0600296	-0.275702	0.997764	-0.147843	-0.27459	-0.145372	-0.302173	-0.350166	-0.115533	0.423502	-0.60801	-0.374566	0.182128	-0.546726	-0.892651	-0.294721	0.295019	-0.457236	-0.00264477	-0.329095	-0.041364	-0.218498	0.285535	-0.0172428	-0.173767	-0.824535
4B_WM1552C	0.453727	0.248944	-0.842044	-0.541775	0.129642	0.41038	0.495667	0.384383	-0.00444801	-0.00419174	-0.183382	-0.0288328	-0.567922	0.141796	0.145695	0.412118	0.7052	2.00868	0.0736499	-0.269075	-0.434178	-1.00902	-0.108094	-0.151596	0.699501	0.715133	-0.17984	-0.374318	-0.147	-0.430516	-0.495886	-0.00174896	0.329146	-0.724203	-0.65678	0.165728	-0.183901	-0.748411	1.15118	0.238467	-0.622706	-0.105728	-0.216054	0.0773429	-0.282906	0.768426	0.00236348	-0.207357	-0.255634
4C_WM1552C	-0.0610495	0.408738	-0.902441	-0.378834	-0.166699	0.448011	0.63819	0.511905	0.268574	0.00765529	-0.0317838	-0.194981	-0.0467352	0.323428	0.395295	0.38308	0.832555	2.11204	0.248876	-0.379308	-0.37802	-0.839892	0.127388	-0.161716	-0.235898	1.06664	-0.34507	-0.392297	0.137328	-0.231347	-0.341771	-0.0333364	0.353929	-0.242402	-0.501664	0.198598	-0.808234	-0.615752	-0.290628	-0.00575564	0.0253752	-0.0880065	-0.161841	-0.0353648	-0.463065	0.600903	-0.0954644	-0.215367	-0.494057
5A_YUCHIME	-0.0127605	0.367003	0.273375	-0.43532	-0.26513	0.444495	0.686452	0.569468	-0.175288	-0.57661	-0.43318	-0.569314	-0.0985666	0.294954	0.764796	1.87591	0.995021	0.367356	-0.368803	0.00247897	0.635325	-0.11643	0.00656086	-0.110498	-0.0880514	2.14947	0.0206985	0.376697	0.199553	0.237666	0.263629	0.273304	-0.0496994	-0.118886	-0.413136	-0.406316	0.575371	-0.0855774	-0.302584	-0.749884	0.255873	0.197441	0.238253	0.234268	0.0942583	1.36992	-0.0948562	0.0255051	-0.185426
5B_YUCHIME	0.0696834	0.203744	0.192306	-0.430618	-0.264069	0.426927	0.693336	0.571685	-0.148888	-0.815534	-0.366915	-0.570996	0.00734346	0.267124	0.713979	1.91772	0.87039	0.113894	-0.410959	-0.213433	0.624601	-0.00781899	0.0516967	-0.234939	-0.148534	2.16043	0.0909572	0.386307	-0.148456	0.264611	0.270036	0.289747	-0.107154	-0.240613	-0.573132	-0.455403	0.495605	0.260695	0.00157804	-1.05915	0.232907	0.284924	0.285594	0.241298	0.0106984	1.50985	-0.0868859	0.0606702	0.0358096
5C_YUCHIME	0.315907	0.322362	0.258875	-0.459339	-0.153059	0.411821	0.699821	0.477624	-0.202319	-0.840656	-0.429788	-0.449398	-0.0452018	0.283971	0.687888	1.84699	0.87612	0.17497	-0.44113	0.0519927	0.636224	-0.139597	0.124081	-0.198199	-0.0832978	2.13948	0.0311239	0.346409	0.111262	0.236711	0.259923	0.19001	-0.0381724	0.128475	-0.4854	-0.28355	0.575807	0.0816806	-0.49816	-0.908632	0.24668	-0.125666	0.247097	0.18986	0.124447	1.46054	-0.205297	0.0762845	0.0872143
[truncated: 257 more columns]
