# Supplementary material for: Differential histone acetylation and super-enhancer regulation underlie melanoma cell dedifferentiation
Source: JCI Insight. 2024 Feb 6;9(6):e166611. doi: 10.1172/jci.insight.166611 (PMC11063936; doi:10.1172/jci.insight.166611)
Supplement: Supplemental table 2 [file jciinsight-9-166611-s221.xlsx]

## Sheet: Table of Contents
Table S2. Human cutaneous melanoma cohort
S2.1	Summary of Patient Cohort Characteristics
S2.2	Patient Discovery Cohort Characteristics
S2.3	JCI Cohort Characteristics
S2.4	Correlation Between RNASeq and NanoString JCI Cohort 24 Samples
S2.5	DEG of Epgn1 vs Epgn3 JCI
S2.6	Discovery Cohort Genes Associated with Overall Survival
S2.7	Discovery Cohort Genes Associated with Progression Free Survival Gene Coef Exp(coef) SE(coef) z Pvalue Pvalue_FDR SETD2 -0.000558354 0.999441802 0.000179515 -3.110348863 0.001868665 0.219080678 HIST1H2AB 0.00050121 1.000501336 0.000174727 2.868527173 0.004123878 0.219080678 MGEA5 -0.000119662 0.999880345 4.32E-05 -2.772085075 0.005569848 0.219080678 SHPRH -0.000682384 0.999317849 0.000271462 -2.5…
S2.8	Prognostic Risk Score Model for OS and PFS and Associated Confusion Matrices
S2.9	Correlation Between our OS Risk Score and the Expression of TP53 Family Genes
S2.10	Prognostic Risk Score Model for OS Combined with Gene Expression and AJCC Staging or Thickness

## Sheet: Table S2.1
Table S2.1 Summary of Patient Cohort Characteristics
Characteristic	Discovery Set
Cohort, sample numbers (n=205 total):
Columbia	46
Moffitt	76
Sinai	71
Zurich	12
Staging
IB	21
IIx	2
IIA	53
IIB	39
IIC	16
IIIA	5
IIIB	9
IIIC	27
IIID	1
IV	9
Unknown	23
I	21
II	110
III	42
IV	9
Sum	182
Unknown	23
AJCC Thickness
T2: >1-2mm	49
T3: >2-4mm	91
T4: >4mm	65
Mean	3
Median	3
Breslow thickness
Range (mm)	1.01-25
Mean	4.15
Median	3
Ulceration
Absent	111
Present	89
N/A	5
Age at diagnosis
Range	23-96
Mean	67
Median	67
Gender
Male	139
Female	66
Location
Trunk	119
Extremity	72
N/A	14
OS
Range (months)	1-187
Mean (months)	67
Median (months)	57.5
PFS
Range (months)	1-146
Mean (months)	40
Median (months)	26
Dead or alive
Alive	109
Dead	80
N/A	16
Progression (death or metastasis)
Yes	104
No	50
N/A	51
Recurrence (metastasis)
Yes	60
No	80
N/A	65

## Sheet: Table S2.2
Table S2.2	Patient Discovery Cohort Characteristics
Cohort	De-identified Sample ID	Samplename	TNM	Stage at diagnosis Original	AJCC Thickness	Breslow Thickness	Ulceration	Age at Diagnosis	Gender	Location (Axial/Appendicular)	OS= time to death or last follow-up (# of months)	PFS = time to progression or death (# of months)	Dead or alive at last contact date	Progression (death or metastasis)	Recurrence (=metastasis)	Risk score OS	status risk OS (0=low-risk, 1=high-risk)
Sinai	20	20171109_Karen1_K09_09.RCC	T2aN0M0	IB	2	1.6	Absent	31	F	Extremity	1	NA	Alive	NA	NA	-0.473358	0
Sinai	50	20180208_Karen02_K02_15.RCC	T4aN0M0	IIB	4	4.6	Absent	96	F	Extremity	1	NA	Alive	NA	NA	0.778797	1
Sinai	27	20171109_Karen2_K21_09.RCC	T3bNxMx	NA	3	3.5	Present	85	M	Extremity	1	NA	Alive	NA	NA	0.0938183	0
Sinai	37	20180208_Karen01_K01_02.RCC	T2aN0M0	IB	2	2	Absent	71	F	Extremity	3	NA	Alive	NA	NA	-0.472561	0
Sinai	25	20171109_Karen2_K16_04.RCC	T2aNxMx	NA	2	1.12	Absent	81	M	Extremity	4	NA	Alive	NA	NA	-0.652858	0
Sinai	64	20180213_Karen03_K03_29.RCC	T3bN0M0	IIB	3	2.6	Present	87	M	Trunk	5	NA	Alive	NA	NA	-0.230402	0
Sinai	46	20180208_Karen01_K01_11.RCC	T3bNxMx	NA	3	2.25	Present	92	M	Trunk	7	NA	Alive	NA	NA	0.520795	1
Sinai	42	20180208_Karen01_K01_07.RCC	T2aN0M0	IB	2	2	Absent	84	M	Extremity	12	NA	Alive	NA	NA	0.0597372	0
Sinai	39	20180208_Karen01_K01_04.RCC	T2aN0M0	IB	2	2	Absent	84	M	Trunk	22	NA	Alive	NA	NA	-0.263904	0
Sinai	53	20180208_Karen02_K02_18.RCC	T4aNxM0	NA	4	4.75	Absent	75	M	Trunk	25	NA	Alive	NA	NA	0.356149	1
Sinai	26	20171109_Karen2_K19_07.RCC	T2aNxMx	NA	2	1.01	Absent	79	M	Extremity	28	NA	Alive	NA	NA	-0.46639	0
Sinai	58	20180208_Karen02_K02_23.RCC	T2aN0M0	IB	2	1.67	Absent	64	M	Trunk	28	NA	Alive	NA	NA	0.0984504	0
Sinai	63	20180213_Karen03_K03_28.RCC	T3bN1aM0	IIIC	3	2.8	Present	59	F	Trunk	39	NA	Alive	NA	NA	0.324277	1
Sinai	8	20170815_Karen01_K12_12.RCC	T4bN0M0	IIC	4	5.75	Present	79	F	Trunk	39	NA	Alive	NA	NA	0.0394615	0
Sinai	5	20170815_Karen01_K09_09.RCC	T4bN0M1c	IV	4	6	Present	59	M	Trunk	40	NA	Alive	NA	NA	0.455061	1
Sinai	62	20180213_Karen03_K03_27.RCC	T4aNxM0	NA	4	5	Absent	58	M	Extremity	46	NA	Alive	NA	NA	0.154027	0
Sinai	44	20180208_Karen01_K01_09.RCC	T4bNxM1	IV	4	6	Present	51	M	Trunk	47	NA	Alive	NA	NA	0.444563	1
Sinai	29	20171110_Karen3_K25_01.RCC	T2aN0M0	IB	2	1.05	Absent	44	F	Trunk	49	NA	Alive	NA	NA	-0.475753	0
Sinai	52	20180208_Karen02_K02_17.RCC	T4bN0M0	IIC	4	4.1	Present	79	F	Trunk	49	NA	Alive	NA	NA	-0.019216	0
Sinai	57	20180208_Karen02_K02_22.RCC	T4aNxMx	NA	4	8.75	Absent	89	F	Extremity	57	NA	Alive	NA	NA	-0.157955	0
Sinai	49	20180208_Karen02_K02_14.RCC	T3aN0M0	IIA	3	2.3	Absent	67	F	Trunk	58	NA	Alive	NA	NA	0.380709	1
Sinai	56	20180208_Karen02_K02_21.RCC	T3bN0M0	IIB	3	2.45	Present	45	F	Trunk	59	NA	Alive	NA	NA	-0.314333	0
Sinai	6	20170815_Karen01_K10_10.RCC	T3bN0M0	IIB	3	3.9	Present	48	F	Trunk	60	NA	Alive	NA	NA	0.147162	0
Sinai	28	20171109_Karen2_K22_10.RCC	T3aN0M0	IIA	3	3.2	Absent	73	F	Trunk	64	NA	Alive	NA	NA	-0.511458	0
Sinai	1	20170815_Karen01_K01_01.RCC	T3aN0M0	IIA	3	2.75	Absent	88	F	Extremity	68	NA	Alive	NA	NA	-0.824689	0
Sinai	40	20180208_Karen01_K01_05.RCC	T2aN3M0	IIIC	2	1.62	Absent	82	M	Extremity	70	NA	Alive	NA	NA	-0.26157	0
Sinai	69	20180213_Karen03_K03_34.RCC	T2aN0M0	IB	2	2	Absent	68	M	Extremity	71	NA	Alive	NA	NA	0.510558	1
Sinai	61	20180213_Karen03_K03_26.RCC	T4aN0M1c	IV	4	9	Absent	89	M	Trunk	75	NA	Alive	NA	NA	0.260482	1
Sinai	23	20171109_Karen2_K13_01.RCC	T3bN1bM0	IIIC	3	2.5	Present	84	F	Extremity	85	NA	Alive	NA	NA	-0.41264	0
Sinai	38	20180208_Karen01_K01_03.RCC	T3bN0M0	IIB	3	2.5	Present	79	M	Trunk	102	NA	Alive	NA	NA	0.0990111	0
Sinai	31	20171110_Karen3_K28_04.RCC	T2aNxMx	NA	2	1.75	Absent	89	F	Trunk	104	NA	Alive	NA	NA	-1.3227	0
Sinai	30	20171110_Karen3_K26_02.RCC	T3bN0M0	IIB	3	3.65	Present	66	F	Extremity	113	NA	Alive	NA	NA	0.269704	1
Sinai	10	20170815_Karen02_K14_02.RCC	T3aNxM0	IIA	3	2.25	Absent	73	M	Extremity	NA	NA	Alive	NA	NA	0.377918	1
Sinai	22	20171109_Karen1_K11_11.RCC	T3bNxM0	NA	3	3.52	Present	92	F	Trunk	NA	NA	Alive	NA	NA	0.212849	1
Sinai	19	20171109_Karen1_K08_08.RCC	T3bN0Mx	IIB	3	3.5	Present	69	M	Trunk	NA	NA	Alive	NA	NA	0.141272	0
Sinai	41	20180208_Karen01_K01_06.RCC	T2aN0M0	IB	2	1.62	Absent	35	F	Extremity	NA	NA	NA	NA	NA	0.0211595	0
Sinai	67	20180213_Karen03_K03_32.RCC	T3aN0M0	IIA	3	2.75	Absent	53	F	Extremity	NA	NA	NA	NA	NA	0.108477	0
Sinai	43	20180208_Karen01_K01_08.RCC	T3aNxMx	NA	3	2.38	Absent	66	F	Extremity	NA	NA	NA	NA	NA	0.383578	1
Sinai	4	20170815_Karen01_K08_08.RCC	T3bNxMx	NA	3	3	Present	87	F	Extremity	NA	NA	NA	NA	NA	1.28271	1
Sinai	24	20171109_Karen2_K14_02.RCC	T3bNxMx	NA	3	3	Present	87	F	Extremity	NA	NA	NA	NA	NA	-0.304073	0
Sinai	12	20170815_Karen02_K16_04.RCC	T4bN0M0	IIC	4	5.5	Present	48	M	Extremity	NA	NA	NA	NA	NA	0.18418	1
Sinai	47	20180208_Karen01_K01_12.RCC	T3aN0M0	IIA	3	2.5	Absent	94	M	Extremity	NA	NA	NA	NA	NA	-0.132265	0
Sinai	36	20180208_Karen01_K01_01.RCC	T4bN0M0	IIC	4	7.5	Present	23	F	Trunk	NA	NA	NA	NA	NA	-0.15836	0
Sinai	32	20171110_Karen3_K29_05.RCC	T3aNxMx	NA	3	3	Absent	87	F	Trunk	NA	NA	NA	NA	NA	-0.110161	0
Sinai	33	20171110_Karen3_K30_06.RCC	T3aNxMx	NA	3	3	Absent	87	F	Trunk	NA	NA	NA	NA	NA	-0.258004	0
Sinai	68	20180213_Karen03_K03_33.RCC	T3bN0M0	IIB	3	2.37	Present	93	F	Trunk	NA	NA	NA	NA	NA	0.339452	1
Sinai	7	20170815_Karen01_K11_11.RCC	T4bN0M0	IIC	4	4.6	Present	46	M	Trunk	NA	NA	NA	NA	NA	-0.129604	0
Sinai	15	20170815_Karen02_K21_09.RCC	T3aNxMx	NA	3	3.5	Absent	51	M	Trunk	NA	NA	NA	NA	NA	0.189826	1
Sinai	65	20180213_Karen03_K03_30.RCC	T3bNxMx	NA	3	4	Present	69	M	Trunk	NA	NA	NA	NA	NA	0.307384	1
Sinai	11	20170815_Karen02_K15_03.RCC	T3bN0M0	IIB	3	2.1	Present	84	M	Trunk	NA	NA	NA	NA	NA	0.331348	1
Sinai	16	20170815_Karen02_K24_12.RCC	T4bN0M0	IIC	4	4.25	Present	88	M	Trunk	NA	NA	NA	NA	NA	0.212756	1
Sinai	14	20170815_Karen02_K18_06.RCC	T4aNxMx	NA	4	4.4	Absent	93	M	Extremity	1	1	Dead	Yes	NA	0.35714	1
Sinai	70	20180213_Karen03_K03_35.RCC	T4bN0Mx	IIC	4	14	Present	53	M	Trunk	3	3	Dead	Yes	NA	-0.166511	0
Sinai	35	20171110_Karen3_K36_12.RCC	T4aN1M0	IIIC	4	4.5	Absent	86	M	Extremity	8	8	Dead	Yes	NA	0.0219234	0
Sinai	55	20180208_Karen02_K02_20.RCC	T2aN0	IB	2	1.67	Absent	60	F	Trunk	12	12	Dead	Yes	NA	-0.190867	0
Sinai	48	20180208_Karen02_K02_13.RCC	T3aN1bM1	IV	3	2.37	Absent	79	M	Extremity	19	19	Dead	Yes	NA	0.288833	1
Sinai	45	20180208_Karen01_K01_10.RCC	T4bN2M1a	IV	4	25	Present	67	F	Trunk	26	26	Dead	Yes	NA	0.857354	1
Sinai	34	20171110_Karen3_K33_09.RCC	T4bN0Mx	IIC	4	5	Present	84	F	Trunk	26	26	Dead	Yes	NA	0.0166556	0
Sinai	60	20180213_Karen03_K03_25.RCC	T3aN0M0	IIA	3	2.78	Absent	92	M	Trunk	29	29	Dead	Yes	NA	-0.183179	0
Sinai	18	20171109_Karen1_K06_06.RCC	T4bN3M0	IIID	4	10	Present	87	F	Trunk	13	31	Dead	Yes	NA	0.736943	1
Sinai	54	20180208_Karen02_K02_19.RCC	T4bN0M0	IIC	3	3.2	Present	79	M	Trunk	31	32	Dead	Yes	NA	0.461499	1
Sinai	13	20170815_Karen02_K17_05.RCC	T4aN0M0	IIB	4	5	Absent	85	F	Extremity	86	37	Dead	Yes	NA	-0.0512389	0
Sinai	71	20180213_Karen03_K03_36.RCC	T3bNxM0	NA	3	3.5	Present	75	F	Trunk	43	43	Dead	Yes	NA	1.14341	1
Sinai	17	20171109_Karen1_K03_03.RCC	T4aN3M0	IIIC	4	15	Absent	63	M	Trunk	48	48	Dead	Yes	NA	1.1517	1
Sinai	21	20171109_Karen1_K10_10.RCC	T2bN0M0	IIA	2	1.5	Present	73	M	Trunk	67	67	Dead	Yes	NA	0.122624	0
Columbia	161	20191213_Karen2_01_02.RCC		IIB	3	4	Present	88	M	Extremity	30	NA	Alive	No	No	-0.121356	0
Columbia	181	20191213_Karen3_01_10.RCC		IIA	3	2.5	Absent	62	M	Trunk	30	NA	Alive	No	No	-0.193325	0
Moffitt	91	20180314_Karen02_K13_04.RCC	T4bN0M0	IIC	4	4.05	Present	82	M	Trunk	31	NA	Alive	No	No	0.497965	1
Moffitt	98	20180314_Karen02_K13_11.RCC	T4aN2M0	IIIC	4	6.1	Absent	61	F	Extremity	39	NA	Alive	No	No	0.0577134	0
Columbia	185	20191219_Karen4_01_02.RCC		IIA	2	1.15	Present	55	M	Trunk	42	NA	Alive	No	No	0.0515812	0
Columbia	183	20191213_Karen3_01_12.RCC		IIB	4	5	NA	55	M	Trunk	43	NA	Alive	No	No	-0.387838	0
Columbia	184	20191219_Karen4_01_01.RCC		IIIA	4	7.5	Absent	65	M	Trunk	43	NA	Alive	No	No	-0.201417	0
Columbia	159	20191212_karen1_01_12.RCC		IIA	4	11.4	Absent	70	M	Extremity	48	NA	Alive	No	No	-0.0432009	0
Columbia	178	20191213_Karen3_01_07.RCC		IIIB	2	1.4	Absent	62	M	Extremity	49	NA	Alive	No	No	-0.632614	0
Zurich	199	20191220_Karen5_01_04.RCC	T4bNxM0	NA	4	9	Present	74	M	NA	50	NA	Alive	No	No	0.0464879	0
Columbia	179	20191213_Karen3_01_08.RCC		NA	2	2	Absent	87	M	Trunk	52	NA	Alive	No	No	0.436163	1
Columbia	177	20191213_Karen3_01_06.RCC		IIA	2	1.55	Present	74	M	Trunk	57	NA	Alive	No	No	-0.108365	0
Columbia	182	20191213_Karen3_01_11.RCC		IIA	3	3.5	Absent	52	F	Extremity	58	NA	Alive	No	No	-0.237527	0
Columbia	175	20191213_Karen3_01_04.RCC		IIA	3	2.8	Absent	68	M	Extremity	62	NA	Alive	No	No	-0.0587863	0
Columbia	176	20191213_Karen3_01_05.RCC		IIA	2	2	Present	68	M	Extremity	62	NA	Alive	No	No	0.241496	1
Zurich	194	20191219_Karen4_01_11.RCC	T2bNxM0	NA	2	1.1	Present	62	M	NA	63	NA	Alive	No	No	-0.668039	0
Columbia	171	20191213_Karen2_01_12.RCC		NA	3	2.5	Present	69	F	Extremity	64	NA	Alive	No	No	0.175688	0
Columbia	164	20191213_Karen2_01_05.RCC		IIIA	3	3.5	Absent	64	M	Extremity	64	NA	Alive	No	No	-0.263454	0
Columbia	152	20191212_karen1_01_05.RCC		IIB	4	10	Absent	89	M	Trunk	68	NA	Alive	No	No	-1.16695	0
Columbia	187	20191219_Karen4_01_04.RCC		IIA	3	2.5	Absent	62	M	Trunk	70	NA	Alive	No	No	-0.421318	0
Columbia	186	20191219_Karen4_01_03.RCC		IIA	2	1.3	Present	67	M	Trunk	73	NA	Alive	No	No	-0.271363	0
Columbia	191	20191219_Karen4_01_08.RCC		IIC	3	3	NA	87	M	Trunk	74	NA	Alive	No	No	-0.0547768	0
Zurich	202	20191220_Karen5_01_08.RCC	T4aN3M0	IIIC	4	6.5	Absent	46	F	NA	80	NA	Alive	No	No	-0.595461	0
Moffitt	146	20181219_Karen04_K01_11.RCC	T3aN0M0	IIA	3	2.3	Absent	50	F	Extremity	85	NA	Alive	No	No	0.0645522	0
Columbia	190	20191219_Karen4_01_07.RCC		IIA	2	1.3	Present	81	F	Extremity	87	NA	Alive	No	No	-0.18737	0
Moffitt	93	20180314_Karen02_K13_06.RCC	T4bN1M0	IIIC	4	4.5	Present	59	F	Trunk	90	NA	Alive	No	No	-0.115283	0
Columbia	192	20191219_Karen4_01_09.RCC		IIB	4	4.8	Present	60	M	Extremity	95	NA	Alive	No	No	0.2061	1
Moffitt	147	20181219_Karen04_K01_12.RCC	T3aNoM0	IIA	3	2.4	Absent	43	M	Trunk	104	NA	Alive	No	No	-1.33816	0
Columbia	168	20191213_Karen2_01_09.RCC		IIB	3	2.6	Present	67	M	Trunk	105	NA	Alive	No	No	-0.60649	0
Moffitt	117	20181207_Karen02_K01_06.RCC	T3bN0M0	IIB	3	3.48	Present	63	F	Extremity	106	NA	Alive	No	No	0.223596	1
Moffitt	100	20181206_Karen01_K01_01.RCC	T3aNoM0	IIA	3	2.4	Absent	60	F	Extremity	108	NA	Alive	No	No	0.00232671	0
Moffitt	112	20181207_Karen02_K01_01.RCC	T3bN0M0	IIB	3	2.8	Present	62	M	Trunk	110	NA	Alive	No	No	-0.172	0
Moffitt	118	20181207_Karen02_K01_07.RCC	T2aN0M0	IB	2	1.3	Absent	39	F	Extremity	112	NA	Alive	No	No	-0.109745	0
Columbia	162	20191213_Karen2_01_03.RCC		IIA	2	2	NA	52	F	Trunk	118	NA	Alive	No	No	-0.174281	0
Moffitt	140	20181219_Karen04_K01_05.RCC	T2aN0M0	IB	2	1.3	Absent	38	F	Trunk	119	NA	Alive	No	No	-0.927504	0
Moffitt	109	20181206_Karen01_K01_10.RCC	T2aN0M0	IB	2	1.6	Absent	55	M	Trunk	126	NA	Alive	No	No	-0.429899	0
Columbia	156	20191212_karen1_01_09.RCC		IIB	3	4	Present	52	M	Extremity	133	NA	Alive	No	No	-0.963113	0
Moffitt	142	20181219_Karen04_K01_07.RCC	T3bN0M0	IIB	3	3.3	Present	55	M	Trunk	142	NA	Alive	No	No	-0.113501	0
Columbia	158	20191212_karen1_01_11.RCC		IIB	3	2.7	Present	75	M	Trunk	143	NA	Alive	No	No	-0.078572	0
Columbia	157	20191212_karen1_01_10.RCC		IIB	3	3.2	Present	75	M	Trunk	143	NA	Alive	No	No	-0.106121	0
Moffitt	120	20181207_Karen02_K01_09.RCC	T3a1N1aM0	IIIB	3	3.4	Absent	24	M	Extremity	150	NA	Alive	No	No	-0.0376177	0
Moffitt	127	20181211_Karen03_K01_04.RCC	T2aN0M0	IB	2	1.85	Absent	75	M	Extremity	150	NA	Alive	No	No	0.16445	0
Columbia	149	20191212_karen1_01_02.RCC		IIA	3	4	Absent	53	F	NA	153	NA	Alive	No	No	-1.16864	0
Moffitt	124	20181211_Karen03_K01_01.RCC	T2aN1M0	IIIA	2	1.5	Absent	50	F	Extremity	155	NA	Alive	No	No	-0.412858	0
Moffitt	123	20181207_Karen02_K01_12.RCC	T2bN0M0	IIA	2	2	Present	47	F	Extremity	165	NA	Alive	No	No	-0.206003	0
Moffitt	82	20180314_Karen01_K01_07.RCC	T4aN0M0	IIB	4	10	Absent	52	M	Trunk	167	NA	Alive	No	No	-0.319585	0
Moffitt	104	20181206_Karen01_K01_05.RCC	T2aN0M0	IB	2	1.4	Absent	56	M	Extremity	170	NA	Alive	No	No	-0.698762	0
Moffitt	119	20181207_Karen02_K01_08.RCC	T2bN0M0	IIA	2	1.4	Present	41	M	Trunk	173	NA	Alive	No	No	-0.372487	0
Moffitt	81	20180314_Karen01_K01_06.RCC	T3aN0M0	IIA	3	3.7	Absent	60	M	Trunk	175	NA	Alive	No	No	-0.192695	0
Columbia	150	20191212_karen1_01_03.RCC		IIB	4	5	Absent	38	M	Trunk	187	NA	Alive	No	No	0.101561	0
Columbia	165	20191213_Karen2_01_06.RCC		IIA	3	3.5	Absent	75	M	Trunk	5	5	Dead	Yes	No	-0.478628	0
Columbia	173	20191213_Karen3_01_02.RCC		IIA	2	1.9	Absent	84	M	Trunk	5	5	Dead	Yes	No	0.162756	0
Moffitt	80	20180314_Karen01_K01_05.RCC	T4bN1M0	IIIC	4	8	Present	49	M	Trunk	16	16	Dead	Yes	No	0.155364	0
Moffitt	132	20181211_Karen03_K01_09.RCC	T3aN1aM0	IIIB	3	3.2	Absent	78	M	Trunk	17	17	Dead	Yes	No	-0.129056	0
Moffitt	121	20181207_Karen02_K01_10.RCC	T3aN1aM0	IIIB	3	2.3	Absent	74	M	Extremity	22	22	Dead	Yes	No	-0.437582	0
Moffitt	73	20180213_Karen04_K04_39.RCC	T4bN1M0	IIIC	4	8.2	Present	37	M	Trunk	24	24	Dead	Yes	No	0.15354	0
Columbia	193	20191219_Karen4_01_10.RCC		IIB	3	2.8	Present	81	M	Extremity	25	25	Dead	Yes	No	1.70542	1
Columbia	188	20191219_Karen4_01_05.RCC		IIC	4	4.7	Present	71	F	Extremity	37	37	Dead	Yes	No	0.0600959	0
Columbia	174	20191213_Karen3_01_03.RCC		IIA	3	2.6	Absent	96	F	Trunk	38	38	Dead	Yes	No	-0.18297	0
Zurich	197	20191220_Karen5_01_02.RCC	T4bNxM0	NA	4	4.7	Present	80	M	NA	49	49	Dead	Yes	No	-0.22634	0
Moffitt	130	20181211_Karen03_K01_07.RCC	T3aN0M0	IIA	3	3.2	Absent	78	M	Extremity	52	52	Dead	Yes	No	0.667815	1
Moffitt	97	20180314_Karen02_K13_10.RCC	T4aN1M0	IIIC	4	5.2	Absent	89	M	Trunk	56	56	Dead	Yes	No	0.299361	1
Moffitt	145	20181219_Karen04_K01_10.RCC	T3aN0M0	IIA	3	2.3	Absent	86	F	Trunk	62	62	Dead	Yes	No	0.853199	1
Moffitt	84	20180314_Karen01_K01_09.RCC	T4bN1M0	IIIC	4	6.4	Present	74	M	Trunk	67	67	Dead	Yes	No	0.293487	1
Columbia	169	20191213_Karen2_01_10.RCC		IIC	4	4.5	Present	82	M	Trunk	68	68	Dead	Yes	No	0.0513498	0
Moffitt	92	20180314_Karen02_K13_05.RCC	T4bN0M0	IIC	4	7.28	Present	84	M	Trunk	81	81	Dead	Yes	No	0.187267	1
Columbia	160	20191213_Karen2_01_01.RCC		IIB	3	3.25	Absent	67	M	Trunk	91	91	Dead	Yes	No	-0.711034	0
Moffitt	86	20180314_Karen01_K01_11.RCC	T3aN0M0	IIA	3	3	Absent	63	M	Trunk	95	95	Dead	Yes	No	0.109291	0
Moffitt	122	20181207_Karen02_K01_11.RCC	T2aN0M0	IB	2	2	Absent	74	M	Trunk	112	112	Dead	Yes	No	-0.316499	0
Moffitt	106	20181206_Karen01_K01_07.RCC	T3aN0M0	IIA	3	3.8	Absent	74	M	Trunk	113	113	Dead	Yes	No	0.390463	1
Moffitt	102	20181206_Karen01_K01_03.RCC	T2aN0M0	IB	2	2	Absent	57	F	Trunk	114	114	Dead	Yes	No	-0.273452	0
Moffitt	110	20181206_Karen01_K01_11.RCC	T2aN1M0	IIIA	2	1.8	Absent	48	M	Trunk	114	114	Dead	Yes	No	0.363875	1
Moffitt	137	20181219_Karen04_K01_02.RCC	T2aN0M0	IB	2	1.3	Absent	61	M	Extremity	115	115	Dead	Yes	No	-0.253901	0
Moffitt	115	20181207_Karen02_K01_04.RCC	T3aN0M0	IIA	3	2.4	Absent	78	M	Extremity	115	115	Dead	Yes	No	-0.487033	0
Moffitt	126	20181211_Karen03_K01_03.RCC	T2aN0M0	IB	2	1.37	Absent	75	M	Extremity	128	128	Dead	Yes	No	-0.0824747	0
Moffitt	77	20180314_Karen01_K01_02.RCC	T4NxM0	II	4	14.38	NA	65	M	Trunk	133	133	Dead	Yes	No	-0.192377	0
Moffitt	128	20181211_Karen03_K01_05.RCC	T3aN0M0	IIA	3	2.6	Absent	75	M	Trunk	133	133	Dead	Yes	No	-0.211507	0
Moffitt	131	20181211_Karen03_K01_08.RCC	T3aN0M0	IIA	3	2.4	Absent	81	M	Trunk	135	135	Dead	Yes	No	0.16199	0
Moffitt	85	20180314_Karen01_K01_10.RCC	T4aN0M0	IIB	4	17	Absent	70	M	Extremity	144	144	Dead	Yes	No	0.992372	1
Moffitt	114	20181207_Karen02_K01_03.RCC	T2aN0M0	IB	2	1.1	Absent	43	M	Trunk	146	146	Dead	Yes	No	-0.545126	0
Moffitt	129	20181211_Karen03_K01_06.RCC	T3bN0M0	IIB	3	3.8	Present	56	M	Trunk	132	4	Alive	Yes	Yes	0.168638	0
Moffitt	95	20180314_Karen02_K13_08.RCC	T4bN0M0	IIC	4	11.6	Present	24	M	Trunk	84	5	Alive	Yes	Yes	0.281484	1
Zurich	204	20191220_Karen5_01_10.RCC	T4aN3M0	IIIC	4	7	Absent	66	M	NA	33	6	Alive	Yes	Yes	0.368318	1
Moffitt	125	20181211_Karen03_K01_02.RCC	T3aN1aM0	IIIB	3	2.5	Absent	51	M	Trunk	83	6	Alive	Yes	Yes	0.090771	0
Zurich	201	20191220_Karen5_01_06.RCC	T4aN1M0	IIIC	4	5.2	Absent	75	F	NA	24	8	Alive	Yes	Yes	-0.284949	0
Moffitt	103	20181206_Karen01_K01_04.RCC	T3aN2bM0	IIIB	3	2.4	Absent	62	M	Extremity	30	9	Alive	Yes	Yes	-0.206079	0
Moffitt	96	20180314_Karen02_K13_09.RCC	T4aN1M0	IIIC	4	9.6	Absent	65	M	NA	77	9	Alive	Yes	Yes	-0.130502	0
Moffitt	83	20180314_Karen01_K01_08.RCC	T4aN2M0	IIIC	4	4.2	Absent	69	F	Extremity	168	10	Alive	Yes	Yes	0.198638	1
Sinai	59	20180208_Karen02_K02_24.RCC	T3aN0M0	IIA	3	3.5	Absent	66	M	Extremity	112	11	Alive	Yes	Yes	0.174717	0
Zurich	203	20191220_Karen5_01_09.RCC	T2bN0M0	IIA	2	1.5	Present	46	M	NA	36	12	Alive	Yes	Yes	-0.110703	0
Columbia	172	20191213_Karen3_01_01.RCC		IIA	2	1.7	Present	34	F	Trunk	52	14	Alive	Yes	Yes	0.162798	0
Sinai	66	20180213_Karen03_K03_31.RCC	T3aN0M0	IIA	3	2.67	Absent	79	F	Trunk	43	18	Alive	Yes	Yes	0.0940831	0
Columbia	180	20191213_Karen3_01_09.RCC		IIB	3	3.5	Present	78	M	Trunk	54	21	Alive	Yes	Yes	-0.0572977	0
Moffitt	113	20181207_Karen02_K01_02.RCC	T3aN1aM0	IIIB	3	3.8	Absent	72	F	Extremity	120	24	Alive	Yes	Yes	-1.07116	0
Columbia	170	20191213_Karen2_01_11.RCC		IIA	2	1.7	Present	62	F	Extremity	35	27	Alive	Yes	Yes	0.203876	1
Sinai	51	20180208_Karen02_K02_16.RCC	T3bN0M0	IIB	3	2.5	Present	65	F	Trunk	41	29	Alive	yes	yes	0.290781	1
Moffitt	111	20181206_Karen01_K01_12.RCC	T2aN0M0	IB	2	1.1	Absent	70	F	Trunk	78	29	Alive	Yes	Yes	-0.00714663	0
Moffitt	143	20181219_Karen04_K01_08.RCC	T3bN1aM0	IIIC	3	3.8	Present	67	M	Extremity	115	36	Alive	Yes	Yes	-0.372537	0
Moffitt	105	20181206_Karen01_K01_06.RCC	T3aN0M0	IIA	3	2.5	Absent	69	M	Trunk	109	45	Alive	Yes	Yes	-0.046169	0
Moffitt	101	20181206_Karen01_K01_02.RCC	T3aN0M0	IIA	3	2.3	Absent	48	M	Extremity	142	48	Alive	Yes	Yes	-0.518109	0
Sinai	3	20170815_Karen01_K05_05.RCC	T3aN0M0	IIA	3	2.8	Absent	55	M	Trunk	138	49	Alive	Yes	Yes	-0.899416	0
Moffitt	139	20181219_Karen04_K01_04.RCC	T2aN0M0	IB	2	1.6	Absent	78	M	Extremity	70	58	Alive	Yes	Yes	-0.429997	0
Columbia	151	20191212_karen1_01_04.RCC		IIB	3	2.8	Present	65	M	Extremity	173	86	Alive	Yes	Yes	-1.00184	0
Moffitt	78	20180314_Karen01_K01_03.RCC	T4NxM0	II	4	9.2	NA	65	F	Trunk	179	92	Alive	Yes	Yes	-0.0732979	0
Zurich	200	20191220_Karen5_01_05.RCC	T4bNxM1c	IV	4	12	Present	63	M	NA	5	1	Dead	Yes	Yes	0.3076	1
Columbia	154	20191212_karen1_01_07.RCC		IIB	3	3	Present	84	M	Extremity	12	1	Dead	Yes	Yes	0.198927	1
Sinai	9	20170815_Karen02_K13_01.RCC	T3bN0M0	IIB	3	3.7	Present	89	M	Trunk	23	2	Dead	Yes	Yes	0.597681	1
Moffitt	99	20180314_Karen02_K13_12.RCC	T4aN1M0	IIIC	3	3.2	Absent	57	M	Trunk	6	4	Dead	Yes	Yes	0.190065	1
Moffitt	87	20180314_Karen01_K01_12.RCC	T4bN2M0	IIIC	4	6.8	Present	66	M	Trunk	17	4	Dead	Yes	Yes	0.20532	1
Zurich	205	20191220_Karen5_01_11.RCC	T4bN3M1b	IV	4	17	Present	60	M	NA	9	5	Dead	Yes	Yes	0.131645	0
Moffitt	133	20181211_Karen03_K01_10.RCC	T3aN0M0	IIA	3	2.55	Absent	64	M	Trunk	21	5	Dead	Yes	Yes	0.391173	1
Moffitt	76	20180314_Karen01_K01_01.RCC	T4aN1M0	IIIC	4	8.2	Absent	52	M	Trunk	26	5	Dead	Yes	Yes	1.54207	1
Moffitt	89	20180314_Karen02_K13_02.RCC	T4aN0M0	IIB	4	7.6	Absent	64	M	Trunk	73	5	Dead	Yes	Yes	0.667027	1
Sinai	2	20170815_Karen01_K04_04.RCC	T4bNxM0	IIC	4	12.5	Present	92	F	Trunk	14	6	Dead	Yes	Yes	-0.0888247	0
Zurich	196	20191220_Karen5_01_01.RCC	T4aN3M0	IIIC	4	4.75	Absent	54	M	NA	18	6	Dead	Yes	Yes	-0.332848	0
Moffitt	108	20181206_Karen01_K01_09.RCC	T3bN1aM0	IIIC	3	2.6	Present	43	M	Trunk	29	6	Dead	Yes	Yes	0.589716	1
Moffitt	75	20180213_Karen04_K04_43.RCC	T4aN0M0	IIB	4	12	Absent	69	M	Trunk	34	6	Dead	Yes	Yes	-0.124341	0
Columbia	155	20191212_karen1_01_08.RCC		IIA	2	1.8	Present	74	M	Extremity	7	7	Dead	Yes	Yes	-0.0745789	0
Columbia	189	20191219_Karen4_01_06.RCC		IIA	3	2.9	Absent	67	F	Extremity	11	7	Dead	Yes	Yes	0.0444235	0
Zurich	195	20191219_Karen4_01_12.RCC	T4aN1M1a	IV	4	9	Absent	58	F	NA	28	7	Dead	Yes	Yes	-0.124708	0
Moffitt	135	20181211_Karen03_K01_12.RCC	T3aN0M0	IIA	3	3.2	Absent	82	F	Extremity	30	9	Dead	Yes	Yes	-0.534438	0
Columbia	166	20191213_Karen2_01_07.RCC		IIB	2	2	Present	81	M	Trunk	12	10	Dead	Yes	Yes	0.253717	1
Moffitt	134	20181211_Karen03_K01_11.RCC	T3bN0M0	IIB	3	3.5	Present	47	M	Trunk	15	10	Dead	Yes	Yes	0.384253	1
Moffitt	88	20180314_Karen02_K13_01.RCC	T4bN2M0	IIIC	4	7.2	Present	27	M	Trunk	14	13	Dead	Yes	Yes	0.119135	0
Moffitt	94	20180314_Karen02_K13_07.RCC	T4aN0M0	IIB	4	5.2	Absent	91	M	Trunk	67	14	Dead	Yes	Yes	-0.149879	0
Moffitt	74	20180213_Karen04_K04_41.RCC	T4bN2M0	IIIC	4	5.3	Present	79	M	Extremity	23	15	Dead	Yes	Yes	0.0978268	0
Moffitt	107	20181206_Karen01_K01_08.RCC	T3bN1aM0	IIIC	3	2.2	Present	53	M	Trunk	23	15	Dead	Yes	Yes	-0.0223434	0
Columbia	163	20191213_Karen2_01_04.RCC		IIIB	4	7.5	Absent	61	F	Trunk	43	23	Dead	Yes	Yes	-0.628057	0
Columbia	167	20191213_Karen2_01_08.RCC		IIIA	3	2.5	Absent	62	M	Trunk	29	26	Dead	Yes	Yes	0.179662	0
Columbia	153	20191212_karen1_01_06.RCC		IIA	2	1.1	Present	74	M	Trunk	34	31	Dead	Yes	Yes	-0.220737	0
Zurich	198	20191220_Karen5_01_03.RCC	T4bN0M1b	IV	4	4.1	Present	81	M	NA	49	31	Dead	Yes	Yes	0.0523434	0
Moffitt	90	20180314_Karen02_K13_03.RCC	T3bN1M0	IIIC	3	3	Present	48	M	Trunk	36	34	Dead	Yes	Yes	0.500687	1
Columbia	148	20191212_karen1_01_01.RCC		IIA	2	1.1	Present	55	M	Trunk	45	37	Dead	Yes	Yes	-0.374328	0
Moffitt	72	20180213_Karen04_K04_37.RCC	T4aN0M0	IIB	4	9.6	Absent	34	M	Extremity	53	49	Dead	Yes	Yes	0.125705	0
Moffitt	79	20180314_Karen01_K01_04.RCC	T4aN1M0	IIIC	4	8	Absent	34	M	Extremity	137	62	Dead	Yes	Yes	-0.0959283	0
Moffitt	138	20181219_Karen04_K01_03.RCC	T2bN1M0	IIIB	2	1.6	Present	72	M	Extremity	70	63	Dead	Yes	Yes	-0.19206	0
Moffitt	136	20181219_Karen04_K01_01.RCC	T3aN0M0	IIA	3	2.2	Absent	79	M	Trunk	92	68	Dead	Yes	Yes	0.694478	1
Moffitt	141	20181219_Karen04_K01_06.RCC	T3aN0M0	IIA	3	2.15	Absent	57	M	Trunk	95	73	Dead	Yes	Yes	-0.41363	0
Moffitt	116	20181207_Karen02_K01_05.RCC	T2bN0M0	IIA	2	1.1	Present	51	F	Trunk	84	75	Dead	Yes	Yes	0.0464721	0
Moffitt	144	20181219_Karen04_K01_09.RCC	T3bN0M0	IIB	3	2.2	Present	75	M	Trunk	88	85	Dead	Yes	Yes	-0.267404	0

## Sheet: Table S2.3
Table S2.3	JCI Cohort Characteristics
Sample number	JCI number	Sample ID	Sample name	TNM	Tumor Stage AJCC Classification	Tumor Thickness Breslow (Depth of Primary Melanoma)	Ulceration	Age at Diagnosis	Gender	Overall Survival (months)	Outcome	Risk score OS	Status Risk OS (0=low-risk, 1=high-risk)	Epigenetic Subtype
1	JCI106	PM 007A	20200204_Karen1_01_01.RCC	T3aN1aM0	IIIa	2.85	Absent	39	F	48	Deceased	0.088971	0	Epi3
2	JCI107	PM 009A	20200204_Karen1_01_02.RCC	T2bN0M0	IIa	1.7	Present	39	M	61	Deceased	0.00225181	0	Epi1
3	JCI108	PM 013A	20200204_Karen1_01_03.RCC	T4bN0M0	IIc	8.88	Present	59	M	17	Deceased	0.249597	1	Epi2
4	JCI109	PM 014A	20200204_Karen1_01_04.RCC	T4bNxM0	IIc	9.31	Present	56	M	237	Alive	0.921455	1	Epi3
5	JCI110	PM 017A	20200204_Karen1_01_05.RCC	T4aN3M0	IIIc	12	Absent	56	M	3	Deceased	-0.010718	0	Epi2
6	JCI123	PM 046A	20200204_Karen1_01_06.RCC	T4bN0M0	IIc	34	Present	62	M	24	Deceased	0.218441	1	Epi3
7	JCI124	PM 047A	20200204_Karen1_01_07.RCC	T3bN0M0	IIb	3.05	Present	36	F	32	Deceased	0.94358	1	Epi3
8	JCI126	PM 052A	20200204_Karen1_01_08.RCC	T3aN1bM0	IIIb	3.75	Absent	32	M	25	Deceased	0.384049	1	Epi3
9	JCI127	PM 053A	20200204_Karen1_01_09.RCC	T3aN0M0	IIa	2.41	Absent	55	M	229	Alive	0.17988	0	Epi1
10	JCI130	PM 056A	20200204_Karen1_01_10.RCC	T3bN0M0	IIb	4	Present	74	M	41	Deceased	0.271939	1	Epi3
11	JCI132	PM 061A	20200204_Karen1_01_11.RCC	T4bN0M0	IIc	5.3	Present	44	M	23	Deceased	0.477892	1	Epi3
12	JCI135	PM 064A	20200204_Karen1_01_12.RCC	T2aN0M0	Ib	1.68	Absent	53	M	111	Alive	0.181437	1	Epi3
13	JCI144	PM 075A	20200204_Karen2_01_01.RCC	T3aN0M0	IIa	2.2	Absent	60	M	116	Alive	0.529321	1	Epi1
14	JCI146	PM 077A	20200204_Karen2_01_02.RCC	T3bN0M0	IIb	3.3	Present	88	F	116	Alive	0.383822	1	Epi1
15	JCI155	PM 091A	20200204_Karen2_01_03.RCC	T2aN0M0	Ib	2	Absent	49	F	110	Alive	0.381698	1	Epi1
16	JCI161	PM 099A	20200204_Karen2_01_04.RCC	T2bN0M0	IIa	1.06	Present	55	M	108	Alive	0.0679436	0	Epi1
17	JCI171	PM 115A	20200204_Karen2_01_05.RCC	T3aN0M0	IIa	2.24	Absent	59	M	111	Alive	0.0641699	0	Epi1
18	JCI180	PM 126A	20200204_Karen2_01_06.RCC	T2bN0M0	IIa	1.63	Present	71	M	88	Alive	0.102603	0	Epi1
19	JCI181	PM 127A	20200204_Karen2_01_07.RCC	T3aNxM0	IIa	2.4	Absent	72	F	91	Alive	0.122573	0	Epi1
20	JCI197	PM 165A	20200204_Karen2_01_08.RCC	T1aN0M0	Ia	0.3	Absent	64	F	96	Alive	-0.350139	0	Epi1
21	JCI198	PM 166A	20200204_Karen2_01_09.RCC	T1aN0M0	Ia	0.35	Absent	38	F	110	Alive	0.242743	1	Epi1
22	JCI224	PM 34	20200204_Karen2_01_10.RCC	T2n.a.n.a.	NA	1.6	n.a.	68	M	NA	NA	0.451574	1	Epi2
23	JCI235	PM 49	20200204_Karen2_01_11.RCC	T2n.a.n.a.	NA	1.35	n.a.	83	M	NA	NA	-0.193589	0	Epi1
24	JCI292	PM 67	20200204_Karen2_01_12.RCC	T3n.a.n.a.	NA	3.1	n.a.	73	F	NA	NA	0.0728207	0	Epi1

## Sheet: Table S2.4
Table S2.4	Correlation between RNASeq and Nanostring JCI cohort 24 Samples
Gene	rho Spearman	Pvalue
AHDC1	0.853913	2.25e-06
ALKBH2	0.583732	0.00274835
ALX4	0.324853	0.121419
AQP3	0.825217	2.18e-06
ARG1	0.841739	2.08e-06
ARID1A	0.477391	0.0194274
ARID1B	0.655652	0.000681337
CD80	0.856459	9.31e-08
CD86	0.808696	3.29e-06
CD276	0.79913	4.79e-06
VTCN1	0.860133	7.13e-08
BAP1	0.354783	0.0895177
BARX2	0.723238	6.52e-05
BAZ2A	0.253968	0.231102
BAZ2B	0.738856	3.73e-05
BMI1	0.717547	7.92e-05
BRD1	0.689565	0.000279793
BRD3	0.792781	3.85e-06
BRD4	0.504348	0.0129576
BRPF3	0.361105	0.0829788
BTG1	0.578261	0.00362554
CBX3	0.643478	0.00091275
CBX7	0.83192	4.68e-07
CBX8	0.672755	0.000315866
CD200	0.923244	1.31e-10
CD40	0.872174	2.55e-06
CD48	0.826087	2.16e-06
CD70	0.899957	2.17e-09
CDK2	0.850435	2.19e-06
CEACAM1	0.866087	2.46e-06
CECR2	0.374048	0.0717595
CLCA2	0.910435	2.61e-06
CRABP2	0.55913	0.00517167
CREBBP	0.746957	4.37e-05
CST6	0.846957	2.14e-06
CUX2	0.802002	2.45e-06
CXCL14	0.969565	1.4e-06
DCT	0.983478	1.08e-06
DNMT3B	0.761159	1.57e-05
DOT1L	0.698565	0.000146639
DSC1	0.882609	2.66e-06
EID1	0.332391	0.112524
EIF1B	0.647967	0.000617674
ELP3	0.7419	3.33e-05
EN1	0.916522	2.54e-06
EP300	0.473913	0.0204281
EP400	0.859752	7.33e-08
EZH1	0.813139	1.37e-06
GJA1	0.783478	9.6e-06
H2AFX	0.527826	0.00888811
H2AFY2	0.835652	2.05e-06
H2AFZ	0.64	0.000989999
HCFC1	0.227826	0.282957
HDAC4	0.72407	6.33e-05
HDAC7	0.863666	5.47e-08
HDAC9	0.829491	5.42e-07
HIST1H1B	0.822609	2.27e-06
HIST1H2AB	0.830435	2.08e-06
HIST1H2AC	0.490435	0.0160269
HIST1H2AG	0.828696	2.1e-06
HIST1H2AH	0.813043	2.85e-06
HIST1H2AJ	0.824348	2.21e-06
HIST1H2BB	0.827826	2.12e-06
HIST1H2BC	0.726087	9.15e-05
HIST1H2BD	0.755652	3.12e-05
HIST1H2BJ	0.633043	0.00116128
HIST1H2BL	0.693043	0.000253547
HIST1H2BO	0.614047	0.00141368
HIST1H3A	0.721739	0.000105612
HIST1H3B	0.873913	2.58e-06
HIST1H3C	0.828696	2.1e-06
HIST1H3H	0.769565	1.77e-05
HIST1H4B	0.587826	0.00301271
HIST1H4C	0.54	0.00724028
HIST1H4D	0.771304	1.64e-05
HIST1H4I	0.421739	0.041225
HIST2H2AB	0.724348	9.69e-05
HIST2H3D	0.617391	0.00164084
HIST3H2A	0.425217	0.0394516
HOPX	0.521739	0.00982305
HOXB7	0.784348	9.23e-06
HOXD8	0.772174	1.58e-05
ID2	0.681739	0.000347368
IRX2	0.953913	1.78e-06
IRX5	0.568696	0.00434074
KAT6B	0.72	0.000111766
KDM2A	0.517504	0.00959958
KDM4B	0.726957	8.88e-05
KDM4C	0.843662	2.24e-07
KDM6B	0.651304	0.000757457
KRT14	0.946957	1.95e-06
KRT6B	0.937391	2.16e-06
L3MBTL1	0.744177	3.06e-05
LGALS9	0.792174	6.5e-06
LTA4H	0.746957	4.37e-05
MBD5	0.84428	2.15e-07
MBIP	0.646957	0.000840686
MEIS1	0.772174	1.58e-05
MEIS2	0.967826	1.45e-06
MEOX1	0.884348	2.68e-06
MEOX2	0.874783	2.59e-06
MGEA5	0.766254	1.27e-05
MGMT	0.779469	7.15e-06
MGP	0.898261	2.7e-06
MITF	0.906087	2.65e-06
MLANA	0.918261	2.52e-06
MLLT6	0.818261	2.47e-06
MORF4L2	0.441739	0.0318439
NNMT	0.675799	0.000289652
PBX1	0.918261	2.52e-06
PHB	-0.297456	0.158059
PHF2	0.766254	1.27e-05
PHF21A	0.529246	0.00782871
PHF23	0.683478	0.000331267
PHF5A	0.359722	0.084252
PHF8	0.0686957	0.749353
POU2F2	0.893673	4.11e-09
POU2F3	0.96	1.64e-06
POU3F1	0.813913	2.77e-06
PPL	0.86	2.36e-06
PRDM1	0.84863	1.61e-07
PRMT1	0.491304	0.015819
PROX1	0.931304	2.29e-06
RAI1	0.526087	0.00914729
RBM23	0.430963	0.0355119
RING1	0.102609	0.632132
ROBO1	0.740161	3.55e-05
RUVBL2	0.453676	0.0259679
S100A8	0.907826	2.64e-06
S100A9	0.848696	2.17e-06
SAP130	0.130057	0.544705
SATB1	0.950435	1.87e-06
SETD1A	0.397999	0.0540871
SETD2	0.698261	0.000218095
SETD5	0.642609	0.000931564
SHPRH	0.884975	9.36e-09
SMARCA2	0.836522	2.05e-06
SMARCA4	0.146957	0.491506
SMARCC2	0.745379	2.92e-05
SMYD2	0.701892	0.000132071
SMYD5	0.586957	0.00306452
SPP1	0.957391	1.7e-06
SPRR1B	0.903478	2.67e-06
SRCAP	0.401739	0.052695
TACSTD2	0.922609	2.45e-06
TAF12	0.406175	0.0488996
TAF3	0.556329	0.00475537
TAF9	0.191304	0.368845
TCF20	0.548815	0.00548321
TET1	0.867826	2.49e-06
TET2	0.799739	2.74e-06
TFB2M	0.696522	0.000229414
TGIF1	0.683478	0.000331267
TP53	0.423478	0.0403305
TP63	0.950435	1.87e-06
TP73	0.842975	2.34e-07
TRIM29	0.877391	2.62e-06
TYR	0.955652	1.74e-06
TYRP1	0.972174	1.34e-06
UBE2N	0.312582	0.136977
YEATS4	0.182214	0.394117
ZBTB7A	0.773043	1.52e-05
ZHX2	0.889565	2.7e-06
ZHX3	0.775022	8.71e-06
ZMYND8	0.739178	3.69e-05
GAPDH	0.913043	2.58e-06
HPRT1	0.405217	0.0505374
PGK1	0.612174	0.00183412
TUBB	0.637391	0.00105152

## Sheet: Table S2.5
Table S2.5	DEG of Epgn1 vs Epgn3 JCI
Gene	mean_Epi1	sd_Epi1	mean_Epi3	sd_Epi3	Beta	Pvalue_Wilcoxon	Pvalue_anova	Pvalue_anova_FDR
KDM4C	0.749231	0.472131	-1.01875	0.402437	-1.76798	0.000189898	4.04e-08	4e-06
TCF20	0.767692	0.433439	-1.02125	0.520808	-1.78894	0.000190815	6.55e-08	4e-06
CBX7	0.698462	0.550709	-0.96625	0.344588	-1.66471	9.83e-06	3.31e-07	1.35e-05
KDM2A	0.678462	0.583279	-1.0175	0.385996	-1.69596	9.83e-06	6.78e-07	2.07e-05
ZBTB7A	0.742308	0.641965	-1.025	0.339369	-1.76731	9.83e-06	8.55e-07	2.09e-05
EP400	0.690769	0.606389	-1.06375	0.52137	-1.75452	3.93e-05	1.81e-06	3.68e-05
TAF3	0.692308	0.519714	-0.89125	0.589587	-1.58356	3.93e-05	3.51e-06	6.12e-05
KDM6B	0.688462	0.54243	-0.925	0.628422	-1.61346	0.000579355	5.44e-06	7.91e-05
ZHX2	0.727692	0.558602	-1.005	0.716559	-1.73269	6.88e-05	5.83e-06	7.91e-05
SATB1	0.674615	0.651468	-0.9525	0.477247	-1.62712	0.000442171	7.21e-06	8.8e-05
BRD1	0.705385	0.692744	-0.95875	0.439332	-1.66413	0.000253763	8.01e-06	8.88e-05
CREBBP	0.641538	0.637846	-0.93375	0.491962	-1.57529	9.83e-06	9.8e-06	9.2e-05
HDAC9	0.741538	0.358535	-0.77125	0.802789	-1.51279	0.000506449	9.69e-06	9.2e-05
H2AFY2	0.714615	0.603692	-0.82625	0.575026	-1.54087	0.000190815	1.44e-05	0.000116931
PHF2	0.706154	0.631302	-0.9225	0.612297	-1.62865	3.93e-05	1.36e-05	0.000116931
MLLT6	0.69	0.710411	-0.84375	0.316135	-1.53375	0.000290769	1.62e-05	0.000123582
BRD3	0.643077	0.631801	-1.0325	0.700117	-1.67558	3.93e-05	1.83e-05	0.000131084
MGEA5	0.698462	0.666506	-0.7825	0.425869	-1.48096	3.93e-05	2.16e-05	0.000146268
HDAC7	0.720769	0.619374	-0.85875	0.656537	-1.57952	3.93e-05	2.36e-05	0.000151658
AHDC1	0.635385	0.755729	-1.02875	0.496658	-1.66413	0.000292096	2.57e-05	0.000156954
EP300	0.63	0.656861	-0.9575	0.628825	-1.5875	0.000755357	2.86e-05	0.000159585
MBD5	0.551538	0.588414	-0.99875	0.700213	-1.55029	0.000190815	2.88e-05	0.000159585
KDM4B	0.663846	0.702502	-0.905	0.543586	-1.56885	6.88e-05	3.4e-05	0.000168069
PHF5A	0.505385	0.451546	-0.86375	0.718529	-1.36913	0.000294855	3.32e-05	0.000168069
SETD2	0.635385	0.682772	-0.86125	0.491919	-1.49663	0.000442171	3.44e-05	0.000168069
SHPRH	0.578462	0.601815	-0.91875	0.675541	-1.49721	0.000117942	4.19e-05	0.000196486
PRDM1	0.705385	0.617287	-0.8	0.692882	-1.50538	0.000186741	5.27e-05	0.000238287
SMARCC2	0.579231	0.696102	-0.81	0.389358	-1.38923	0.000117942	5.83e-05	0.000254089
PHF21A	0.566923	0.625292	-0.89375	0.6517	-1.46067	0.000385573	6.11e-05	0.000257248
BAZ2A	0.62	0.637848	-0.8725	0.696681	-1.4925	0.000979982	7.41e-05	0.000301416
SETD5	0.604615	0.609325	-0.82375	0.730224	-1.42837	0.000117942	0.00011322	0.000445574
TET2	0.628462	0.67289	-0.78625	0.647499	-1.41471	0.000117942	0.00014122	0.000538401
SMARCA2	0.656154	0.711612	-0.77375	0.621334	-1.4299	0.000294855	0.000162648	0.000601305
DOT1L	0.625385	0.673518	-0.83	0.747911	-1.45538	0.00262636	0.000189066	0.000678413
ARID1A	0.632308	0.587681	-0.88375	0.956824	-1.51606	0.00207781	0.000230614	0.000803855
ARID1B	0.599231	0.749138	-0.84875	0.695648	-1.44798	0.000442282	0.000297516	0.000981
EZH1	0.500769	0.700113	-0.6675	0.31404	-1.16827	0.000442282	0.000293715	0.000981
SRCAP	0.563846	0.701445	-0.7825	0.679743	-1.34635	0.00133668	0.00036904	0.00118481
PBX1	0.659231	0.636494	-0.69125	0.792581	-1.35048	0.000658509	0.00038181	0.00119438
KAT6B	0.669231	0.868173	-0.72875	0.369225	-1.39798	0.000943535	0.00039662	0.00120969
BAZ2B	0.483077	0.714416	-0.76375	0.555696	-1.24683	0.000658509	0.000483592	0.00143898
IRX5	0.573846	0.832382	-0.7975	0.641199	-1.37135	0.00160829	0.000808935	0.00234976
MEIS1	0.476154	0.710053	-0.875	0.848983	-1.35115	0.00334635	0.000889382	0.00252336
HCFC1	0.546923	0.601088	-0.75	0.993853	-1.29692	0.00341049	0.0013535	0.00375289
HDAC4	0.444615	0.815645	-0.88625	0.758305	-1.33087	0.00184776	0.00143422	0.00388833
MBIP	0.477692	0.610617	-0.7675	0.963265	-1.24519	0.000442282	0.00171503	0.00451058
PROX1	0.585385	0.783726	-0.6475	0.698667	-1.23288	0.00133668	0.00173768	0.00451058
MGMT	0.453846	0.693055	-0.89375	1.03939	-1.3476	0.00774485	0.00199331	0.00506634
POU2F2	0.519231	1.00351	-0.81	0.480208	-1.32923	0.00659448	0.00248527	0.00618781
IRX2	0.55	0.776938	-0.73375	0.904733	-1.28375	0.00341049	0.00263888	0.00643888
BARX2	0.557692	0.804313	-0.5725	0.597823	-1.13019	0.00472328	0.00285952	0.00678753
CECR2	0.536154	0.685511	-0.72875	1.01821	-1.2649	0.0081881	0.00289305	0.00678753
PHB	0.494615	0.820981	-0.67375	0.656679	-1.16837	0.00595607	0.00299964	0.00690482
SETD1A	0.516923	0.888063	-0.7575	0.743808	-1.27442	0.00528544	0.00310726	0.0070201
BRD4	0.487692	0.97255	-0.82	0.645578	-1.30769	0.00454076	0.00330174	0.00732386
POU3F1	0.495385	0.847316	-0.7575	0.854597	-1.25288	0.00253575	0.00393728	0.00857765
TET1	0.464615	0.763147	-0.58	0.629535	-1.04462	0.0081881	0.00428028	0.0091613
MEOX2	0.546923	0.804699	-0.54875	0.727823	-1.09567	0.00341049	0.00542739	0.0114162
HOPX	0.505385	0.674409	-0.71	1.1463	-1.21538	0.0081881	0.0061695	0.0125859
TAF9	0.539231	0.672365	-0.595	1.02479	-1.13423	0.0271365	0.0061898	0.0125859
RUVBL2	0.474615	0.739241	-0.695	1.01517	-1.16962	0.0126493	0.00648346	0.0129669
RING1	0.492308	0.757992	-0.5725	0.820971	-1.06481	0.00993661	0.00687237	0.013523
ZMYND8	0.425385	0.936444	-0.755	0.771048	-1.18038	0.012443	0.00756056	0.0146411
TGIF1	0.341538	0.869539	-0.6625	0.484318	-1.00404	0.0081881	0.00777459	0.0148203
EN1	0.561538	0.831172	-0.52625	0.795342	-1.08779	0.0168182	0.00806369	0.0151349
EID1	0.437692	0.814321	-0.60125	0.751882	-1.03894	0.0159222	0.00879018	0.0161233
POU2F3	0.507692	0.805328	-0.6475	0.998653	-1.15519	0.00993661	0.00885462	0.0161233
L3MBTL1	0.29	0.938829	-0.7275	0.551096	-1.0175	0.00774485	0.0122127	0.021911
HIST3H2A	0.363846	0.928974	-0.66	0.618755	-1.02385	0.0126493	0.0127148	0.0224813
TAF12	0.373846	0.727433	-0.7525	1.16674	-1.12635	0.0152293	0.0129615	0.02259
DNMT3B	0.466154	0.836386	-0.62	1.03413	-1.08615	0.0368175	0.0160094	0.0275092
PRMT1	0.301538	0.797996	-0.735	1.0169	-1.03654	0.0152293	0.0173412	0.0293838
MEOX1	0.517692	0.759058	-0.46	0.983086	-0.977692	0.0325331	0.0189774	0.0317157
ALX4	0.446923	0.882859	-0.4925	0.722807	-0.939423	0.0445526	0.0205624	0.0339001
HOXD8	0.29	0.84384	-0.61	0.717097	-0.9	0.0270867	0.0215044	0.0349805
CBX8	0.29	0.830381	-0.62	0.781537	-0.91	0.0368175	0.0221219	0.0355115
HIST1H4D	0.375385	0.602821	-0.485	1.02949	-0.860385	0.0423812	0.0250914	0.0397552
ELP3	0.286923	0.598016	-0.48875	0.885671	-0.775673	0.0126493	0.0264893	0.041432
SMYD5	0.319231	0.830236	-0.5	0.765637	-0.819231	0.0445526	0.03583	0.0553324
HIST1H2AC	0.313846	0.693596	-0.4125	0.858566	-0.726346	0.0368175	0.04638	0.0707294
CUX2	0.425385	1.17909	-0.49625	0.398638	-0.921635	0.137516	0.0474629	0.0714874
ZHX3	0.366154	0.835818	-0.49625	1.03701	-0.862404	0.0534867	0.0495851	0.0737729
MORF4L2	0.240769	1.03272	-0.63	0.76	-0.870769	0.0890461	0.0535474	0.0787082
MEIS2	0.25	0.725385	-0.57	1.17419	-0.82	0.104192	0.0610921	0.0887291
NNMT	0.298462	0.704436	-0.50625	1.22501	-0.804712	0.11934	0.0694585	0.0996934
H2AFX	0.353846	0.785075	-0.42375	1.2316	-0.777596	0.210261	0.0915495	0.129873
HIST1H4B	0.36	0.641145	-0.25125	0.961167	-0.61125	0.102991	0.0951738	0.133462
ALKBH2	0.260769	0.810879	-0.42875	1.002	-0.689519	0.137388	0.0995345	0.137991
HIST1H2AB	-0.19	0.841675	0.55	1.15884	0.74	0.128177	0.1061	0.145441
RAI1	0.346154	0.761277	-0.27125	0.963942	-0.617404	0.140253	0.11904	0.161365
BMI1	0.259231	0.915719	-0.33	0.843716	-0.589231	0.161394	0.156977	0.210223
UBE2N	0.266154	0.776708	-0.37625	1.24129	-0.642404	0.413671	0.158529	0.210223
HIST1H4I	0.317692	0.77406	-0.20625	0.94423	-0.523942	0.218117	0.18156	0.238176
BRPF3	0.242308	0.840666	-0.31625	1.09694	-0.558558	0.336272	0.203227	0.263763
PHF8	0.318462	0.632822	-0.17125	1.15321	-0.489712	0.293515	0.221376	0.284293
HIST1H2AH	-0.0846154	0.63466	0.40875	1.25015	0.493365	0.301125	0.242998	0.306146
HIST2H2AB	0.320769	0.496411	-0.09375	1.08219	-0.414519	0.293359	0.243411	0.306146
YEATS4	0.307692	0.534044	-0.1275	1.18555	-0.435192	0.365173	0.26072	0.32457
HIST1H2BJ	0.353077	0.713657	-0.085	1.12363	-0.438077	0.404784	0.285474	0.351796
CDK2	0.155385	1.18589	-0.3	0.82604	-0.455385	0.384666	0.354383	0.432347
HIST1H2BO	0.309231	0.796403	-0.05375	1.10566	-0.362981	0.413671	0.392154	0.473691
HIST1H3B	0.05	0.689831	0.36	1.26056	0.31	0.645201	0.47255	0.565207
HIST1H3C	0.237692	0.821798	-0.07125	1.24815	-0.308942	0.645201	0.500167	0.592431
HIST1H3H	0.271538	0.739773	0.02875	1.15945	-0.242788	0.562216	0.562672	0.660058
HIST1H2AG	0.0907692	0.71423	0.27875	1.15423	0.187981	0.645201	0.647954	0.732951
HIST1H2AK	0.126923	0.618417	-0.06375	1.29368	-0.190673	0.663805	0.652107	0.732951
HIST1H2BB	0.172308	0.783658	-0.03875	1.35271	-0.211058	0.696997	0.653722	0.732951
PHF23	0.0969231	0.814088	-0.12375	1.31703	-0.220673	0.827894	0.63844	0.732951
SMARCA4	0.0430769	1.08834	-0.1725	0.998996	-0.215577	0.750101	0.654849	0.732951
HIST2H3D	0.16	0.643402	0.0025	1.13799	-0.1575	0.663703	0.687948	0.762997
HIST1H2BD	0.0761538	0.651518	0.20875	1.14965	0.132596	0.913467	0.73789	0.811014
HIST1H2BC	0.14	0.652534	0.01875	1.34803	-0.12125	0.913439	0.783605	0.85357
HIST1H3A	0.0923077	0.507184	0.1625	1.2659	0.0701923	0.717187	0.859037	0.911326
HIST1H4C	0.104615	0.558758	0.03	1.25739	-0.0746154	1	0.852829	0.911326
HOXB7	-0.0776923	1.01112	0.015	1.14083	0.0926923	0.804442	0.847878	0.911326
H2AFZ	-0.0669231	1.08161	-0.0325	1.02798	0.0344231	0.915534	0.943259	0.967039
HIST1H1B	0.0792308	0.880885	0.045	1.29753	-0.0342308	1	0.943124	0.967039
HIST1H2AJ	0.190769	0.899912	0.15375	0.999785	-0.0370192	0.971773	0.930929	0.967039
SMYD2	0.106923	0.939906	0.1425	0.821771	0.0355769	0.268455	0.930682	0.967039
CBX3	0.0261538	0.865376	0.03875	1.11266	0.0125962	0.645201	0.977103	0.977103
HIST1H2BL	0.156923	0.52175	0.1425	1.25781	-0.0144231	0.884799	0.970915	0.977103
TFB2M	-0.00307692	0.698515	-0.0225	1.30355	-0.0194231	0.425517	0.964797	0.977103

## Sheet: Table S2.6
Table S2.6	Discovery Cohort Genes Associated with Overall Survival
Gene	Coef	Exp(coef)	SE(coef)	z	Pvalue	Pvalue_FDR
HOXB7	0.000605651	1.00061	0.000210645	2.87522	0.00403741	0.261337
MGEA5	-0.000114517	0.999885	4.1e-05	-2.79201	0.00523821	0.261337
SETD2	-0.000456214	0.999544	0.000169512	-2.69133	0.00711674	0.261337
HIST1H2AB	0.000466017	1.00047	0.00017919	2.60068	0.00930379	0.261337
BRD4	-0.000127122	0.999873	5.18e-05	-2.45422	0.0141192	0.261337
HIST3H2A	0.000141184	1.00014	5.94e-05	2.37816	0.0173995	0.261337
EP300	-0.000278731	0.999721	0.000121146	-2.30078	0.021404	0.261337
KDM4C	-0.00029134	0.999709	0.000126946	-2.29499	0.0217338	0.261337
SHPRH	-0.000597136	0.999403	0.000260851	-2.28918	0.0220687	0.261337
BAZ2A	-0.000306421	0.999694	0.000134001	-2.2867	0.0222132	0.261337
KDM2A	-0.00019383	0.999806	8.61e-05	-2.25137	0.0243619	0.261337
MLLT6	-0.000146181	0.999854	6.85e-05	-2.13451	0.0328014	0.275745
SMARCA2	-0.000391472	0.999609	0.000185926	-2.10552	0.0352459	0.275745
HIST1H2BL	0.00046173	1.00046	0.000220724	2.09188	0.036449	0.275745
TFB2M	0.000175347	1.00018	8.61e-05	2.03638	0.0417119	0.275745
TET2	-0.000298454	0.999702	0.000146806	-2.03298	0.042055	0.275745
PHF21A	-0.000505222	0.999495	0.000251985	-2.00497	0.0449663	0.275745
CUX2	0.000751581	1.00075	0.000376906	1.99408	0.0461433	0.275745
H2AFZ	3.82e-05	1.00004	1.92e-05	1.99348	0.0462092	0.275745
HOXD8	0.000400698	1.0004	0.000203573	1.96832	0.0490309	0.275745
HIST2H3D	0.000147682	1.00015	7.5e-05	1.96795	0.0490733	0.275745
ALX4	0.000370387	1.00037	0.000195842	1.89125	0.0585908	0.301597
PHB	7.41e-05	1.00007	3.92e-05	1.88979	0.0587859	0.301597
HCFC1	-0.000492336	0.999508	0.000263213	-1.87048	0.0614171	0.301967
UBE2N	0.000955319	1.00096	0.000520269	1.8362	0.0663278	0.302484
EZH1	-0.000472689	0.999527	0.000257732	-1.83403	0.0666489	0.302484
HIST1H2BO	0.000181664	1.00018	0.000100574	1.80627	0.0708761	0.302614
PROX1	0.000827699	1.00083	0.000459746	1.80034	0.0718067	0.302614
ZBTB7A	-0.000221529	0.999778	0.000126746	-1.74782	0.0804955	0.327534
POU2F2	-0.000909987	0.99909	0.000525673	-1.73109	0.0834358	0.328181
BRD3	1.24e-05	1.00001	7.33e-06	1.68584	0.0918265	0.342665
ALKBH2	0.000275293	1.00028	0.000164142	1.67716	0.0935109	0.342665
YEATS4	0.000314343	1.00031	0.000188748	1.66541	0.0958301	0.342665
PBX1	-0.000224117	0.999776	0.000137453	-1.6305	0.102997	0.357459
MGMT	-0.00035869	0.999641	0.000226882	-1.58095	0.113888	0.383967
HIST1H4C	0.000125247	1.00013	8.08e-05	1.54978	0.121194	0.397247
HIST1H2BB	-0.000259019	0.999741	0.000170751	-1.51694	0.129282	0.409803
PHF5A	0.000292294	1.00029	0.000195335	1.49638	0.134555	0.409803
HIST1H3A	0.000385426	1.00039	0.000258159	1.49298	0.135443	0.409803
DOT1L	2.36e-05	1.00002	1.63e-05	1.44697	0.147905	0.436321
MEOX2	0.000264649	1.00026	0.000187268	1.41321	0.157593	0.453561
KDM6B	-9.99e-05	0.9999	7.22e-05	-1.38348	0.166518	0.462696
MORF4L2	-0.000108224	0.999892	7.88e-05	-1.37283	0.169806	0.462696
IRX2	-0.000119396	0.999881	8.75e-05	-1.36412	0.172531	0.462696
SMARCC2	-0.000174402	0.999826	0.000131319	-1.32808	0.184151	0.482884
ELP3	4.4e-05	1.00004	3.39e-05	1.29913	0.193898	0.492874
CBX7	-0.000338033	0.999662	0.00026161	-1.29212	0.196314	0.492874
EID1	0.000360472	1.00036	0.000282226	1.27725	0.201516	0.495393
ZHX3	0.00067954	1.00068	0.000554477	1.22555	0.220368	0.530682
SRCAP	-0.000216485	0.999784	0.00017868	-1.21158	0.225673	0.532589
ZHX2	-0.000199849	0.9998	0.00016791	-1.19021	0.233963	0.541326
NNMT	-6.45e-05	0.999935	5.58e-05	-1.15651	0.247474	0.561576
ARID1B	-0.000118207	0.999882	0.000105568	-1.11973	0.26283	0.58517
PRDM1	-0.000184237	0.999816	0.000173804	-1.06003	0.289132	0.605457
H2AFY2	0.000449812	1.00045	0.00042483	1.05881	0.289688	0.605457
HDAC4	0.000290527	1.00029	0.000276745	1.0498	0.29381	0.605457
HDAC9	-0.000359568	0.99964	0.000345829	-1.03973	0.298467	0.605457
HIST1H3B	4.41e-05	1.00004	4.29e-05	1.02783	0.304028	0.605457
KDM4B	-9.04e-05	0.99991	8.86e-05	-1.02011	0.307674	0.605457
ARID1A	-0.00030717	0.999693	0.000301229	-1.01972	0.30786	0.605457
HIST1H2BJ	4.24e-05	1.00004	4.23e-05	1.00248	0.316114	0.609145
SETD1A	-0.000520659	0.999479	0.000523624	-0.994336	0.320059	0.609145
HIST1H3C	-6.07e-05	0.999939	6.24e-05	-0.972773	0.330666	0.610634
HIST1H4B	6.55e-05	1.00007	6.74e-05	0.971717	0.331191	0.610634
HIST1H2AH	6.84e-05	1.00007	7.16e-05	0.955799	0.339174	0.615731
SETD5	-7.14e-05	0.999929	7.68e-05	-0.929181	0.352795	0.627455
KAT6B	-0.000418559	0.999582	0.000453721	-0.922502	0.356267	0.627455
HOPX	-1.68e-05	0.999983	1.84e-05	-0.912203	0.361662	0.62759
ZMYND8	0.000271481	1.00027	0.000304149	0.892591	0.372076	0.631671
MBIP	-0.000282766	0.999717	0.000322101	-0.877881	0.380008	0.631671
TCF20	4.89e-05	1.00005	5.74e-05	0.852253	0.394074	0.631671
HIST1H3H	3.58e-05	1.00004	4.21e-05	0.850199	0.395214	0.631671
EN1	0.000208479	1.00021	0.000246252	0.846609	0.397213	0.631671
BRPF3	-0.000736717	0.999264	0.00087948	-0.837674	0.402214	0.631671
SMYD5	-0.000286167	0.999714	0.000341935	-0.836904	0.402646	0.631671
SMYD2	0.000225897	1.00023	0.000272339	0.82947	0.406839	0.631671
BAZ2B	-0.000131521	0.999868	0.000161254	-0.815613	0.414721	0.633412
CDK2	1.68e-05	1.00002	2.07e-05	0.808686	0.418696	0.633412
TET1	-0.000367854	0.999632	0.000474682	-0.774949	0.43837	0.65478
CREBBP	1.66e-05	1.00002	2.17e-05	0.764207	0.444744	0.655997
POU3F1	-8.75e-05	0.999912	0.000115961	-0.754775	0.450384	0.656115
POU2F3	-5.84e-05	0.999942	7.9e-05	-0.739524	0.459589	0.66136
SMARCA4	0.000134111	1.00013	0.000185016	0.724862	0.468537	0.664249
CBX3	2.14e-05	1.00002	2.98e-05	0.717842	0.472855	0.664249
BRD1	-5.6e-05	0.999944	8.02e-05	-0.699071	0.484508	0.672611
CBX8	0.000345682	1.00035	0.00050693	0.681911	0.495295	0.679591
MEOX1	-0.000200279	0.9998	0.000308156	-0.649929	0.515738	0.699507
PHF23	-0.000145418	0.999855	0.000235972	-0.616249	0.53773	0.721047
HIST1H2AG	4.86e-05	1.00005	8.01e-05	0.60608	0.544461	0.72187
PHF2	-6.02e-05	0.99994	0.000101735	-0.592164	0.55374	0.726015
MBD5	0.000329791	1.00033	0.000575405	0.573146	0.566546	0.734642
EP400	-6.41e-05	0.999936	0.000116519	-0.550168	0.582204	0.743207
HIST1H4D	6.3e-05	1.00006	0.000115673	0.545009	0.585748	0.743207
IRX5	0.000122259	1.00012	0.000228789	0.534377	0.593081	0.744505
HIST1H2AJ	-3.52e-05	0.999965	6.75e-05	-0.521445	0.602057	0.747818
CECR2	0.000326246	1.00033	0.000637528	0.511737	0.608835	0.74836
MEIS2	-6.67e-05	0.999933	0.00013963	-0.478012	0.632642	0.769606
HIST2H2AB	6.83e-05	1.00007	0.000159245	0.429091	0.667857	0.804155
HDAC7	-2.61e-05	0.999974	6.64e-05	-0.393057	0.694278	0.810861
MEIS1	-0.000161816	0.999838	0.000425908	-0.379931	0.703997	0.810861
TAF9	9.78e-05	1.0001	0.000259054	0.37759	0.705735	0.810861
RAI1	-0.000133117	0.999867	0.000352832	-0.377281	0.705965	0.810861
AHDC1	-4.08e-05	0.999959	0.000108803	-0.374831	0.707786	0.810861
PHF8	-0.000179826	0.99982	0.00049218	-0.365367	0.714837	0.811065
SATB1	-3.55e-05	0.999964	0.000101429	-0.350302	0.726112	0.816012
HIST1H2BC	-1.03e-05	0.99999	3.15e-05	-0.326985	0.743679	0.827869
HIST1H1B	3.95e-05	1.00004	0.000131847	0.299898	0.764255	0.842823
RING1	1.96e-05	1.00002	6.94e-05	0.282267	0.777739	0.848917
PRMT1	-3.19e-05	0.999968	0.000116389	-0.27389	0.784169	0.848917
HIST1H2AK	3.7e-05	1.00004	0.000148272	0.24921	0.803199	0.855093
RUVBL2	1.93e-05	1.00002	7.79e-05	0.2477	0.804367	0.855093
DNMT3B	-0.000108057	0.999892	0.000687414	-0.157193	0.875093	0.920116
TAF3	3.88e-05	1.00004	0.000259403	0.14954	0.881128	0.920116
BARX2	-1.92e-05	0.999981	0.00015678	-0.122195	0.902744	0.93442
TGIF1	1.59e-05	1.00002	0.000146751	0.108133	0.91389	0.937731
H2AFX	2.93e-05	1.00003	0.00033594	0.0873123	0.930423	0.946465
TAF12	9.98e-06	1.00001	0.000139058	0.0717452	0.942805	0.950863
L3MBTL1	4.21e-05	1.00004	0.00078369	0.0536953	0.957178	0.957178

## Sheet: Table S2.7
Table S2.7	Discovery Cohort Genes Associated with Progression Free Survival
Gene	Coef	Exp(coef)	SE(coef)	z	Pvalue	Pvalue_FDR
SETD2	-0.000558354	0.999442	0.000179515	-3.11035	0.00186867	0.219081
HIST1H2AB	0.00050121	1.0005	0.000174727	2.86853	0.00412388	0.219081
MGEA5	-0.000119662	0.99988	4.32e-05	-2.77209	0.00556985	0.219081
SHPRH	-0.000682384	0.999318	0.000271462	-2.51373	0.011946	0.252455
EP300	-0.000305286	0.999695	0.00012224	-2.49742	0.01251	0.252455
HOXB7	0.000524868	1.00053	0.000210937	2.48827	0.0128367	0.252455
HIST1H2BL	0.000467467	1.00047	0.000206553	2.26318	0.0236244	0.391703
KDM4C	-0.000272869	0.999727	0.000125155	-2.18025	0.0292388	0.391703
PHF23	-0.000537855	0.999462	0.000253753	-2.1196	0.0340399	0.391703
TET2	-0.000301327	0.999699	0.000145099	-2.07671	0.0378286	0.391703
HIST1H2BO	0.00020037	1.0002	9.67e-05	2.07181	0.0382831	0.391703
SMARCA2	-0.000359048	0.999641	0.00017468	-2.05546	0.0398342	0.391703
ZBTB7A	-0.00026326	0.999737	0.000140567	-1.87284	0.0610905	0.516105
EZH1	-0.000484486	0.999516	0.000262631	-1.84474	0.0650755	0.516105
BAZ2A	-0.000240589	0.999759	0.000130677	-1.8411	0.0656066	0.516105
KDM2A	-0.000158156	0.999842	8.88e-05	-1.78161	0.0748125	0.526992
PHF21A	-0.000446599	0.999554	0.000255206	-1.74995	0.0801267	0.526992
HIST1H2BJ	7.17e-05	1.00007	4.1e-05	1.74844	0.0803887	0.526992
ALX4	0.000292198	1.00029	0.000178038	1.6412	0.100755	0.529315
BRD4	-8.55e-05	0.999914	5.23e-05	-1.63422	0.102213	0.529315
ZHX2	-0.00026471	0.999735	0.000162675	-1.62723	0.103687	0.529315
HOXD8	0.000309132	1.00031	0.000193277	1.59942	0.109727	0.529315
KDM6B	-0.000109537	0.99989	6.95e-05	-1.57704	0.114785	0.529315
POU2F2	-0.000817018	0.999183	0.000520266	-1.57038	0.116326	0.529315
EID1	0.000386701	1.00039	0.000247747	1.56087	0.118554	0.529315
RAI1	0.00062242	1.00062	0.000420938	1.47865	0.139234	0.529315
HIST1H4B	9.49e-05	1.00009	6.43e-05	1.47711	0.139647	0.529315
PBX1	-0.000196762	0.999803	0.000133282	-1.47628	0.139869	0.529315
HDAC4	0.000368563	1.00037	0.000251948	1.46285	0.143507	0.529315
KAT6B	-0.000723786	0.999276	0.000497127	-1.45594	0.14541	0.529315
HIST1H3A	0.00035755	1.00036	0.000247033	1.44738	0.147791	0.529315
PHF8	-0.000738236	0.999262	0.000510556	-1.44595	0.148192	0.529315
NNMT	-7.84e-05	0.999922	5.5e-05	-1.42444	0.15432	0.529315
HIST1H4D	0.000170382	1.00017	0.000122816	1.38729	0.165353	0.529315
HIST2H3D	0.000106198	1.00011	7.8e-05	1.36065	0.173626	0.529315
HIST3H2A	8.11e-05	1.00008	6.02e-05	1.34718	0.177921	0.529315
SETD1A	-0.000684668	0.999316	0.000510231	-1.34188	0.179635	0.529315
MLLT6	-9.29e-05	0.999907	6.94e-05	-1.3391	0.180537	0.529315
HIST1H2AG	0.000114942	1.00011	8.6e-05	1.33653	0.181375	0.529315
TFB2M	0.000109976	1.00011	8.23e-05	1.33635	0.181434	0.529315
YEATS4	0.000225396	1.00023	0.000169624	1.3288	0.183915	0.529315
MORF4L2	-9.9e-05	0.999901	7.54e-05	-1.31312	0.189144	0.529547
CUX2	0.000485989	1.00049	0.000374784	1.29672	0.194728	0.529547
MBIP	-0.000450739	0.999549	0.000349728	-1.28883	0.197458	0.529547
ALKBH2	0.000183542	1.00018	0.000150636	1.21845	0.223054	0.575327
HCFC1	-0.000337788	0.999662	0.000277963	-1.21523	0.22428	0.575327
ARID1A	-0.000348024	0.999652	0.000296794	-1.17261	0.240951	0.604941
PHB	4.31e-05	1.00004	3.79e-05	1.135	0.256376	0.607687
SMARCA4	0.00019941	1.0002	0.000181634	1.09786	0.272264	0.607687
HIST1H4C	9.58e-05	1.0001	8.76e-05	1.09439	0.273784	0.607687
HIST1H2BB	-0.000190352	0.99981	0.000175013	-1.08765	0.27675	0.607687
MGMT	-0.000245882	0.999754	0.000227356	-1.08148	0.279482	0.607687
SMYD2	0.000295674	1.0003	0.000273483	1.08114	0.279633	0.607687
CBX7	-0.000290723	0.999709	0.000269072	-1.08046	0.279936	0.607687
MEOX1	-0.000329769	0.99967	0.000307316	-1.07306	0.283244	0.607687
EP400	-0.000116928	0.999883	0.000113611	-1.02919	0.303389	0.639284
TET1	-0.000465843	0.999534	0.000458143	-1.01681	0.309246	0.640193
IRX2	-8.5e-05	0.999915	8.53e-05	-0.997528	0.318508	0.647999
HIST1H3C	-5.73e-05	0.999943	5.85e-05	-0.980037	0.327068	0.654136
PRDM1	-0.000171681	0.999828	0.00017754	-0.966997	0.333545	0.655973
MEOX2	0.000172715	1.00017	0.000181546	0.951358	0.341422	0.660457
BRD3	6.77e-06	1.00001	7.28e-06	0.930597	0.352062	0.670054
H2AFZ	1.81e-05	1.00002	1.97e-05	0.91706	0.359111	0.672621
UBE2N	0.00045469	1.00045	0.000527693	0.861656	0.388877	0.700172
PHF5A	0.000170344	1.00017	0.000198609	0.857684	0.391067	0.700172
HIST2H2AB	0.000130928	1.00013	0.000152832	0.856681	0.391621	0.700172
PROX1	0.000394924	1.0004	0.000467894	0.844047	0.398643	0.702088
HIST1H3B	3.5e-05	1.00003	4.21e-05	0.830441	0.40629	0.705032
HDAC7	-4.84e-05	0.999952	6.16e-05	-0.784935	0.432491	0.739623
BAZ2B	-0.000108036	0.999892	0.00015487	-0.697594	0.485431	0.815267
HIST1H3H	2.7e-05	1.00003	3.92e-05	0.687136	0.491997	0.815267
EN1	0.000160938	1.00016	0.000238389	0.675108	0.499607	0.815267
H2AFX	-0.000223082	0.999777	0.000334132	-0.667646	0.50436	0.815267
SATB1	-6.21e-05	0.999938	9.57e-05	-0.648624	0.516582	0.823738
DOT1L	1.03e-05	1.00001	1.68e-05	0.616193	0.537767	0.82911
ELP3	2.01e-05	1.00002	3.32e-05	0.604545	0.545482	0.82911
BRD1	-4.88e-05	0.999951	8.15e-05	-0.598325	0.549623	0.82911
H2AFY2	0.000241314	1.00024	0.000414268	0.582506	0.560226	0.82911
L3MBTL1	-0.000435106	0.999565	0.000773702	-0.562369	0.573865	0.82911
KDM4B	-5.01e-05	0.99995	9.07e-05	-0.552455	0.580637	0.82911
HOPX	-9.64e-06	0.99999	1.85e-05	-0.522257	0.601491	0.82911
ZHX3	0.000286693	1.00029	0.000568091	0.504659	0.613798	0.82911
BRPF3	-0.000484707	0.999515	0.000963639	-0.502996	0.614967	0.82911
ARID1B	-4.99e-05	0.99995	0.000103918	-0.480474	0.63089	0.82911
CDK2	9.66e-06	1.00001	2.04e-05	0.473975	0.635517	0.82911
HDAC9	-0.000154306	0.999846	0.000332786	-0.463681	0.642877	0.82911
MEIS1	-0.000180838	0.999819	0.000390297	-0.463334	0.643125	0.82911
HIST1H2BC	1.54e-05	1.00002	3.32e-05	0.46291	0.643429	0.82911
PRMT1	-5.1e-05	0.999949	0.000112121	-0.455294	0.648897	0.82911
CECR2	0.00026712	1.00027	0.000588796	0.453671	0.650066	0.82911
POU2F3	-3.81e-05	0.999962	8.5e-05	-0.448773	0.653595	0.82911
PHF2	-4.07e-05	0.999959	9.1e-05	-0.447815	0.654287	0.82911
POU3F1	-5.28e-05	0.999947	0.000119333	-0.442773	0.65793	0.82911
MBD5	0.000238268	1.00024	0.000542437	0.439254	0.660477	0.82911
AHDC1	-4.54e-05	0.999955	0.000106972	-0.423948	0.671604	0.832461
TAF12	-5.42e-05	0.999946	0.000130276	-0.41621	0.677256	0.832461
RING1	2.75e-05	1.00003	6.99e-05	0.393678	0.693819	0.834895
ZMYND8	0.000119614	1.00012	0.000304963	0.392226	0.694891	0.834895
SRCAP	-6.76e-05	0.999932	0.000179703	-0.37633	0.706672	0.834895
CBX8	-0.000190439	0.99981	0.000512232	-0.371782	0.710055	0.834895
TAF3	7.86e-05	1.00008	0.000219991	0.357063	0.721044	0.834895
MEIS2	-4.23e-05	0.999958	0.000118758	-0.356203	0.721689	0.834895
HIST1H2AJ	-2.02e-05	0.99998	6.7e-05	-0.301102	0.763337	0.871466
IRX5	6.51e-05	1.00007	0.000223664	0.290983	0.771064	0.871466
RUVBL2	-2.4e-05	0.999976	8.41e-05	-0.285244	0.775457	0.871466
HIST1H2AH	-2.13e-05	0.999979	7.74e-05	-0.27512	0.783224	0.871891
DNMT3B	-0.000156872	0.999843	0.000603148	-0.260088	0.794796	0.876504
HIST1H2AK	-3.78e-05	0.999962	0.000162561	-0.232349	0.816267	0.891847
SMARCC2	-2.53e-05	0.999975	0.000138948	-0.182373	0.85529	0.916045
TCF20	9.97e-06	1.00001	5.66e-05	0.176195	0.860141	0.916045
SETD5	1.37e-05	1.00001	7.89e-05	0.174207	0.861703	0.916045
SMYD5	4.46e-05	1.00004	0.000294218	0.151607	0.879497	0.922642
TAF9	-3.9e-05	0.999961	0.000266169	-0.146474	0.883547	0.922642
CREBBP	2.3e-06	1	2.19e-05	0.104612	0.916684	0.948848
TGIF1	-1.21e-05	0.999988	0.000142049	-0.0851554	0.932138	0.951355
HIST1H1B	-1.07e-05	0.999989	0.000131403	-0.0812663	0.93523	0.951355
CBX3	-1.91e-06	0.999998	3e-05	-0.0636472	0.949251	0.957364
BARX2	-3.12e-06	0.999997	0.000146761	-0.0212287	0.983063	0.983063

## Sheet: Table S2.8
Table S2.8 Prognostic Risk Score Model for OS and PFS and Associated Confusion Matrices
# Overall Survival
Relaxed lasso for OS survival			C -index (Harrell's) for cox-glmnet model : 0.636
	coef	exp(coef)	se(coef)	z	p			Confusion Matrix for OS survival
HIST1H2BL	0.000376	1	0.000225	1.667	0.095564	.
MGEA5	-0.000159	1	4.36e-05	-3.635	0.000278	***				Groups based on the OS risk score
TFB2M	0.00032	1	9.42e-05	3.394	0.000688	***
								Groups		Epng1-like	Epgn3-like	total
								based on	Epgn1	9	4	13
Stepwise method for OS survival								JCI's method	Epgn2	1	2	3
									Epgn3	1	7	8
	coef	exp(coef)	se(coef)	z	Pr(>|z|)				total	11	13	24
TFB2M	0.00032	1	9.42e-05	3.394	0.000688	***
MGEA5	-0.000159	1	4.36e-05	-3.635	0.000278	***
HIST1H2BL	0.000376	1	0.000225	1.667	0.095564	.
Concordance= 0.639 (se = 0.028 )
Likelihood ratio test= 22.33 on 3 df, p=6e-05
Wald test = 23.65 on 3 df, p=3e-05
Score (logrank) test = 24.35 on 3 df, p=2e-05
# Progression-free Survival
Relaxed lasso for PFS survival			C -index (Harrell's) for cox-glmnet model : 0.6587177
	coef	exp(coef)	se(coef)	z	p
HIST1H2BL	0.0003789	1.00038	0.0002561	1.479	0.139
HOXB7	0.0006162	1.00062	0.0002758	2.234	0.0255	*
PHF23	-0.0003688	0.999631	0.0002659	-1.387	0.1654
SHPRH	-0.0006986	0.999302	0.0002902	-2.407	0.0161	*
Stepwise method for PFS survival
	coef	exp(coef)	se(coef)	z	Pr(>|z|)
HIST1H2AB	0.0006063	1.00061	0.0001948	3.112	0.00186	**
TET2	-0.0004061	0.999594	0.000157	-2.586	0.0097	**
PHF23	-0.0004746	0.999525	0.0002433	-1.95	0.05113	.
Concordance= 0.642 (se = 0.025 )
Likelihood ratio test= 17.63 on 3 df, p=5e-04
Wald test = 17.54 on 3 df, p=5e-04
Score (logrank) test = 17.33 on 3 df, p=6e-04

## Sheet: Table S2.9
Table S2.9 Correlation Between our OS Risk Score and the Expression of TP53 Family Genes
Gene	Pearson's correlation	CI 2.5%	CI 97.5%	Pvalue
TP53	-0.269387	-0.391953	-0.137425	9.387e-05
TP63	-0.362483	-0.47588	-0.237232	9.244e-08
TP73	0.191741	0.0561822	0.320359	0.005885

[truncated: 1 more sheets: Table S2.10]
