# Supplementary material for: Differential histone acetylation and super-enhancer regulation underlie melanoma cell dedifferentiation
Source: JCI Insight. 2024 Feb 6;9(6):e166611. doi: 10.1172/jci.insight.166611 (PMC11063936; doi:10.1172/jci.insight.166611)
Supplement: Supplemental table 3 [file jciinsight-9-166611-s222.xlsx]

## Sheet: Table of Contents
Table S3 Enhancer and Super Enhancer List
S3.1	Enhancer Epgn3
S3.2	Enhancer Epgn1
S3.3	Super Enhancer Epgn 3
S3.4	Super Enhancer Epgn 1
S3.5	Enhancer associated MOTIFs in Epgn1
S3.6	Enhancer associated MOTIFs in Epgn3

## Sheet: Table S3.1 
Table S3.1 Enhancer Epgn3
Associated Gene	RNAseq_log2FoldChange	RNAseq_padj	Enh.CHROM	Enh.START	Enh.END
PRDM8	7.69068	2.03e-117	chr4	80937326	80939133
PRDM8	7.69068	2.03e-117	chr4	81018127	81057606
PRDM8	7.69068	2.03e-117	chr4	81226349	81248615
LOXL2	6.76039	2.35e-109	chr8	23566615	23622397
LOXL2	6.76039	2.35e-109	chr8	23028103	23038999
LOXL2	6.76039	2.35e-109	chr8	24129742	24130053
LOXL2	6.76039	2.35e-109	chr8	23267771	23280230
LOXL2	6.76039	2.35e-109	chr8	22921242	22950691
LOXL2	6.76039	2.35e-109	chr8	23934555	23938181
LOXL2	6.76039	2.35e-109	chr8	23074940	23088945
LOXL2	6.76039	2.35e-109	chr8	23397595	23426746
LOXL2	6.76039	2.35e-109	chr8	23746573	23747810
ERRFI1	4.18023	7.34e-105	chr1	8403009	8404350
ERRFI1	4.18023	7.34e-105	chr1	7283284	7284469
ERRFI1	4.18023	7.34e-105	chr1	8453973	8458335
IL21R	5.6983	6.23e-96	chr16	27187581	27190847
IL21R	5.6983	6.23e-96	chr16	27337367	27341414
AQP1	6.85495	1.07e-94	chr7	30789092	30795635
AQP1	6.85495	1.07e-94	chr7	30789092	30795635
AQP1	6.85495	1.07e-94	chr7	31013683	31015038
AQP1	6.85495	1.07e-94	chr7	31013683	31015038
AQP1	6.85495	1.07e-94	chr7	30816709	30843946
AQP1	6.85495	1.07e-94	chr7	30816709	30843946
RFFL	2.24095	4.36e-80	chr17	33107465	33109506
RFFL	2.24095	4.36e-80	chr17	33377024	33380630
BASP1	7.04559	1.51e-72	chr5	17248781	17250368
MAN2A1	2.58757	4.99e-71	chr5	109166538	109167163
PTGER3	7.53514	1.12e-70	chr1	71224150	71246884
PTGER3	7.53514	1.12e-70	chr1	70824062	70824987
COL5A1	9.63772	4.08e-69	chr9	136579328	136581896
COL5A1	9.63772	4.08e-69	chr9	137380561	137395654
COL5A1	9.63772	4.08e-69	chr9	137477669	137496336
COL5A1	9.63772	4.08e-69	chr9	137334834	137350159
COL5A1	9.63772	4.08e-69	chr9	136800885	136801827
LRRC49	2.76793	1.3e-66	chr15	71542761	71545523
LRRC49	2.76793	1.3e-66	chr15	72071435	72099068
LRRC49	2.76793	1.3e-66	chr15	71850684	71855785
APOL6	1.3828	6.38e-65	chr22	36137514	36139924
APOL6	1.3828	6.38e-65	chr22	35613935	35616880
APOL6	1.3828	6.38e-65	chr22	36230265	36232823
APOL6	1.3828	6.38e-65	chr22	36723313	36765659
EPHA7	11.2512	4.31e-59	chr6	94253594	94254130
EPHA7	11.2512	4.31e-59	chr6	94493975	94497689
EPHA7	11.2512	4.31e-59	chr6	93248119	93251683
NMI	2.92638	2.23e-58	chr2	151516543	151554992
PLCD3	1.61221	4.86e-58	chr17	43170522	43171339
PLCD3	1.61221	4.86e-58	chr17	43290682	43318110
DCBLD1	1.57895	6.06e-55	chr6	117784780	117785632
DCBLD1	1.57895	6.06e-55	chr6	117761870	117771141
LRP10	1.59244	2.06e-54	chr14	24295952	24302108
LRP10	1.59244	2.06e-54	chr14	23447186	23449645
SLC9A3R2	3.34161	9.22e-54	chr16	2072836	2092812
SLC9A3R2	3.34161	9.22e-54	chr16	2213512	2213896
SLC9A3R2	3.34161	9.22e-54	chr16	1741417	1742541
IFT57	1.48284	2.68e-52	chr3	107848897	107853360
IFT57	1.48284	2.68e-52	chr3	108189552	108191858
CXXC5	2.08296	4.32e-52	chr5	138872480	138875634
INHBE	5.70862	1.08e-51	chr12	58757861	58759814
INHBE	5.70862	1.08e-51	chr12	58637212	58638234
INHBE	5.70862	1.08e-51	chr12	57673827	57674680
LAMA3	6.63438	1.58e-51	chr18	21230416	21239297
LAMA3	6.63438	1.58e-51	chr18	21274599	21275507
LAMA3	6.63438	1.58e-51	chr18	21607493	21608378
LAMA3	6.63438	1.58e-51	chr18	21199089	21215188
LAMA3	6.63438	1.58e-51	chr18	20290854	20291373
COL7A1	3.80446	4.47e-51	chr3	48634851	48636983
CDK15	5.33256	1.35e-50	chr2	202397727	202398495
PGPEP1	1.79953	2.13e-49	chr19	18767731	18772326
PGPEP1	1.79953	2.13e-49	chr19	18875130	18875772
AMIGO2	9.81501	3.75e-49	chr12	46822632	46836634
AMIGO2	9.81501	3.75e-49	chr12	47754587	47757341
AMIGO2	9.81501	3.75e-49	chr12	47898018	47899944
AMIGO2	9.81501	3.75e-49	chr12	47427369	47427781
AMIGO2	9.81501	3.75e-49	chr12	47162862	47183063
PKIG	2.2052	2.39e-45	chr20	42373723	42412000
PKIG	2.2052	2.39e-45	chr20	42647019	42648388
TMEM200A	11.3312	3.08e-45	chr6	130897401	130954337
TMEM200A	11.3312	3.08e-45	chr6	130631946	130649553
TMEM200A	11.3312	3.08e-45	chr6	130878908	130882824
TMEM200A	11.3312	3.08e-45	chr6	130686083	130848222
TMEM200A	11.3312	3.08e-45	chr6	130581581	130582092
TMEM200A	11.3312	3.08e-45	chr6	130561056	130562296
TMEM200A	11.3312	3.08e-45	chr6	130065301	130090487
IL4R	2.42663	1.18e-43	chr16	27187581	27190847
IL4R	2.42663	1.18e-43	chr16	27337367	27341414
ABCC3	7.62305	3.32e-43	chr17	48343512	48345175
ABCC3	7.62305	3.32e-43	chr17	48365789	48368343
ABCC3	7.62305	3.32e-43	chr17	47723195	47724655
ABCC3	7.62305	3.32e-43	chr17	48273556	48300186
ABCC3	7.62305	3.32e-43	chr17	48023685	48036612
ABCC3	7.62305	3.32e-43	chr17	48736287	48746447
ABCC3	7.62305	3.32e-43	chr17	48099832	48144795
NXPE3	1.32114	1.64e-42	chr3	100675258	100675906
ATP2B1	1.64033	3.22e-42	chr12	90646847	90647271
ATP2B1	1.64033	3.22e-42	chr12	90177239	90177707
DDO	2.59922	5.86e-41	chr6	111264928	111266874
DDO	2.59922	5.86e-41	chr6	110829671	110832200
MAP3K8	3.61056	1.76e-40	chr10	31273616	31275552
MAP3K8	3.61056	1.76e-40	chr10	30990256	30991427
MAP3K8	3.61056	1.76e-40	chr10	31025067	31027383
MAP3K8	3.61056	1.76e-40	chr10	30459088	30465712
MAP3K8	3.61056	1.76e-40	chr10	31390288	31390559
MAP3K8	3.61056	1.76e-40	chr10	31603347	31604837
MAP3K8	3.61056	1.76e-40	chr10	31150952	31152537
MAP3K8	3.61056	1.76e-40	chr10	30734064	30734636
MAP3K8	3.61056	1.76e-40	chr10	31531358	31531871
MAP3K8	3.61056	1.76e-40	chr10	31549475	31550311
MAP3K8	3.61056	1.76e-40	chr10	30781677	30790970
MAP3K8	3.61056	1.76e-40	chr10	30235619	30239747
MAP3K8	3.61056	1.76e-40	chr10	31359764	31364029
UBLCP1	0.900759	8.29e-40	chr5	159399094	159409878
UBLCP1	0.900759	8.29e-40	chr5	159252205	159255364
UBLCP1	0.900759	8.29e-40	chr5	159009395	159009832
GALNT10	2.07107	3.85e-39	chr5	153599861	153601826
SLC2A1	1.68484	4.33e-39	chr1	43911200	43943745
SLC2A1	1.68484	4.33e-39	chr1	42675373	42677191
SLC2A1	1.68484	4.33e-39	chr1	44394669	44400893
GPR39	6.10478	1.03e-38	chr2	133194932	133206228
VEGFC	6.04619	2.93e-38	chr4	177076937	177079205
VEGFC	6.04619	2.93e-38	chr4	177840741	177847807
VEGFC	6.04619	2.93e-38	chr4	177341296	177365607
VEGFC	6.04619	2.93e-38	chr4	177968190	177968551
VEGFC	6.04619	2.93e-38	chr4	177521601	177523012
VEGFC	6.04619	2.93e-38	chr4	177171411	177193807
MCL1	0.993886	1.47e-37	chr1	150994917	150996120
GTF2IRD1	2.13822	3.23e-37	chr7	73235733	73248272
GTF2IRD1	2.13822	3.23e-37	chr7	73300593	73315153
GTF2IRD1	2.13822	3.23e-37	chr7	73016757	73017910
GTF2IRD1	2.13822	3.23e-37	chr7	73120197	73132414
GTF2IRD1	2.13822	3.23e-37	chr7	73262614	73270450
GTF2IRD1	2.13822	3.23e-37	chr7	73492864	73493575
GTF2IRD1	2.13822	3.23e-37	chr7	72865678	72870224
GTF2IRD1	2.13822	3.23e-37	chr7	73757589	73759346
ITGA8	28.6016	3.4e-37	chr10	15645710	15651249
RARRES3	3.77752	6.62e-37	chr11	64098867	64103223
PJA2	1.03076	2.15e-36	chr5	107895929	107897993
PJA2	1.03076	2.15e-36	chr5	109166538	109167163
CHRNA1	6.54522	8.6e-36	chr2	174719908	174720191
CHRNA1	6.54522	8.6e-36	chr2	175041993	175042293
MPP7	7.48617	2.57e-35	chr10	28375877	28385273
MPP7	7.48617	2.57e-35	chr10	28409426	28412934
MPP7	7.48617	2.57e-35	chr10	28615513	28624316
MPP7	7.48617	2.57e-35	chr10	28460333	28460896
MPP7	7.48617	2.57e-35	chr10	28427775	28428400
FBXL5	1.00301	2.61e-35	chr4	15894641	15896276
FBXL5	1.00301	2.61e-35	chr4	15329050	15337215
FBXL5	1.00301	2.61e-35	chr4	15775279	15776879
DLG5	1.34708	1.7e-33	chr10	80091545	80096802
DLG5	1.34708	1.7e-33	chr10	79107683	79118519
DLG5	1.34708	1.7e-33	chr10	79324184	79325559
DLG5	1.34708	1.7e-33	chr10	79785280	79786343
STC2	7.46063	2.01e-33	chr5	172158236	172169476
BMP2	7.79149	2.26e-33	chr20	7066625	7066945
FBXO9	0.907096	3.19e-33	chr6	53457367	53457916
FBXO9	0.907096	3.19e-33	chr6	52019100	52023233
ATP10D	2.50289	5.81e-33	chr4	47527191	47535293
ATP10D	2.50289	5.81e-33	chr4	48330940	48335000
ATP10D	2.50289	5.81e-33	chr4	47511953	47512739
LARP6	2.78204	1.07e-32	chr15	71542761	71545523
LARP6	2.78204	1.07e-32	chr15	72071435	72099068
LARP6	2.78204	1.07e-32	chr15	71850684	71855785
ADAMTS5	4.88471	1.96e-32	chr21	29045575	29047038
PTPRK	2.27881	4.08e-32	chr6	129376415	129376715
PTPRK	2.27881	4.08e-32	chr6	129018337	129018825
TENM4	7.94608	5.95e-32	chr11	78636250	78640981
TENM4	7.94608	5.95e-32	chr11	80126172	80126695
COL8A1	7.677	1.47e-31	chr3	99741129	99827927
COL8A1	7.677	1.47e-31	chr3	99863090	99883336
IRF1	3.51299	2.4e-31	chr5	131722459	131733251
IRF1	3.51299	2.4e-31	chr5	131472947	131473290
AIG1	3.06651	3.9e-31	chr6	143646271	143667449
AIG1	3.06651	3.9e-31	chr6	143717059	143730647
AIG1	3.06651	3.9e-31	chr6	143447255	143447528
AIG1	3.06651	3.9e-31	chr6	142889084	142892088
AIG1	3.06651	3.9e-31	chr6	142950748	142956961
AIG1	3.06651	3.9e-31	chr6	143014299	143015604
CALCOCO2	1.043	4.74e-31	chr17	47151927	47155852
CALCOCO2	1.043	4.74e-31	chr17	47038203	47050886
CALCOCO2	1.043	4.74e-31	chr17	47177805	47180066
CALCOCO2	1.043	4.74e-31	chr17	47723195	47724655
CALCOCO2	1.043	4.74e-31	chr17	46613936	46614264
CALCOCO2	1.043	4.74e-31	chr17	47219153	47225994
CALCOCO2	1.043	4.74e-31	chr17	45939595	45942562
FZR1	1.13682	6.19e-31	chr19	3644531	3656968
FZR1	1.13682	6.19e-31	chr19	4369541	4380436
VAT1L	7.99075	7.04e-31	chr16	77910053	77912825
VAT1L	7.99075	7.04e-31	chr16	76837952	76839786
FLNC	9.26701	2.06e-30	chr7	128466797	128473743
FLNC	9.26701	2.06e-30	chr7	129132013	129134069
DENND3	3.75338	2.31e-30	chr8	142867814	142870899
DENND3	3.75338	2.31e-30	chr8	142141477	142141989
DENND3	3.75338	2.31e-30	chr8	142298647	142300241
DENND3	3.75338	2.31e-30	chr8	142163428	142167855
DENND3	3.75338	2.31e-30	chr8	142082901	142087019
DENND3	3.75338	2.31e-30	chr8	142036291	142049750
DENND3	3.75338	2.31e-30	chr8	141964037	141966172
PTCHD1	6.25411	2.97e-30	chrX	23390363	23392532
TGFB1	3.20318	3.09e-30	chr19	41827136	41833793
TGFB1	3.20318	3.09e-30	chr19	42710386	42713122
TGFB1	3.20318	3.09e-30	chr19	42695445	42696970
TGFB1	3.20318	3.09e-30	chr19	41873062	41874648
TGFB1	3.20318	3.09e-30	chr19	41724571	41733130
SERPINE1	9.11021	5.1e-30	chr7	100627130	100627520
SERPINE1	9.11021	5.1e-30	chr7	101585621	101586245
GPR108	1.34813	1.03e-29	chr19	6638318	6642453
GPR108	1.34813	1.03e-29	chr19	7159079	7160173
EXT1	1.77448	1.21e-29	chr8	119755603	119757156
EXT1	1.77448	1.21e-29	chr8	119973613	119974102
EXT1	1.77448	1.21e-29	chr8	118774693	118778092
EXT1	1.77448	1.21e-29	chr8	119849378	119863776
EXT1	1.77448	1.21e-29	chr8	120114639	120119576
EXT1	1.77448	1.21e-29	chr8	120098902	120100479
EXT1	1.77448	1.21e-29	chr8	119805040	119809481
EXT1	1.77448	1.21e-29	chr8	118681002	118685213
COL1A1	9.44799	3.57e-29	chr17	48343512	48345175
COL1A1	9.44799	3.57e-29	chr17	48365789	48368343
COL1A1	9.44799	3.57e-29	chr17	47723195	47724655
COL1A1	9.44799	3.57e-29	chr17	48273556	48300186
COL1A1	9.44799	3.57e-29	chr17	48023685	48036612
COL1A1	9.44799	3.57e-29	chr17	48736287	48746447
COL1A1	9.44799	3.57e-29	chr17	48099832	48144795
CLU	7.25189	7.78e-29	chr8	27474054	27475553
CLU	7.25189	7.78e-29	chr8	27934196	27935371
CLU	7.25189	7.78e-29	chr8	27806340	27807701
CLU	7.25189	7.78e-29	chr8	27189859	27193449
PTGFR	6.81183	1.48e-28	chr1	78804682	78807000
CPED1	6.27597	3.51e-28	chr7	120722971	120727127
RND3	3.59737	4.89e-28	chr2	150622923	150626878
RND3	3.59737	4.89e-28	chr2	151516543	151554992
RND3	3.59737	4.89e-28	chr2	150587937	150603785
RRAS	2.66875	6.28e-28	chr19	50116786	50118148
RRAS	2.66875	6.28e-28	chr19	50244638	50245219
STK38	0.845622	8.4e-28	chr6	37095938	37112994
STK38	0.845622	8.4e-28	chr6	37027178	37029608
APLP2	1.64227	9.01e-28	chr11	129705650	129717292
APLP2	1.64227	9.01e-28	chr11	130607006	130607594
ANXA7	1.29383	1.07e-27	chr10	75646049	75675365
ANXA7	1.29383	1.07e-27	chr10	75838259	75839161
ANXA7	1.29383	1.07e-27	chr10	75692128	75702064
PWWP2A	1.04453	4.45e-27	chr5	159399094	159409878
PWWP2A	1.04453	4.45e-27	chr5	159252205	159255364
PWWP2A	1.04453	4.45e-27	chr5	159009395	159009832
NKX3-1	3.43664	9.01e-27	chr8	23566615	23622397
NKX3-1	3.43664	9.01e-27	chr8	23028103	23038999
NKX3-1	3.43664	9.01e-27	chr8	24129742	24130053
NKX3-1	3.43664	9.01e-27	chr8	23267771	23280230
NKX3-1	3.43664	9.01e-27	chr8	22921242	22950691
NKX3-1	3.43664	9.01e-27	chr8	23934555	23938181
NKX3-1	3.43664	9.01e-27	chr8	23074940	23088945
NKX3-1	3.43664	9.01e-27	chr8	23397595	23426746
NKX3-1	3.43664	9.01e-27	chr8	23746573	23747810
LTBP1	3.79881	1.02e-26	chr2	33294092	33296340
HTR1D	8.05953	1.23e-26	chr1	23076544	23077513
HTR1D	8.05953	1.23e-26	chr1	23602991	23603635
HTR1D	8.05953	1.23e-26	chr1	23039624	23040083
HTR1D	8.05953	1.23e-26	chr1	23157880	23159487
COLEC12	10.6281	1.49e-26	chr18	388538	433877
COLEC12	10.6281	1.49e-26	chr18	701922	705115
COLEC12	10.6281	1.49e-26	chr18	447029	459597
COLEC12	10.6281	1.49e-26	chr18	1102933	1103864
COLEC12	10.6281	1.49e-26	chr18	360449	367197
COLEC12	10.6281	1.49e-26	chr18	473742	499462
COLEC12	10.6281	1.49e-26	chr18	621336	653994
TGFBI	1.37466	4e-26	chr5	136144719	136151266
TGFBI	1.37466	4e-26	chr5	134463117	134477344
TGFBI	1.37466	4e-26	chr5	135852046	135859252
TGFBI	1.37466	4e-26	chr5	134420416	134422147
ST6GALNAC6	1.66115	5.12e-26	chr9	130597953	130601924
ST6GALNAC6	1.66115	5.12e-26	chr9	130150867	130155794
ST6GALNAC6	1.66115	5.12e-26	chr9	130502622	130502919
ST6GALNAC6	1.66115	5.12e-26	chr9	129746411	129749806
ST6GALNAC6	1.66115	5.12e-26	chr9	129719553	129720018
VCL	2.0447	5.66e-26	chr10	75646049	75675365
VCL	2.0447	5.66e-26	chr10	75838259	75839161
VCL	2.0447	5.66e-26	chr10	75692128	75702064
STX1A	2.71032	8.19e-26	chr7	73235733	73248272
STX1A	2.71032	8.19e-26	chr7	73300593	73315153
STX1A	2.71032	8.19e-26	chr7	73016757	73017910
STX1A	2.71032	8.19e-26	chr7	73120197	73132414
STX1A	2.71032	8.19e-26	chr7	73262614	73270450
STX1A	2.71032	8.19e-26	chr7	73492864	73493575
STX1A	2.71032	8.19e-26	chr7	72865678	72870224
STX1A	2.71032	8.19e-26	chr7	73757589	73759346
CD163L1	6.2338	1.01e-25	chr12	7584908	7593096
CD163L1	6.2338	1.01e-25	chr12	7521026	7528677
FBXO38	1.0899	1.9e-25	chr5	146861010	146871004
FBXO38	1.0899	1.9e-25	chr5	148170387	148170664
FBXO38	1.0899	1.9e-25	chr5	147542990	147545847
OSMR	4.3962	2.35e-25	chr5	38693796	38697503
OSMR	4.3962	2.35e-25	chr5	38601347	38610291
OSMR	4.3962	2.35e-25	chr5	38826310	38827230
FNDC3B	0.784981	8.53e-25	chr3	172229970	172239361
FNDC3B	0.784981	8.53e-25	chr3	172035202	172037429
PCED1B	7.89221	1.01e-24	chr12	46822632	46836634
PCED1B	7.89221	1.01e-24	chr12	47754587	47757341
PCED1B	7.89221	1.01e-24	chr12	47898018	47899944
PCED1B	7.89221	1.01e-24	chr12	47427369	47427781
PCED1B	7.89221	1.01e-24	chr12	47162862	47183063
FBXW4	1.66591	1.58e-24	chr10	104212236	104216577
PITX1	9.37921	1.63e-24	chr5	134463117	134477344
PITX1	9.37921	1.63e-24	chr5	134420416	134422147
SMIM3	3.74071	1.91e-24	chr5	149400239	149447999
SMIM3	3.74071	1.91e-24	chr5	150157338	150171157
SMIM3	3.74071	1.91e-24	chr5	149509101	149533887
SMIM3	3.74071	1.91e-24	chr5	149588530	149589057
GPR68	8.04266	2.86e-24	chr14	91694309	91697220
GPR68	8.04266	2.86e-24	chr14	91714995	91717501
CYTIP	13.2927	3.22e-24	chr2	158289015	158327373
CYTIP	13.2927	3.22e-24	chr2	158711949	158713282
NOVA1	7.99737	4.62e-24	chr14	27234137	27245846
APOL3	3.9832	1.2e-23	chr22	36137514	36139924
APOL3	3.9832	1.2e-23	chr22	35613935	35616880
APOL3	3.9832	1.2e-23	chr22	36230265	36232823
APOL3	3.9832	1.2e-23	chr22	36723313	36765659
NRP1	6.11964	1.95e-23	chr10	33830861	33832389
NRP1	6.11964	1.95e-23	chr10	33795962	33799434
NRP1	6.11964	1.95e-23	chr10	33619594	33667794
NRP1	6.11964	1.95e-23	chr10	32701232	32702621
NRP1	6.11964	1.95e-23	chr10	33699925	33711487
NRP1	6.11964	1.95e-23	chr10	34024011	34025187
NRP1	6.11964	1.95e-23	chr10	33730227	33750471
ITGA11	6.47564	2.1e-23	chr15	68675964	68683978
TSPAN18	8.42332	2.33e-23	chr11	44787083	44789181
TSPAN18	8.42332	2.33e-23	chr11	45111185	45111561
TSPAN18	8.42332	2.33e-23	chr11	45067687	45068782
TSPAN18	8.42332	2.33e-23	chr11	44838292	44840292
IRAK2	3.60929	2.37e-23	chr3	10559911	10561314
IRAK2	3.60929	2.37e-23	chr3	11186725	11189149
METRNL	2.44362	3.43e-23	chr17	81137000	81152263
METRNL	2.44362	3.43e-23	chr17	81099418	81123678
METRNL	2.44362	3.43e-23	chr17	80225016	80225428
ARTN	6.77935	3.62e-23	chr1	43911200	43943745
ARTN	6.77935	3.62e-23	chr1	44394669	44400893
ARTN	6.77935	3.62e-23	chr1	44950740	44952442
ARNTL	1.63873	4.39e-23	chr11	12302572	12312220
ZFYVE28	2.52951	6.09e-23	chr4	2795172	2808684
ZFYVE28	2.52951	6.09e-23	chr4	1729443	1730001
ZFYVE28	2.52951	6.09e-23	chr4	2332065	2332779
C3	9.53402	6.51e-23	chr19	6638318	6642453
C3	9.53402	6.51e-23	chr19	7159079	7160173
NIPAL2	1.50663	1.75e-22	chr8	99477026	99479729
LRRC37B	1.2765	2.53e-22	chr17	30000613	30006442
LRRC37B	1.2765	2.53e-22	chr17	30485943	30490304
LRRC37B	1.2765	2.53e-22	chr17	29576524	29577097
KRT8	3.47652	2.54e-22	chr12	53318550	53321277
KRT8	3.47652	2.54e-22	chr12	53300430	53303093
KRT8	3.47652	2.54e-22	chr12	53459940	53460510
KRT8	3.47652	2.54e-22	chr12	52932468	52934532
CDC42SE2	1.03188	3.07e-22	chr5	131472947	131473290
JUP	5.93686	3.14e-22	chr17	40176324	40177657
JUP	5.93686	3.14e-22	chr17	40770012	40770525
C16orf45	5.79371	3.27e-22	chr16	15575526	15601882
C16orf45	5.79371	3.27e-22	chr16	16060583	16060855
ING3	1.02571	5.83e-22	chr7	120722971	120727127
NME7	1.42025	7.49e-22	chr1	168677609	168680900
CETN2	1.79114	1.09e-21	chrX	151038124	151040311
CETN2	1.79114	1.09e-21	chrX	151065990	151072270
NGEF	8.39496	1.98e-21	chr2	233766026	233767487
NGEF	8.39496	1.98e-21	chr2	233852026	233854359
NGEF	8.39496	1.98e-21	chr2	234258824	234260412
NGEF	8.39496	1.98e-21	chr2	234321610	234333743
NGEF	8.39496	1.98e-21	chr2	233718123	233718551
TNFSF10	8.67454	3.12e-21	chr3	172229970	172239361
TNFSF10	8.67454	3.12e-21	chr3	172035202	172037429
LIPH	5.26321	3.44e-21	chr3	185739840	185740204
NNMT	5.19954	4.65e-21	chr11	114954721	114955270
NNMT	5.19954	4.65e-21	chr11	114834186	114837849
FUT8	2.24037	4.8e-21	chr14	65787295	65804239
FUT8	2.24037	4.8e-21	chr14	66104223	66104603
SPOCK1	4.31888	8e-21	chr5	136144719	136151266
ANK1	4.75238	8.3e-21	chr8	42409381	42411172
ANK1	4.75238	8.3e-21	chr8	41540998	41543808
ANK1	4.75238	8.3e-21	chr8	41057355	41064982
ANK1	4.75238	8.3e-21	chr8	41624520	41629761
ANK1	4.75238	8.3e-21	chr8	41559370	41571232
ELL2	3.16456	8.48e-21	chr5	95990820	95992711
ELL2	3.16456	8.48e-21	chr5	96152441	96160773
ELL2	3.16456	8.48e-21	chr5	95591310	95591735
NSDHL	1.33358	1.02e-20	chrX	151038124	151040311
NSDHL	1.33358	1.02e-20	chrX	151065990	151072270
LAPTM5	4.27087	1.25e-20	chr1	32038616	32039276
CPA4	8.62932	1.27e-20	chr7	129132013	129134069
TRERF1	5.63834	1.58e-20	chr6	42369400	42375304
TRERF1	5.63834	1.58e-20	chr6	41528351	41529171
TRERF1	5.63834	1.58e-20	chr6	42396828	42397313
TRERF1	5.63834	1.58e-20	chr6	42246501	42264724
TRERF1	5.63834	1.58e-20	chr6	42189196	42195823
TRERF1	5.63834	1.58e-20	chr6	42165279	42169073
TRERF1	5.63834	1.58e-20	chr6	42325637	42325939
TRERF1	5.63834	1.58e-20	chr6	42472801	42474296
TRERF1	5.63834	1.58e-20	chr6	41734467	41735667
TRERF1	5.63834	1.58e-20	chr6	42305384	42307906
PTBP3	0.974135	2.64e-20	chr9	114488622	114505851
PTBP3	0.974135	2.64e-20	chr9	114873965	114875881
PTBP3	0.974135	2.64e-20	chr9	114188929	114189563
PDGFC	5.66865	2.75e-20	chr4	157598023	157607783
PDGFC	5.66865	2.75e-20	chr4	158035345	158038996
PDGFC	5.66865	2.75e-20	chr4	157749238	157753073
DOCK5	1.95262	2.76e-20	chr8	24129742	24130053
UHRF1BP1L	1.20146	2.87e-20	chr12	101320599	101322615
NMT2	2.25385	3.22e-20	chr10	14302483	14303153
NMT2	2.25385	3.22e-20	chr10	14491957	14520746
NMT2	2.25385	3.22e-20	chr10	14398510	14401278
NMT2	2.25385	3.22e-20	chr10	15645710	15651249
NMT2	2.25385	3.22e-20	chr10	14286764	14287569
BDKRB2	13.1163	4.44e-20	chr14	96733181	96741887
BDKRB2	13.1163	4.44e-20	chr14	96712180	96720507
BDKRB2	13.1163	4.44e-20	chr14	96876410	96877130
BTBD11	10.9142	5.11e-20	chr12	107907326	107910705
BTBD11	10.9142	5.11e-20	chr12	108695277	108704504
BTBD11	10.9142	5.11e-20	chr12	107843913	107856377
BTBD11	10.9142	5.11e-20	chr12	107680992	107681406
BTBD11	10.9142	5.11e-20	chr12	106808141	106813209
OLR1	28.5496	5.73e-20	chr12	10770313	10771621
OLR1	28.5496	5.73e-20	chr12	10320540	10321929
VEGFA	2.81101	6.79e-20	chr6	43805094	43809276
VEGFA	2.81101	6.79e-20	chr6	44682329	44683848
DTWD1	1.87478	7.96e-20	chr15	50426331	50430263
DTWD1	1.87478	7.96e-20	chr15	49966465	49967594
PRSS21	27.3658	8.93e-20	chr16	2072836	2092812
PRSS21	27.3658	8.93e-20	chr16	2213512	2213896
CES2	1.62719	9.2e-20	chr16	67301363	67304594
CES2	1.62719	9.2e-20	chr16	66961193	66965027
CES2	1.62719	9.2e-20	chr16	66929456	66938306
CES2	1.62719	9.2e-20	chr16	67344927	67346991
CES2	1.62719	9.2e-20	chr16	66002201	66002466
CES2	1.62719	9.2e-20	chr16	66163748	66165458
ADAM9	1.55959	1.13e-19	chr8	38261871	38267491
ADAM9	1.55959	1.13e-19	chr8	39797372	39809693
CAMK1D	8.30733	1.18e-19	chr10	12740967	12763460
CAMK1D	8.30733	1.18e-19	chr10	12456426	12462304
CAMK1D	8.30733	1.18e-19	chr10	12405395	12406916
CAMK1D	8.30733	1.18e-19	chr10	12576377	12578107
CAMK1D	8.30733	1.18e-19	chr10	12436083	12436814
CAMK1D	8.30733	1.18e-19	chr10	12306376	12307957
CAMK1D	8.30733	1.18e-19	chr10	12839487	12840036
CAMK1D	8.30733	1.18e-19	chr10	12484661	12493561
CAMK1D	8.30733	1.18e-19	chr10	12639213	12657328
CAMK1D	8.30733	1.18e-19	chr10	12676799	12677241
SAMD9L	2.11976	1.31e-19	chr7	93688739	93698386
COL3A1	14.6563	1.66e-19	chr2	189833457	189836893
SCG5	6.58112	2.26e-19	chr15	33065836	33067557
SLC12A8	4.51144	2.33e-19	chr3	124703892	124706142
ABLIM3	3.07263	2.35e-19	chr5	149400239	149447999
ABLIM3	3.07263	2.35e-19	chr5	148170387	148170664
ABLIM3	3.07263	2.35e-19	chr5	147542990	147545847
SERINC2	3.24813	2.42e-19	chr1	32038616	32039276
NEXN	3.55946	2.83e-19	chr1	78804682	78807000
CYTH4	6.7082	2.98e-19	chr22	37723586	37726210
CYTH4	6.7082	2.98e-19	chr22	37850171	37852041
CYTH4	6.7082	2.98e-19	chr22	36723313	36765659
MOB3A	1.5314	3.64e-19	chr19	1746571	1748737
MOB3A	1.5314	3.64e-19	chr19	1125606	1127162
PLAGL1	6.32797	4.43e-19	chr6	143646271	143667449
PLAGL1	6.32797	4.43e-19	chr6	143717059	143730647
PLAGL1	6.32797	4.43e-19	chr6	144863833	144865279
PLAGL1	6.32797	4.43e-19	chr6	143447255	143447528
PLAGL1	6.32797	4.43e-19	chr6	144585007	144587533
RAB27B	4.69558	1.08e-18	chr18	52471474	52472708
RAB27B	4.69558	1.08e-18	chr18	52384783	52385471
RAB27B	4.69558	1.08e-18	chr18	52519744	52520753
ECE1	2.17018	1.11e-18	chr1	21561715	21590735
ECE1	2.17018	1.11e-18	chr1	20737297	20738457
ECE1	2.17018	1.11e-18	chr1	20706969	20707722
NOG	12.5954	1.25e-18	chr17	54754002	54793780
NOG	12.5954	1.25e-18	chr17	54670947	54676085
NOG	12.5954	1.25e-18	chr17	54993446	54994509
KLF2	1.84221	1.9e-18	chr19	16441613	16462750
KLF2	1.84221	1.9e-18	chr19	17061791	17063108
KLF2	1.84221	1.9e-18	chr19	16988106	16988615
HLA-C	8.93598	2.14e-18	chr6	31915975	31917784
HLA-C	8.93598	2.14e-18	chr6	32081096	32081579
ITGA2	5.60813	2.16e-18	chr5	52540870	52541713
GPX8	1.2249	2.71e-18	chr5	55163872	55164233
GPX8	1.2249	2.71e-18	chr5	53624774	53626930
VGLL2	8.28278	2.75e-18	chr6	116706197	116709600
VGLL2	8.28278	2.75e-18	chr6	117784780	117785632
VGLL2	8.28278	2.75e-18	chr6	116727871	116728916
VGLL2	8.28278	2.75e-18	chr6	117761870	117771141
HERPUD2	1.00138	2.93e-18	chr7	36513773	36514598
HERPUD2	1.00138	2.93e-18	chr7	36155362	36157318
HERPUD2	1.00138	2.93e-18	chr7	36640211	36646153
HERPUD2	1.00138	2.93e-18	chr7	36621898	36623072
HERPUD2	1.00138	2.93e-18	chr7	36566615	36567636
HERPUD2	1.00138	2.93e-18	chr7	36689966	36709781
CARS	1.03704	2.94e-18	chr11	2117787	2118651
CARS	1.03704	2.94e-18	chr11	2323409	2334790
TRIM8	2.19708	3.18e-18	chr10	105229463	105232448
TRIM8	2.19708	3.18e-18	chr10	104212236	104216577
SECTM1	5.75085	3.5e-18	chr17	81137000	81152263
SECTM1	5.75085	3.5e-18	chr17	81099418	81123678
SECTM1	5.75085	3.5e-18	chr17	80225016	80225428
RAP2C	2.18676	4.78e-18	chrX	132040643	132049261
RAP2C	2.18676	4.78e-18	chrX	131028303	131030056
RAP2C	2.18676	4.78e-18	chrX	132089430	132092685
RAP2C	2.18676	4.78e-18	chrX	131871351	131887497
RAP2C	2.18676	4.78e-18	chrX	131970169	131995209
RAP2C	2.18676	4.78e-18	chrX	130784206	130785462
RAP2C	2.18676	4.78e-18	chrX	131935388	131935753
RAP2C	2.18676	4.78e-18	chrX	131907627	131910014
RAP2C	2.18676	4.78e-18	chrX	131845096	131846371
RAP2C	2.18676	4.78e-18	chrX	132075232	132076549
TES	1.84365	5.1e-18	chr7	116081068	116084232
TES	1.84365	5.1e-18	chr7	116035150	116035517
TES	1.84365	5.1e-18	chr7	116105141	116105481
CHST15	10.3076	5.19e-18	chr10	126068528	126070486
CHST15	10.3076	5.19e-18	chr10	126812486	126812944
ACSL4	1.7006	5.34e-18	chrX	109524712	109530076
ANTXR2	3.77394	5.4e-18	chr4	80937326	80939133
ANTXR2	3.77394	5.4e-18	chr4	81018127	81057606
ANTXR2	3.77394	5.4e-18	chr4	81226349	81248615
SLC12A6	1.71173	5.63e-18	chr15	34338820	34342042
SLC12A6	1.71173	5.63e-18	chr15	34530776	34532474
GALNT7	1.77261	6.26e-18	chr4	174163562	174185883
GALNT7	1.77261	6.26e-18	chr4	173332629	173334554
GALNT7	1.77261	6.26e-18	chr4	173307472	173314558
GALNT7	1.77261	6.26e-18	chr4	174101679	174112892
GALNT7	1.77261	6.26e-18	chr4	173435313	173437161
BCL7B	1.09476	8.21e-18	chr7	73235733	73248272
BCL7B	1.09476	8.21e-18	chr7	73300593	73315153
BCL7B	1.09476	8.21e-18	chr7	73016757	73017910
BCL7B	1.09476	8.21e-18	chr7	73120197	73132414
BCL7B	1.09476	8.21e-18	chr7	73262614	73270450
BCL7B	1.09476	8.21e-18	chr7	73492864	73493575
BCL7B	1.09476	8.21e-18	chr7	72865678	72870224
BCL7B	1.09476	8.21e-18	chr7	73757589	73759346
PLAU	10.7959	9.01e-18	chr10	75646049	75675365
PLAU	10.7959	9.01e-18	chr10	75838259	75839161
PLAU	10.7959	9.01e-18	chr10	75692128	75702064
ZNF385D	10.3796	9.29e-18	chr3	21786412	21790995
ZNF385D	10.3796	9.29e-18	chr3	21712370	21759720
ZNF385D	10.3796	9.29e-18	chr3	21684745	21688492
CDH13	7.14553	9.29e-18	chr16	81658634	81667570
CDH13	7.14553	9.29e-18	chr16	82662638	82707169
IL15RA	7.0608	9.94e-18	chr10	5359123	5360909
IL15RA	7.0608	9.94e-18	chr10	6762899	6765192
IL15RA	7.0608	9.94e-18	chr10	6013514	6013843
IL15RA	7.0608	9.94e-18	chr10	6228380	6229032
IL15RA	7.0608	9.94e-18	chr10	5985450	5988393
IL15RA	7.0608	9.94e-18	chr10	5626814	5668830
IL15RA	7.0608	9.94e-18	chr10	5112741	5114443
GPRC5C	9.83524	1.4e-17	chr17	72413068	72413450
DNAH5	7.9602	1.47e-17	chr5	14032411	14040578
DNAH5	7.9602	1.47e-17	chr5	13859793	13862454
DNAH5	7.9602	1.47e-17	chr5	13558223	13593264
DNAH5	7.9602	1.47e-17	chr5	13108107	13108596
DNAH5	7.9602	1.47e-17	chr5	14061621	14062201
HS6ST2	8.27442	1.48e-17	chrX	132040643	132049261
HS6ST2	8.27442	1.48e-17	chrX	132089430	132092685
HS6ST2	8.27442	1.48e-17	chrX	131871351	131887497
HS6ST2	8.27442	1.48e-17	chrX	132677077	132679662
HS6ST2	8.27442	1.48e-17	chrX	131970169	131995209
HS6ST2	8.27442	1.48e-17	chrX	131935388	131935753
HS6ST2	8.27442	1.48e-17	chrX	131907627	131910014
HS6ST2	8.27442	1.48e-17	chrX	131845096	131846371
HS6ST2	8.27442	1.48e-17	chrX	132727399	132743339
HS6ST2	8.27442	1.48e-17	chrX	132075232	132076549
ROCK1	1.27904	1.53e-17	chr18	18743311	18744257
ROCK1	1.27904	1.53e-17	chr18	18694994	18698295
HID1	8.9607	1.73e-17	chr17	72413068	72413450
HID1	8.9607	1.73e-17	chr17	73552505	73554658
HID1	8.9607	1.73e-17	chr17	73675369	73703921
SLC2A5	6.65485	1.73e-17	chr1	8403009	8404350
SLC2A5	6.65485	1.73e-17	chr1	8453973	8458335
DDHD1	1.59819	1.87e-17	chr14	54575281	54577158
DDHD1	1.59819	1.87e-17	chr14	53301866	53302192
DDHD1	1.59819	1.87e-17	chr14	52817416	52822999
DDHD1	1.59819	1.87e-17	chr14	53876115	53879079
DDHD1	1.59819	1.87e-17	chr14	53967279	53969212
DDHD1	1.59819	1.87e-17	chr14	53658856	53660728
DDHD1	1.59819	1.87e-17	chr14	53372049	53374055
MBD2	1.27334	1.91e-17	chr18	52471474	52472708
MBD2	1.27334	1.91e-17	chr18	52384783	52385471
MBD2	1.27334	1.91e-17	chr18	52519744	52520753
TNIP1	1.67261	2.05e-17	chr5	150157338	150171157
TNIP1	1.67261	2.05e-17	chr5	149509101	149533887
TNIP1	1.67261	2.05e-17	chr5	149588530	149589057
RBFOX2	0.833451	2.26e-17	chr22	36137514	36139924
RBFOX2	0.833451	2.26e-17	chr22	35613935	35616880
RBFOX2	0.833451	2.26e-17	chr22	36230265	36232823
RBFOX2	0.833451	2.26e-17	chr22	36723313	36765659
ADK	1.64365	2.42e-17	chr10	75646049	75675365
ADK	1.64365	2.42e-17	chr10	75838259	75839161
ADK	1.64365	2.42e-17	chr10	75692128	75702064
ADK	1.64365	2.42e-17	chr10	76802785	76803144
ALPK2	10.9488	3.82e-17	chr18	56208484	56210132
ALPK2	10.9488	3.82e-17	chr18	56278362	56279697
SLC2A8	1.88164	3.89e-17	chr9	130597953	130601924
SLC2A8	1.88164	3.89e-17	chr9	130150867	130155794
SLC2A8	1.88164	3.89e-17	chr9	130502622	130502919
SLC2A8	1.88164	3.89e-17	chr9	129746411	129749806
SLC2A8	1.88164	3.89e-17	chr9	129277539	129282825
SLC2A8	1.88164	3.89e-17	chr9	129719553	129720018
TJP1	2.49093	4.68e-17	chr15	29961809	29978356
TJP1	2.49093	4.68e-17	chr15	30028483	30028880
CAPZB	0.577528	5.05e-17	chr1	19495820	19496958
CAPZB	0.577528	5.05e-17	chr1	20737297	20738457
CAPZB	0.577528	5.05e-17	chr1	20706969	20707722
PSD4	4.14362	5.06e-17	chr2	114024475	114043675
PSD4	4.14362	5.06e-17	chr2	113961757	114008661
SOX11	7.37422	5.19e-17	chr2	6678223	6678667
DTX2	1.12206	5.46e-17	chr7	76050144	76053701
RSAD2	5.36234	6.97e-17	chr2	6678223	6678667
MYLK	3.37076	7.58e-17	chr3	123451674	123454015
MYLK	3.37076	7.58e-17	chr3	123587885	123590071
MYLK	3.37076	7.58e-17	chr3	123534942	123537079
SLC25A46	0.631321	8.5e-17	chr5	109166538	109167163
AKR1C3	8.17961	8.75e-17	chr10	4988592	4991227
AKR1C3	8.17961	8.75e-17	chr10	4540394	4541468
AKR1C3	8.17961	8.75e-17	chr10	5359123	5360909
AKR1C3	8.17961	8.75e-17	chr10	6013514	6013843
AKR1C3	8.17961	8.75e-17	chr10	4582971	4584212
AKR1C3	8.17961	8.75e-17	chr10	5985450	5988393
AKR1C3	8.17961	8.75e-17	chr10	5626814	5668830
AKR1C3	8.17961	8.75e-17	chr10	5112741	5114443
AKR1C3	8.17961	8.75e-17	chr10	4908098	4910487
PTGER2	8.11716	9.26e-17	chr14	52544429	52549621
PTGER2	8.11716	9.26e-17	chr14	53301866	53302192
PTGER2	8.11716	9.26e-17	chr14	52817416	52822999
PTGER2	8.11716	9.26e-17	chr14	53658856	53660728
PTGER2	8.11716	9.26e-17	chr14	53372049	53374055
SPTBN5	4.88792	9.44e-17	chr15	42162260	42163721
SPTBN5	4.88792	9.44e-17	chr15	42376776	42377567
SPTBN5	4.88792	9.44e-17	chr15	41838875	41839508
SPTBN5	4.88792	9.44e-17	chr15	42392179	42396453
SPTBN5	4.88792	9.44e-17	chr15	41768647	41786498
IGFBP7	1.92482	1.01e-16	chr4	57621866	57625296
IGFBP7	1.92482	1.01e-16	chr4	57888376	57889127
CCPG1	2.03389	1.43e-16	chr15	55510266	55515299
FOXA2	30.8027	1.49e-16	chr20	22354419	22358740
FOXA2	30.8027	1.49e-16	chr20	22489773	22494607
FOXA2	30.8027	1.49e-16	chr20	22383729	22394205
FOXA2	30.8027	1.49e-16	chr20	22555323	22556165
STC1	8.6644	1.82e-16	chr8	23566615	23622397
STC1	8.6644	1.82e-16	chr8	23028103	23038999
STC1	8.6644	1.82e-16	chr8	24129742	24130053
STC1	8.6644	1.82e-16	chr8	23267771	23280230
STC1	8.6644	1.82e-16	chr8	22921242	22950691
STC1	8.6644	1.82e-16	chr8	23934555	23938181
STC1	8.6644	1.82e-16	chr8	23074940	23088945
STC1	8.6644	1.82e-16	chr8	23397595	23426746
STC1	8.6644	1.82e-16	chr8	23746573	23747810
PNMA1	2.2127	1.82e-16	chr14	74162880	74164341
PNMA1	2.2127	1.82e-16	chr14	74106000	74106270
LOXL1-AS1	6.53412	1.92e-16	chr15	74607171	74609377
LOXL1-AS1	6.53412	1.92e-16	chr15	74215547	74217622
LOXL1-AS1	6.53412	1.92e-16	chr15	74531053	74535874
LOXL1-AS1	6.53412	1.92e-16	chr15	74189895	74190934
CNNM1	5.18815	2.13e-16	chr10	101690827	101692169
PAK6	5.62614	2.25e-16	chr15	40541993	40559653
PAK6	5.62614	2.25e-16	chr15	39718950	39723059
PAK6	5.62614	2.25e-16	chr15	40482371	40483533
PAK6	5.62614	2.25e-16	chr15	40010916	40015070
PAK6	5.62614	2.25e-16	chr15	39649792	39656765
PAK6	5.62614	2.25e-16	chr15	41035704	41037195
KCNMA1	6.04005	2.27e-16	chr10	80091545	80096802
KCNMA1	6.04005	2.27e-16	chr10	79107683	79118519
KCNMA1	6.04005	2.27e-16	chr10	79324184	79325559
KCNMA1	6.04005	2.27e-16	chr10	79785280	79786343
C15orf65	2.37426	4.84e-16	chr15	55510266	55515299
KDSR	0.676381	5.01e-16	chr18	61455048	61456265
COL6A2	6.05471	5.49e-16	chr21	47239196	47240254
COL6A2	6.05471	5.49e-16	chr21	47468814	47502042
COL6A2	6.05471	5.49e-16	chr21	47285167	47307185
RFX8	6.96068	5.63e-16	chr2	102112831	102138814
RFX8	6.96068	5.63e-16	chr2	101518447	101521802
FOXF1	9.87327	6.65e-16	chr16	87211350	87216409
FOXF1	9.87327	6.65e-16	chr16	86696441	86715458
FOXF1	9.87327	6.65e-16	chr16	85800934	85802233
FOXF1	9.87327	6.65e-16	chr16	86373373	86431865
FOXF1	9.87327	6.65e-16	chr16	87234922	87251068
FOXF1	9.87327	6.65e-16	chr16	87178389	87179651
FOXF1	9.87327	6.65e-16	chr16	86291803	86293310
FOXF1	9.87327	6.65e-16	chr16	86538678	86555044
FOXF1	9.87327	6.65e-16	chr16	85648878	85649569
FOXF1	9.87327	6.65e-16	chr16	86491187	86501520
PIGN	1.23075	1e-15	chr18	59272736	59275033
PPP3CC	1.21831	1.03e-15	chr8	23028103	23038999
PPP3CC	1.21831	1.03e-15	chr8	23267771	23280230
PPP3CC	1.21831	1.03e-15	chr8	22921242	22950691
PPP3CC	1.21831	1.03e-15	chr8	23074940	23088945
PPP3CC	1.21831	1.03e-15	chr8	21540947	21543135
SMAD1	1.98986	1.08e-15	chr4	146198686	146220991
SMAD1	1.98986	1.08e-15	chr4	146728508	146730701
SMAD1	1.98986	1.08e-15	chr4	146466020	146468114
SMAD1	1.98986	1.08e-15	chr4	147250555	147255213
SMAD1	1.98986	1.08e-15	chr4	147143301	147144168
SMAD1	1.98986	1.08e-15	chr4	146653843	146657357
PRKCA	2.31213	1.09e-15	chr17	64268707	64272959
PRKCA	2.31213	1.09e-15	chr17	64455168	64466165
PRKCA	2.31213	1.09e-15	chr17	64563588	64563923
PRKCA	2.31213	1.09e-15	chr17	64947838	64949116
SMURF2	1.33346	1.09e-15	chr17	62690133	62709649
SMURF2	1.33346	1.09e-15	chr17	62604788	62605158
MKNK2	1.18435	1.22e-15	chr19	1746571	1748737
MKNK2	1.18435	1.22e-15	chr19	1125606	1127162
SGCE	1.1971	1.25e-15	chr7	93688739	93698386
DCTN2	0.464133	1.26e-15	chr12	58921091	58925915
DCTN2	0.464133	1.26e-15	chr12	58757861	58759814
DCTN2	0.464133	1.26e-15	chr12	58637212	58638234
DCTN2	0.464133	1.26e-15	chr12	57673827	57674680
SIPA1L1	2.03445	1.3e-15	chr14	71903833	71907334
SIPA1L1	2.03445	1.3e-15	chr14	71939482	71939751
SIPA1L1	2.03445	1.3e-15	chr14	71322923	71323242
ANKFN1	7.38264	1.47e-15	chr17	54754002	54793780
ANKFN1	7.38264	1.47e-15	chr17	54670947	54676085
ANKFN1	7.38264	1.47e-15	chr17	54993446	54994509
BCAR3	2.18009	1.48e-15	chr1	95061683	95089505
BCAR3	2.18009	1.48e-15	chr1	94484729	94488616
BCAR3	2.18009	1.48e-15	chr1	95044743	95046356
EEF1A2	5.80209	1.84e-15	chr20	62224851	62226407
EEF1A2	5.80209	1.84e-15	chr20	61185341	61203930
CSF1	3.49419	2.58e-15	chr1	111218886	111240848
CSF1	3.49419	2.58e-15	chr1	111422366	111423566
COX6B2	6.49343	2.88e-15	chr19	55883662	55886333
COX6B2	6.49343	2.88e-15	chr19	56055137	56061660
VAMP1	2.02886	4.53e-15	chr12	7521026	7528677
C1QTNF1	2.94952	5.12e-15	chr17	76537526	76538079
C1QTNF1	2.94952	5.12e-15	chr17	76222688	76224226
C1QTNF1	2.94952	5.12e-15	chr17	76553022	76564809
ZFAND3	0.92691	6.36e-15	chr6	38227013	38241815
ZFAND3	0.92691	6.36e-15	chr6	37095938	37112994
ZFAND3	0.92691	6.36e-15	chr6	38206688	38208925
ZFAND3	0.92691	6.36e-15	chr6	37027178	37029608
DTNA	2.13561	8.1e-15	chr18	32205084	32205382
DTNA	2.13561	8.1e-15	chr18	31701461	31702291
DTNA	2.13561	8.1e-15	chr18	33037879	33041892
DTNA	2.13561	8.1e-15	chr18	31950390	31952017
CSNK1A1	0.917603	8.51e-15	chr5	149400239	149447999
CSNK1A1	0.917603	8.51e-15	chr5	149509101	149533887
CSNK1A1	0.917603	8.51e-15	chr5	149588530	149589057
CSNK1A1	0.917603	8.51e-15	chr5	148170387	148170664
SDR42E1	8.75848	8.57e-15	chr16	81658634	81667570
SDR42E1	8.75848	8.57e-15	chr16	81434368	81441657
SDR42E1	8.75848	8.57e-15	chr16	82662638	82707169
ADAM17	0.980237	8.63e-15	chr2	10638325	10638797
ADAM17	0.980237	8.63e-15	chr2	9879180	9898367
ADAM17	0.980237	8.63e-15	chr2	9517193	9521753
ADAM17	0.980237	8.63e-15	chr2	9830191	9845213
LNPEP	1.77346	8.64e-15	chr5	95990820	95992711
LNPEP	1.77346	8.64e-15	chr5	96152441	96160773
LNPEP	1.77346	8.64e-15	chr5	95591310	95591735
AKR1C1	8.14382	1.04e-14	chr10	4988592	4991227
AKR1C1	8.14382	1.04e-14	chr10	4540394	4541468
AKR1C1	8.14382	1.04e-14	chr10	5359123	5360909
AKR1C1	8.14382	1.04e-14	chr10	4582971	4584212
AKR1C1	8.14382	1.04e-14	chr10	5626814	5668830
AKR1C1	8.14382	1.04e-14	chr10	5112741	5114443
AKR1C1	8.14382	1.04e-14	chr10	4908098	4910487
KIAA1551	1.9383	1.05e-14	chr12	31148198	31162490
VWA7	4.4116	1.08e-14	chr6	31915975	31917784
VWA7	4.4116	1.08e-14	chr6	32590182	32590882
VWA7	4.4116	1.08e-14	chr6	32081096	32081579
MECOM	6.61186	1.12e-14	chr3	168651091	168651425
LY6K	9.74499	1.14e-14	chr8	143315746	143317649
LY6K	9.74499	1.14e-14	chr8	142867814	142870899
LY6K	9.74499	1.14e-14	chr8	144599507	144603674
LY6K	9.74499	1.14e-14	chr8	144032308	144036909
DPYD	2.92906	1.32e-14	chr1	98742761	98743467
DPYD	2.92906	1.32e-14	chr1	98542609	98553287
DPYD	2.92906	1.32e-14	chr1	98496434	98500506
DPYD	2.92906	1.32e-14	chr1	98771277	98797947
ATG4A	0.813004	1.32e-14	chrX	107639566	107641406
CRABP2	6.80764	1.34e-14	chr1	156673674	156683135
CRABP2	6.80764	1.34e-14	chr1	156765126	156786519
CRABP2	6.80764	1.34e-14	chr1	156836060	156842166
LOXL1	5.49951	1.56e-14	chr15	74607171	74609377
LOXL1	5.49951	1.56e-14	chr15	74215547	74217622
LOXL1	5.49951	1.56e-14	chr15	74531053	74535874
LOXL1	5.49951	1.56e-14	chr15	74189895	74190934
NEK8	1.82481	1.76e-14	chr17	26059416	26059826
HS3ST3A1	5.94132	1.87e-14	chr17	13241303	13252359
HS3ST3A1	5.94132	1.87e-14	chr17	13604942	13608619
HS3ST3A1	5.94132	1.87e-14	chr17	13319034	13333092
HS3ST3A1	5.94132	1.87e-14	chr17	13501246	13502468
HS3ST3A1	5.94132	1.87e-14	chr17	13574063	13577278
HS3ST3A1	5.94132	1.87e-14	chr17	13965785	13966837
MYF5	28.6038	2.31e-14	chr12	80972996	80976533
MYF5	28.6038	2.31e-14	chr12	81091240	81111564
MYF5	28.6038	2.31e-14	chr12	80947237	80947869
MYF5	28.6038	2.31e-14	chr12	80427252	80446848
ACAA2	1.36822	2.31e-14	chr18	47211223	47224642
ACAA2	1.36822	2.31e-14	chr18	46542827	46544100
ACAA2	1.36822	2.31e-14	chr18	47248732	47256709
ACAA2	1.36822	2.31e-14	chr18	46428151	46429042
RNF135	1.5179	2.57e-14	chr17	30000613	30006442
RNF135	1.5179	2.57e-14	chr17	29576524	29577097
TGM2	3.72487	2.88e-14	chr20	36140339	36141152
MISP	6.41515	3.35e-14	chr19	1746571	1748737
MISP	6.41515	3.35e-14	chr19	752825	754066
MISP	6.41515	3.35e-14	chr19	932058	940723
MISP	6.41515	3.35e-14	chr19	1125606	1127162
MISP	6.41515	3.35e-14	chr19	382794	383624
MISP	6.41515	3.35e-14	chr19	556420	556691
F2RL3	8.45621	3.39e-14	chr19	16441613	16462750
F2RL3	8.45621	3.39e-14	chr19	17061791	17063108
F2RL3	8.45621	3.39e-14	chr19	16988106	16988615
SDK1	8.49698	3.5e-14	chr7	3283582	3285422
SDK1	8.49698	3.5e-14	chr7	2858417	2865260
SDK1	8.49698	3.5e-14	chr7	2840333	2843872
SDK1	8.49698	3.5e-14	chr7	3232454	3237956
SDK1	8.49698	3.5e-14	chr7	3298707	3313481
CDH15	1.64324	3.5e-14	chr16	88990280	88993433
CDH15	1.64324	3.5e-14	chr16	89648823	89649378
CD47	0.960153	3.82e-14	chr3	107848897	107853360
CD47	0.960153	3.82e-14	chr3	108189552	108191858
PMAIP1	2.89133	4.01e-14	chr18	57382227	57387750
PMAIP1	2.89133	4.01e-14	chr18	57620522	57626879
TSPAN2	5.55897	4.18e-14	chr1	115641358	115642978
TSPAN2	5.55897	4.18e-14	chr1	116210719	116220996
TSPAN2	5.55897	4.18e-14	chr1	116038686	116039786
TSPAN2	5.55897	4.18e-14	chr1	116473034	116473459
TSPAN2	5.55897	4.18e-14	chr1	115968567	115984251
TSPAN2	5.55897	4.18e-14	chr1	114636543	114637090
CLCF1	2.18696	4.25e-14	chr11	67777219	67797900
CLCF1	2.18696	4.25e-14	chr11	66821424	66846364
LDB2	11.5661	5.55e-14	chr4	17067022	17070252
LDB2	11.5661	5.55e-14	chr4	17028926	17033604
LDB2	11.5661	5.55e-14	chr4	16723835	16724154
SMARCE1	0.725155	6.44e-14	chr17	38085738	38086488
SENP8	1.07462	7.16e-14	chr15	71542761	71545523
SENP8	1.07462	7.16e-14	chr15	72071435	72099068
SENP8	1.07462	7.16e-14	chr15	71850684	71855785
IFIT2	1.98849	8.56e-14	chr10	91981129	91989582
IFIT2	1.98849	8.56e-14	chr10	91884300	91885729
IFIT2	1.98849	8.56e-14	chr10	91923534	91923983
IFIT2	1.98849	8.56e-14	chr10	91939692	91966327
IFIT2	1.98849	8.56e-14	chr10	90463411	90463896
ACP2	0.680653	8.86e-14	chr11	46311671	46322106
TP53I11	6.28361	9.64e-14	chr11	44787083	44789181
TP53I11	6.28361	9.64e-14	chr11	45111185	45111561
TP53I11	6.28361	9.64e-14	chr11	45067687	45068782
TP53I11	6.28361	9.64e-14	chr11	44838292	44840292
UBXN2B	1.47606	9.71e-14	chr8	59696529	59697534
UBXN2B	1.47606	9.71e-14	chr8	60212722	60215530
UBXN2B	1.47606	9.71e-14	chr8	58491661	58504832
TUBE1	1.73349	1e-13	chr6	112475992	112476627
TUBE1	1.73349	1e-13	chr6	112607807	112621556
SLC38A4	8.06189	1.05e-13	chr12	46822632	46836634
SLC38A4	8.06189	1.05e-13	chr12	47754587	47757341
SLC38A4	8.06189	1.05e-13	chr12	47898018	47899944
SLC38A4	8.06189	1.05e-13	chr12	47427369	47427781
SLC38A4	8.06189	1.05e-13	chr12	47162862	47183063
SLK	0.832897	1.15e-13	chr10	105229463	105232448
SLK	0.832897	1.15e-13	chr10	105809626	105814515
SLK	0.832897	1.15e-13	chr10	106342101	106349860
C8orf31	5.58558	1.16e-13	chr8	143315746	143317649
C8orf31	5.58558	1.16e-13	chr8	144599507	144603674
C8orf31	5.58558	1.16e-13	chr8	144032308	144036909
ADAM28	8.79843	1.29e-13	chr8	23566615	23622397
ADAM28	8.79843	1.29e-13	chr8	24129742	24130053
ADAM28	8.79843	1.29e-13	chr8	23267771	23280230
ADAM28	8.79843	1.29e-13	chr8	23934555	23938181
ADAM28	8.79843	1.29e-13	chr8	23397595	23426746
ADAM28	8.79843	1.29e-13	chr8	23746573	23747810
KIFC2	1.41724	1.29e-13	chr8	146247090	146253400
TIGD6	1.20769	1.39e-13	chr5	149400239	149447999
TIGD6	1.20769	1.39e-13	chr5	150157338	150171157
TIGD6	1.20769	1.39e-13	chr5	149509101	149533887
TIGD6	1.20769	1.39e-13	chr5	149588530	149589057
TAF9B	1.12336	1.39e-13	chrX	78362395	78365327
TAF9B	1.12336	1.39e-13	chrX	76704394	76707647
TAF9B	1.12336	1.39e-13	chrX	76495206	76496824
REST	1.01661	1.57e-13	chr4	57621866	57625296
REST	1.01661	1.57e-13	chr4	57888376	57889127
WDR44	1.85719	1.91e-13	chrX	117372321	117374626
WDR44	1.85719	1.91e-13	chrX	117159641	117159992
WDR44	1.85719	1.91e-13	chrX	117654087	117656952
TSHZ3	2.78526	2.18e-13	chr19	31926144	31952686
TSHZ3	2.78526	2.18e-13	chr19	32073510	32075167
TSHZ3	2.78526	2.18e-13	chr19	31461282	31461838
FZD2	2.00387	2.74e-13	chr17	43170522	43171339
FZD2	2.00387	2.74e-13	chr17	43290682	43318110
EREG	10.8214	3.08e-13	chr4	75365888	75369630
EREG	10.8214	3.08e-13	chr4	74315729	74316711
EREG	10.8214	3.08e-13	chr4	75584244	75590907
EREG	10.8214	3.08e-13	chr4	75233396	75242156
C9orf3	2.13174	3.45e-13	chr9	97543052	97570255
C9orf3	2.13174	3.45e-13	chr9	97583781	97592142
C9orf3	2.13174	3.45e-13	chr9	97435005	97436325
C9orf3	2.13174	3.45e-13	chr9	97609310	97713256
ST7L	0.821509	4.08e-13	chr1	113084881	113089143
ST7L	0.821509	4.08e-13	chr1	113117530	113119054
MUSK	27.2441	4.19e-13	chr9	113040621	113041075
MUSK	27.2441	4.19e-13	chr9	113112936	113113262
MUSK	27.2441	4.19e-13	chr9	113673393	113686092
MUSK	27.2441	4.19e-13	chr9	112544963	112581325
MUSK	27.2441	4.19e-13	chr9	112608139	112609098
MUSK	27.2441	4.19e-13	chr9	113598066	113599086
MUSK	27.2441	4.19e-13	chr9	112777509	112794740
MUSK	27.2441	4.19e-13	chr9	113504029	113530896
MUSK	27.2441	4.19e-13	chr9	112445605	112445927
MUSK	27.2441	4.19e-13	chr9	114188929	114189563
MYO5B	6.70319	4.58e-13	chr18	47211223	47224642
MYO5B	6.70319	4.58e-13	chr18	47248732	47256709
SLC16A12	7.73214	5.04e-13	chr10	91981129	91989582
SLC16A12	7.73214	5.04e-13	chr10	91884300	91885729
SLC16A12	7.73214	5.04e-13	chr10	91923534	91923983
SLC16A12	7.73214	5.04e-13	chr10	91939692	91966327
SLC16A12	7.73214	5.04e-13	chr10	92065147	92065422
SLC16A12	7.73214	5.04e-13	chr10	90463411	90463896
SLC16A12	7.73214	5.04e-13	chr10	92172188	92178619
SLC16A12	7.73214	5.04e-13	chr10	92078360	92079503
SLC35F6	0.627017	5.28e-13	chr2	27788214	27793017
SLC35F6	0.627017	5.28e-13	chr2	27854300	27862933
COL6A1	3.51524	5.88e-13	chr21	47239196	47240254
COL6A1	3.51524	5.88e-13	chr21	47468814	47502042
COL6A1	3.51524	5.88e-13	chr21	47285167	47307185
PTGS2	8.35314	7.46e-13	chr1	187610320	187611711
RSPRY1	1.14065	7.8e-13	chr16	57033113	57035485
RSPRY1	1.14065	7.8e-13	chr16	57018796	57020608
SLC38A1	8.1383	7.87e-13	chr12	46822632	46836634
SLC38A1	8.1383	7.87e-13	chr12	47427369	47427781
SLC38A1	8.1383	7.87e-13	chr12	47162862	47183063
LHPP	1.93148	8.28e-13	chr10	126068528	126070486
LHPP	1.93148	8.28e-13	chr10	126812486	126812944
ERMAP	2.00441	8.56e-13	chr1	43911200	43943745
ERMAP	2.00441	8.56e-13	chr1	42675373	42677191
KRT18	4.21282	8.69e-13	chr12	53318550	53321277
KRT18	4.21282	8.69e-13	chr12	53300430	53303093
KRT18	4.21282	8.69e-13	chr12	53459940	53460510
KRT18	4.21282	8.69e-13	chr12	52932468	52934532
PSMB10	1.75413	9.35e-13	chr16	67301363	67304594
PSMB10	1.75413	9.35e-13	chr16	68291366	68292279
PSMB10	1.75413	9.35e-13	chr16	67344927	67346991
IL15	3.55879	9.53e-13	chr4	142563447	142567647
IL15	3.55879	9.53e-13	chr4	143535156	143537526
EGFR	5.37709	9.63e-13	chr7	55053332	55054070
EGFR	5.37709	9.63e-13	chr7	55193588	55203013
EGFR	5.37709	9.63e-13	chr7	54405469	54405741
EGFR	5.37709	9.63e-13	chr7	55437529	55437921
EGFR	5.37709	9.63e-13	chr7	55178096	55179732
SRP14	0.660146	1.28e-12	chr15	40541993	40559653
SRP14	0.660146	1.28e-12	chr15	39419097	39434158
SRP14	0.660146	1.28e-12	chr15	39718950	39723059
SRP14	0.660146	1.28e-12	chr15	40482371	40483533
SRP14	0.660146	1.28e-12	chr15	40010916	40015070
SRP14	0.660146	1.28e-12	chr15	39649792	39656765
SRP14	0.660146	1.28e-12	chr15	41035704	41037195
NTN4	5.99446	1.29e-12	chr12	96199397	96200604
NTN4	5.99446	1.29e-12	chr12	95596635	95600566
NTN4	5.99446	1.29e-12	chr12	95376723	95379207
NTN4	5.99446	1.29e-12	chr12	96228819	96232762
NTN4	5.99446	1.29e-12	chr12	95188844	95190092
NTN4	5.99446	1.29e-12	chr12	96613168	96614676
NTN4	5.99446	1.29e-12	chr12	96094091	96094936
GAS6	4.39955	1.47e-12	chr13	114063888	114066457
TTBK2	1.164	1.63e-12	chr15	42376776	42377567
TTBK2	1.164	1.63e-12	chr15	42392179	42396453
DSTNP2	1.40025	1.64e-12	chr12	7584908	7593096
DSTNP2	1.40025	1.64e-12	chr12	7521026	7528677
LRRC37BP1	1.13921	1.83e-12	chr17	29576524	29577097
CHIC2	1.09484	1.83e-12	chr4	54727208	54731272
CHIC2	1.09484	1.83e-12	chr4	55030696	55032585
CHIC2	1.09484	1.83e-12	chr4	54342013	54343747
SLC2A6	2.38636	1.9e-12	chr9	136579328	136581896
SLC2A6	2.38636	1.9e-12	chr9	136422710	136423900
SLC2A6	2.38636	1.9e-12	chr9	136800885	136801827
CLDN4	7.50153	2.18e-12	chr7	73235733	73248272
CLDN4	7.50153	2.18e-12	chr7	73300593	73315153
CLDN4	7.50153	2.18e-12	chr7	73016757	73017910
CLDN4	7.50153	2.18e-12	chr7	73120197	73132414
CLDN4	7.50153	2.18e-12	chr7	73262614	73270450
CLDN4	7.50153	2.18e-12	chr7	73492864	73493575
CLDN4	7.50153	2.18e-12	chr7	72865678	72870224
CLDN4	7.50153	2.18e-12	chr7	73757589	73759346
SERTAD3	1.19609	2.21e-12	chr19	41827136	41833793
SERTAD3	1.19609	2.21e-12	chr19	40511160	40512501
SERTAD3	1.19609	2.21e-12	chr19	41873062	41874648
SERTAD3	1.19609	2.21e-12	chr19	41724571	41733130
TPM1	1.64455	2.29e-12	chr15	63388891	63390325
TPM1	1.64455	2.29e-12	chr15	63186449	63190231
ELFN2	8.50204	2.31e-12	chr22	37723586	37726210
ELFN2	8.50204	2.31e-12	chr22	37850171	37852041
BTBD9	0.859225	2.49e-12	chr6	38227013	38241815
BTBD9	0.859225	2.49e-12	chr6	38206688	38208925
DNMBP	2.45803	2.69e-12	chr10	101690827	101692169
TOR4A	5.31473	2.84e-12	chr9	139508012	139515110
TOR4A	5.31473	2.84e-12	chr9	140330105	140330620
SAP30L	0.986163	2.94e-12	chr5	153599861	153601826
TAF15	0.82665	3.03e-12	chr17	33377024	33380630
RALGPS1	1.83236	3.06e-12	chr9	130597953	130601924
RALGPS1	1.83236	3.06e-12	chr9	130150867	130155794
RALGPS1	1.83236	3.06e-12	chr9	130502622	130502919
RALGPS1	1.83236	3.06e-12	chr9	129746411	129749806
RALGPS1	1.83236	3.06e-12	chr9	129277539	129282825
RALGPS1	1.83236	3.06e-12	chr9	129719553	129720018
FAM129B	0.928504	3.24e-12	chr9	130597953	130601924
FAM129B	0.928504	3.24e-12	chr9	130150867	130155794
FAM129B	0.928504	3.24e-12	chr9	130502622	130502919
FAM129B	0.928504	3.24e-12	chr9	129746411	129749806
FAM129B	0.928504	3.24e-12	chr9	129719553	129720018
AKR1B1	4.34077	3.42e-12	chr7	133383980	133392160
AKR1B1	4.34077	3.42e-12	chr7	133196896	133198097
AKR1B1	4.34077	3.42e-12	chr7	134539269	134550476
CHRNB1	2.44998	3.66e-12	chr17	8183249	8185605
GGT1	5.33605	3.7e-12	chr22	25365531	25366693
GGT1	5.33605	3.7e-12	chr22	25348235	25350264
GGT1	5.33605	3.7e-12	chr22	25381505	25398590
GGT1	5.33605	3.7e-12	chr22	25418279	25423856
GGT1	5.33605	3.7e-12	chr22	24901365	24908369
GBP2	3.82444	3.8e-12	chr1	88867161	88867546
TATDN1	0.960762	4.1e-12	chr8	125259316	125260325
TATDN1	0.960762	4.1e-12	chr8	125763055	125767639
TATDN1	0.960762	4.1e-12	chr8	126081312	126084359
TATDN1	0.960762	4.1e-12	chr8	124889068	124891536
TATDN1	0.960762	4.1e-12	chr8	124870704	124871384
TATDN1	0.960762	4.1e-12	chr8	125639375	125651106
FAM173B	0.552087	4.31e-12	chr5	10875381	10875652
FAM173B	0.552087	4.31e-12	chr5	10310331	10332259
FAM173B	0.552087	4.31e-12	chr5	9924296	9924712
DHX32	0.834195	4.5e-12	chr10	127747753	127754690
DHX32	0.834195	4.5e-12	chr10	128149000	128149404
DHX32	0.834195	4.5e-12	chr10	126812486	126812944
DHX32	0.834195	4.5e-12	chr10	127660950	127673167
DHX32	0.834195	4.5e-12	chr10	127349050	127351760
ADAM8	6.09734	4.56e-12	chr10	134477798	134481221
ADAM8	6.09734	4.56e-12	chr10	135106008	135107433
ADAM8	6.09734	4.56e-12	chr10	135090895	135093176
AMPD3	3.94897	4.79e-12	chr11	9758433	9824467
TENM1	6.17907	5.29e-12	chrX	124891671	124893032
TENM1	6.17907	5.29e-12	chrX	123324160	123329392
VWA5B1	9.26381	5.33e-12	chr1	21561715	21590735
VWA5B1	9.26381	5.33e-12	chr1	20737297	20738457
VWA5B1	9.26381	5.33e-12	chr1	20706969	20707722
TAPBP	0.96609	5.63e-12	chr6	33660029	33663285
TAPBP	0.96609	5.63e-12	chr6	32590182	32590882
TAPBP	0.96609	5.63e-12	chr6	33823334	33826749
ATF5	1.20589	6.29e-12	chr19	50116786	50118148
ATF5	1.20589	6.29e-12	chr19	50244638	50245219
SCARA3	5.03826	6.33e-12	chr8	27474054	27475553
SCARA3	5.03826	6.33e-12	chr8	27934196	27935371
SCARA3	5.03826	6.33e-12	chr8	27806340	27807701
SCARA3	5.03826	6.33e-12	chr8	27189859	27193449
PHKB	1.30642	6.37e-12	chr16	47764892	47767880
PHKB	1.30642	6.37e-12	chr16	48156444	48158359
PHKB	1.30642	6.37e-12	chr16	47746575	47748190
TNFRSF11B	10.1269	6.83e-12	chr8	119755603	119757156
TNFRSF11B	10.1269	6.83e-12	chr8	119973613	119974102
TNFRSF11B	10.1269	6.83e-12	chr8	120210846	120236041
TNFRSF11B	10.1269	6.83e-12	chr8	119849378	119863776
TNFRSF11B	10.1269	6.83e-12	chr8	120114639	120119576
TNFRSF11B	10.1269	6.83e-12	chr8	120098902	120100479
TNFRSF11B	10.1269	6.83e-12	chr8	119805040	119809481
SRPX2	4.4861	7.58e-12	chrX	99898379	99914773
SRPX2	4.4861	7.58e-12	chrX	100234864	100236067
EDIL3	6.53451	7.73e-12	chr5	83727471	83735660
EDIL3	6.53451	7.73e-12	chr5	83674095	83700949
HOMER3	0.930985	7.89e-12	chr19	18767731	18772326
HOMER3	0.930985	7.89e-12	chr19	18875130	18875772
SLC22A4	3.20879	8.78e-12	chr5	131722459	131733251
SLC22A4	3.20879	8.78e-12	chr5	131472947	131473290
TMEM119	8.83401	9.48e-12	chr12	108695277	108704504
TMEM119	8.83401	9.48e-12	chr12	108760268	108767186
COL5A2	4.89745	9.49e-12	chr2	189833457	189836893
TMOD3	1.26084	1.02e-11	chr15	51412784	51413395
TMOD3	1.26084	1.02e-11	chr15	51322646	51323611
TMOD3	1.26084	1.02e-11	chr15	51573303	51574449
GREB1L	7.54005	1.05e-11	chr18	18743311	18744257
GREB1L	7.54005	1.05e-11	chr18	18694994	18698295
CCDC102B	5.11402	1.05e-11	chr18	65844499	65846879
CCDC102B	5.11402	1.05e-11	chr18	65438160	65451631
SLC38A2	2.7444	1.05e-11	chr12	46822632	46836634
SLC38A2	2.7444	1.05e-11	chr12	47754587	47757341
SLC38A2	2.7444	1.05e-11	chr12	47427369	47427781
SLC38A2	2.7444	1.05e-11	chr12	47162862	47183063
IL32	9.42742	1.11e-11	chr16	2213512	2213896
CKAP4	0.932513	1.15e-11	chr12	107680992	107681406
CKAP4	0.932513	1.15e-11	chr12	106808141	106813209
EPHB2	7.95779	1.18e-11	chr1	23076544	23077513
EPHB2	7.95779	1.18e-11	chr1	23602991	23603635
EPHB2	7.95779	1.18e-11	chr1	23039624	23040083
EPHB2	7.95779	1.18e-11	chr1	23157880	23159487
ADAM12	6.28552	1.23e-11	chr10	128945139	128949309
ADAM12	6.28552	1.23e-11	chr10	127747753	127754690
ADAM12	6.28552	1.23e-11	chr10	128149000	128149404
ADAM12	6.28552	1.23e-11	chr10	127660950	127673167
ADAM12	6.28552	1.23e-11	chr10	127349050	127351760
TMEM65	1.50821	1.4e-11	chr8	125259316	125260325
TMEM65	1.50821	1.4e-11	chr8	125763055	125767639
TMEM65	1.50821	1.4e-11	chr8	126081312	126084359
TMEM65	1.50821	1.4e-11	chr8	124889068	124891536
TMEM65	1.50821	1.4e-11	chr8	124870704	124871384
TMEM65	1.50821	1.4e-11	chr8	125639375	125651106
OLFML2B	5.0478	1.42e-11	chr1	161878890	161879717
SLC9A9	3.47674	1.46e-11	chr3	143570151	143570477
DIO2	5.9164	1.48e-11	chr14	80892422	80893231
DIO2	5.9164	1.48e-11	chr14	81236255	81236736
DIO2	5.9164	1.48e-11	chr14	81604114	81604435
DIO2	5.9164	1.48e-11	chr14	80470264	80470660
RET	4.63883	1.5e-11	chr10	44303767	44321638
RET	4.63883	1.5e-11	chr10	44244313	44244716
CCND2	7.4274	1.55e-11	chr12	4773565	4773928
ST6GALNAC4	2.8438	1.56e-11	chr9	130597953	130601924
ST6GALNAC4	2.8438	1.56e-11	chr9	130150867	130155794
ST6GALNAC4	2.8438	1.56e-11	chr9	130502622	130502919
ST6GALNAC4	2.8438	1.56e-11	chr9	129746411	129749806
ST6GALNAC4	2.8438	1.56e-11	chr9	129719553	129720018
TSPAN1	2.78227	1.75e-11	chr1	46419802	46420309
ATP8B3	1.70974	1.9e-11	chr19	1746571	1748737
ATP8B3	1.70974	1.9e-11	chr19	932058	940723
ATP8B3	1.70974	1.9e-11	chr19	1125606	1127162
ANK3	6.15871	1.91e-11	chr10	62042178	62042603
ANK3	6.15871	1.91e-11	chr10	62174017	62188137
ANK3	6.15871	1.91e-11	chr10	62322119	62336230
DLL1	3.98972	2.04e-11	chr6	170399955	170406837
DLL1	3.98972	2.04e-11	chr6	170345966	170367348
DLL1	3.98972	2.04e-11	chr6	170088787	170090907
DLL1	3.98972	2.04e-11	chr6	170732896	170749960
FEZ2	1.21283	2.07e-11	chr2	37763038	37763560
FEZ2	1.21283	2.07e-11	chr2	36788365	36791291
SLC45A1	4.30079	2.14e-11	chr1	8403009	8404350
SLC45A1	4.30079	2.14e-11	chr1	8453973	8458335
ADCY7	4.60344	2.19e-11	chr16	50337207	50338569
TMEM184A	8.07522	2.27e-11	chr7	851173	853849
TMEM184A	8.07522	2.27e-11	chr7	1922128	1922876
TMEM184A	8.07522	2.27e-11	chr7	1650624	1651277
TMEM184A	8.07522	2.27e-11	chr7	1756534	1757410
P4HA2	1.90316	2.31e-11	chr5	131722459	131733251
P4HA2	1.90316	2.31e-11	chr5	131472947	131473290
RUNX2	3.81413	2.37e-11	chr6	45044414	45045261
RUNX2	3.81413	2.37e-11	chr6	44682329	44683848
SERPINB2	8.6185	2.66e-11	chr18	61455048	61456265
TNFRSF9	9.70849	2.76e-11	chr1	8403009	8404350
TNFRSF9	9.70849	2.76e-11	chr1	7283284	7284469
TNFRSF9	9.70849	2.76e-11	chr1	8453973	8458335
SFR1	1.02934	2.96e-11	chr10	105229463	105232448
SFR1	1.02934	2.96e-11	chr10	105809626	105814515
SFR1	1.02934	2.96e-11	chr10	106342101	106349860
SPTLC3	5.00022	3.26e-11	chr20	12906014	12910943
SPTLC3	5.00022	3.26e-11	chr20	12363903	12365453
PGRMC1	1.35629	3.28e-11	chrX	117372321	117374626
PGRMC1	1.35629	3.28e-11	chrX	117654087	117656952
STK17B	1.78379	3.46e-11	chr2	197465390	197473588
STK17B	1.78379	3.46e-11	chr2	196477105	196480269
PKN1	1.70735	3.5e-11	chr19	13802030	13803632
PKN1	1.70735	3.5e-11	chr19	14671989	14673621
GADD45A	1.63123	3.53e-11	chr1	68434883	68436304
GADD45A	1.63123	3.53e-11	chr1	68638411	68642520
GLT8D2	6.05958	3.6e-11	chr12	104404472	104405772
DSG2	6.57487	3.66e-11	chr18	29876421	29883403
DSG2	6.57487	3.66e-11	chr18	28973303	28983456
DSG2	6.57487	3.66e-11	chr18	29951532	29965802
DSG2	6.57487	3.66e-11	chr18	28774928	28775271
URGCP	1.0912	3.76e-11	chr7	44296775	44299179
URGCP	1.0912	3.76e-11	chr7	44841943	44842295
URGCP	1.0912	3.76e-11	chr7	44906306	44907747
SLC35E4	1.12843	3.83e-11	chr22	30194092	30196197
SLC35E4	1.12843	3.83e-11	chr22	30176490	30178032
SLC35E4	1.12843	3.83e-11	chr22	30303953	30310292
SLC35E4	1.12843	3.83e-11	chr22	31497791	31499602
SLC35E4	1.12843	3.83e-11	chr22	31226359	31226870
CASC4	1.45462	4.04e-11	chr15	44589030	44589581
CASC4	1.45462	4.04e-11	chr15	44781224	44781663
FABP3	7.48558	4.17e-11	chr1	32038616	32039276
MBNL1-AS1	2.14476	4.46e-11	chr3	151838515	151841044
MYO18B	9.72096	4.5e-11	chr22	25365531	25366693
MYO18B	9.72096	4.5e-11	chr22	25348235	25350264
MYO18B	9.72096	4.5e-11	chr22	25381505	25398590
MYO18B	9.72096	4.5e-11	chr22	25418279	25423856
WDR45B	0.602573	4.69e-11	chr17	81137000	81152263
WDR45B	0.602573	4.69e-11	chr17	81099418	81123678
WDR45B	0.602573	4.69e-11	chr17	80225016	80225428
PSTPIP2	5.91359	5.68e-11	chr18	44047495	44049600
PSTPIP2	5.91359	5.68e-11	chr18	43308921	43313096
PSTPIP2	5.91359	5.68e-11	chr18	43405307	43420694
PDE8B	7.10267	6.03e-11	chr5	76595854	76598825
PDE8B	7.10267	6.03e-11	chr5	76085462	76137513
PDE8B	7.10267	6.03e-11	chr5	75837702	75840312
COL13A1	4.92705	6.78e-11	chr10	71528875	71529229
COL13A1	4.92705	6.78e-11	chr10	71142153	71143158
COL13A1	4.92705	6.78e-11	chr10	70821516	70822020
IL6	7.44013	6.88e-11	chr7	23058155	23063115
IL6	7.44013	6.88e-11	chr7	22706779	22712919
IL6	7.44013	6.88e-11	chr7	22600203	22628554
SLC14A1	13.0328	7.18e-11	chr18	44047495	44049600
SLC14A1	13.0328	7.18e-11	chr18	43308921	43313096
SLC14A1	13.0328	7.18e-11	chr18	43405307	43420694
TRAFD1	1.32933	7.27e-11	chr12	112533973	112535103
RAET1E	4.48933	7.7e-11	chr6	150168193	150178731
SBDS	0.959238	8.26e-11	chr7	65648231	65649544
SBDS	0.959238	8.26e-11	chr7	65512709	65512995
SAMD9	1.33391	8.28e-11	chr7	93688739	93698386
JSRP1	6.25874	8.76e-11	chr19	1746571	1748737
DNM2	0.602599	9.06e-11	chr19	10923261	10924601
LEPR	4.50183	9.29e-11	chr1	66273211	66292668
LEPR	4.50183	9.29e-11	chr1	66005075	66005559
IFT80	0.865777	1.11e-10	chr3	159645492	159647968
IFT80	0.865777	1.11e-10	chr3	160867113	160868924
IFT80	0.865777	1.11e-10	chr3	161002151	161003734
CGNL1	6.35692	1.12e-10	chr15	57615593	57622762
CGNL1	6.35692	1.12e-10	chr15	58330023	58332506
CGNL1	6.35692	1.12e-10	chr15	56879135	56879655
CGNL1	6.35692	1.12e-10	chr15	57899114	57900970
PSD3	3.44982	1.35e-10	chr8	19027343	19086843
PSD3	3.44982	1.35e-10	chr8	18984409	19010731
NR3C1	1.55767	1.35e-10	chr5	143004099	143022517
NR3C1	1.55767	1.35e-10	chr5	142338856	142340866
NR3C1	1.55767	1.35e-10	chr5	142836285	142837534
PDLIM1	4.11127	1.41e-10	chr10	97093903	97095150
PDLIM1	4.11127	1.41e-10	chr10	97833845	97834823
PDLIM1	4.11127	1.41e-10	chr10	96433915	96434218
ARHGEF6	3.04869	1.47e-10	chrX	135137038	135138047
ARHGEF6	3.04869	1.47e-10	chrX	135287261	135287565
RHOBTB3	1.72304	1.58e-10	chr5	95990820	95992711
RHOBTB3	1.72304	1.58e-10	chr5	95591310	95591735
IVD	1.12889	1.86e-10	chr15	40541993	40559653
IVD	1.12889	1.86e-10	chr15	39718950	39723059
IVD	1.12889	1.86e-10	chr15	40482371	40483533
IVD	1.12889	1.86e-10	chr15	40010916	40015070
IVD	1.12889	1.86e-10	chr15	41035704	41037195
TP63	6.133	1.92e-10	chr3	189173841	189176167
TP63	6.133	1.92e-10	chr3	189580656	189581649
TP63	6.133	1.92e-10	chr3	189010380	189056278
TP63	6.133	1.92e-10	chr3	189537459	189560359
TP63	6.133	1.92e-10	chr3	189509937	189510706
SGSH	0.904937	1.92e-10	chr17	78905088	78906540
VCAM1	4.3482	1.99e-10	chr1	101086583	101097031
VCAM1	4.3482	1.99e-10	chr1	101062206	101063906
AFAP1	1.53072	2.14e-10	chr4	8473078	8476151
AFAP1	1.53072	2.14e-10	chr4	7872820	7873808
AFAP1	1.53072	2.14e-10	chr4	8262709	8264536
AFAP1	1.53072	2.14e-10	chr4	8279875	8280161
AFAP1	1.53072	2.14e-10	chr4	7829534	7854679
AFAP1	1.53072	2.14e-10	chr4	7548600	7550395
B3GNTL1	1.73232	2.18e-10	chr17	81137000	81152263
B3GNTL1	1.73232	2.18e-10	chr17	81099418	81123678
B3GNTL1	1.73232	2.18e-10	chr17	80225016	80225428
MYH9	1.78432	2.36e-10	chr22	37723586	37726210
MYH9	1.78432	2.36e-10	chr22	36137514	36139924
MYH9	1.78432	2.36e-10	chr22	36230265	36232823
MYH9	1.78432	2.36e-10	chr22	36723313	36765659
SOCS1	4.44673	2.66e-10	chr16	11085294	11088090
SOCS1	4.44673	2.66e-10	chr16	11345312	11348179
SOCS1	4.44673	2.66e-10	chr16	11294972	11300652
SNX6	0.728726	2.69e-10	chr14	34114652	34118168
ATP11C	1.76148	3e-10	chrX	139262147	139263589
TNFRSF10A	6.14387	3.08e-10	chr8	23566615	23622397
TNFRSF10A	6.14387	3.08e-10	chr8	23028103	23038999
TNFRSF10A	6.14387	3.08e-10	chr8	23267771	23280230
TNFRSF10A	6.14387	3.08e-10	chr8	22921242	22950691
TNFRSF10A	6.14387	3.08e-10	chr8	23934555	23938181
TNFRSF10A	6.14387	3.08e-10	chr8	23074940	23088945
TNFRSF10A	6.14387	3.08e-10	chr8	23397595	23426746
TNFRSF10A	6.14387	3.08e-10	chr8	23746573	23747810
SLC26A7	6.63051	3.22e-10	chr8	92331719	92332477
SLC26A7	6.63051	3.22e-10	chr8	91242286	91243681
SLC26A7	6.63051	3.22e-10	chr8	91814967	91816651
SLC26A7	6.63051	3.22e-10	chr8	92138463	92141447
PSG5	8.57729	3.25e-10	chr19	42710386	42713122
PSG5	8.57729	3.25e-10	chr19	42695445	42696970
PSG5	8.57729	3.25e-10	chr19	44178446	44180052
NTF3	7.64218	3.26e-10	chr12	4773565	4773928
GBP1	2.95056	3.31e-10	chr1	88867161	88867546
YPEL5	1.35657	3.32e-10	chr2	30875856	30903884
STEAP1	2.21366	3.46e-10	chr7	89803577	89809820
STEAP1	2.21366	3.46e-10	chr7	89878368	89881474
AREG	5.60859	3.55e-10	chr4	75365888	75369630
AREG	5.60859	3.55e-10	chr4	74315729	74316711
AREG	5.60859	3.55e-10	chr4	75584244	75590907
AREG	5.60859	3.55e-10	chr4	75233396	75242156
ZNF793	5.16165	3.64e-10	chr19	38662864	38665133
GAS2L1	1.12943	3.75e-10	chr22	30194092	30196197
GAS2L1	1.12943	3.75e-10	chr22	29704874	29708101
GAS2L1	1.12943	3.75e-10	chr22	30176490	30178032
GAS2L1	1.12943	3.75e-10	chr22	30303953	30310292
GAS2L1	1.12943	3.75e-10	chr22	29105575	29109848
E2F7	2.53687	4.02e-10	chr12	77584404	77585150
ADPRHL1	5.05149	4.15e-10	chr13	114063888	114066457
CMTM1	1.75976	4.39e-10	chr16	67301363	67304594
CMTM1	1.75976	4.39e-10	chr16	66961193	66965027
CMTM1	1.75976	4.39e-10	chr16	66929456	66938306
CMTM1	1.75976	4.39e-10	chr16	65731495	65734555
CMTM1	1.75976	4.39e-10	chr16	67344927	67346991
CMTM1	1.75976	4.39e-10	chr16	66002201	66002466
CMTM1	1.75976	4.39e-10	chr16	66163748	66165458
NAIF1	0.602413	4.39e-10	chr9	130597953	130601924
NAIF1	0.602413	4.39e-10	chr9	130150867	130155794
NAIF1	0.602413	4.39e-10	chr9	130502622	130502919
USP43	4.36697	4.41e-10	chr17	9744820	9746554
USP43	4.36697	4.41e-10	chr17	10167801	10170309
USP43	4.36697	4.41e-10	chr17	9551883	9581441
CYB561	2.0434	4.41e-10	chr17	60728959	60732233
CYB561	2.0434	4.41e-10	chr17	61509288	61512866
CYB561	2.0434	4.41e-10	chr17	60867542	60869694
TBC1D2	1.64087	4.41e-10	chr9	101572067	101574704
TBC1D2	1.64087	4.41e-10	chr9	100984834	100985657
RNF215	1.30201	4.42e-10	chr22	30194092	30196197
RNF215	1.30201	4.42e-10	chr22	30176490	30178032
RNF215	1.30201	4.42e-10	chr22	30303953	30310292
RNF215	1.30201	4.42e-10	chr22	31497791	31499602
RNF215	1.30201	4.42e-10	chr22	31226359	31226870
LACC1	1.58591	4.9e-10	chr13	44926741	44944737
LACC1	1.58591	4.9e-10	chr13	45307461	45309618
EPS8L2	4.37519	4.97e-10	chr11	1133641	1147981
EPS8L2	4.37519	4.97e-10	chr11	1115539	1115992
SERPINB7	8.49657	5.23e-10	chr18	61455048	61456265
ASNS	0.924945	5.5e-10	chr7	98452072	98452346
ST18	9.01447	5.66e-10	chr8	53753572	53757919
ST18	9.01447	5.66e-10	chr8	53341343	53351047
ST18	9.01447	5.66e-10	chr8	53737316	53738941
ST18	9.01447	5.66e-10	chr8	53157028	53157421
HRH1	5.45771	5.82e-10	chr3	11279507	11280599
HRH1	5.45771	5.82e-10	chr3	10559911	10561314
HRH1	5.45771	5.82e-10	chr3	11254062	11254604
HRH1	5.45771	5.82e-10	chr3	11186725	11189149
CPE	7.53215	5.85e-10	chr4	166933860	166935835
CPE	7.53215	5.85e-10	chr4	165569853	165570281
CPE	7.53215	5.85e-10	chr4	166118412	166122228
CPE	7.53215	5.85e-10	chr4	166826677	166836265
PPP4R1	1.18183	5.85e-10	chr18	9617076	9619952
PPP4R1	1.18183	5.85e-10	chr18	9016361	9019119
PPP4R1	1.18183	5.85e-10	chr18	10420035	10421917
IFIT5	1.16233	6.23e-10	chr10	91981129	91989582
IFIT5	1.16233	6.23e-10	chr10	91884300	91885729
IFIT5	1.16233	6.23e-10	chr10	91923534	91923983
IFIT5	1.16233	6.23e-10	chr10	91939692	91966327
IFIT5	1.16233	6.23e-10	chr10	92065147	92065422
IFIT5	1.16233	6.23e-10	chr10	90463411	90463896
IFIT5	1.16233	6.23e-10	chr10	92078360	92079503
MICAL2	5.71209	6.27e-10	chr11	12302572	12312220
MICAL2	5.71209	6.27e-10	chr11	12039936	12259684
ZNF75D	2.08328	6.95e-10	chrX	135137038	135138047
ZNF75D	2.08328	6.95e-10	chrX	135287261	135287565
CPD	1.42282	7.12e-10	chr17	29576524	29577097
ADAMTSL1	8.04101	7.2e-10	chr9	18476307	18495104
ADAMTSL1	8.04101	7.2e-10	chr9	18459371	18459647
ADAMTSL1	8.04101	7.2e-10	chr9	18542450	18544575
NPB	4.35336	7.32e-10	chr17	80225016	80225428
NPB	4.35336	7.32e-10	chr17	78905088	78906540
DUSP1	2.98298	7.65e-10	chr5	172158236	172169476
SLC27A2	7.16957	7.72e-10	chr15	50426331	50430263
SLC27A2	7.16957	7.72e-10	chr15	51412784	51413395
SLC27A2	7.16957	7.72e-10	chr15	51322646	51323611
SLC27A2	7.16957	7.72e-10	chr15	49966465	49967594
PCBD2	2.4904	7.76e-10	chr5	134463117	134477344
PCBD2	2.4904	7.76e-10	chr5	134420416	134422147
NT5C3B	0.658209	7.81e-10	chr17	40176324	40177657
NT5C3B	0.658209	7.81e-10	chr17	40770012	40770525
MACC1	5.51939	8.27e-10	chr7	19417295	19418852
MACC1	5.51939	8.27e-10	chr7	19657089	19657860
MXRA8	8.72573	8.72e-10	chr1	1199314	1201770
MXRA8	8.72573	8.72e-10	chr1	1279808	1281364
TUBA4A	3.93367	8.8e-10	chr2	220269114	220273452
TUBA4A	3.93367	8.8e-10	chr2	220333454	220335441
AGRN	1.34968	8.91e-10	chr1	1199314	1201770
AGRN	1.34968	8.91e-10	chr1	1279808	1281364
CXCL12	5.9677	8.95e-10	chr10	44303767	44321638
CXCL12	5.9677	8.95e-10	chr10	45459099	45459849
CXCL12	5.9677	8.95e-10	chr10	44244313	44244716
SLC38A9	1.02484	9.14e-10	chr5	55163872	55164233
FAM20C	3.17294	9.32e-10	chr7	851173	853849
FAM20C	3.17294	9.32e-10	chr7	577275	583695
FAM20C	3.17294	9.32e-10	chr7	64517	69080
FAM20C	3.17294	9.32e-10	chr7	85655	101884
FAM20C	3.17294	9.32e-10	chr7	553004	558696
LINC00431	5.27035	9.48e-10	chr13	111656656	111660940
ZSCAN30	1.33767	9.94e-10	chr18	32205084	32205382
ZSCAN30	1.33767	9.94e-10	chr18	33037879	33041892
ZSCAN30	1.33767	9.94e-10	chr18	31950390	31952017
KSR1	2.31824	1.04e-09	chr17	26059416	26059826
IGFBP6	2.98469	1.23e-09	chr12	53318550	53321277
IGFBP6	2.98469	1.23e-09	chr12	53300430	53303093
IGFBP6	2.98469	1.23e-09	chr12	53459940	53460510
IGFBP6	2.98469	1.23e-09	chr12	52932468	52934532
GATA3	6.74188	1.24e-09	chr10	8172761	8180567
GATA3	6.74188	1.24e-09	chr10	8224718	8226457
GATA3	6.74188	1.24e-09	chr10	8200098	8202630
GATA3	6.74188	1.24e-09	chr10	8087406	8105004
GATA3	6.74188	1.24e-09	chr10	8408062	8420806
CHN1	3.86159	1.33e-09	chr2	175041993	175042293
SPEG	4.83165	1.38e-09	chr2	221141399	221145381
SPEG	4.83165	1.38e-09	chr2	220269114	220273452
SPEG	4.83165	1.38e-09	chr2	221239025	221239385
SPEG	4.83165	1.38e-09	chr2	220333454	220335441
FAM182B	2.76072	1.38e-09	chr20	25965346	25965847
PLXNA2	3.96903	1.39e-09	chr1	207979169	207980130
IGFBP2	7.94001	1.4e-09	chr2	217173078	217183556
IGFBP2	7.94001	1.4e-09	chr2	217969271	217971606
MGLL	5.66567	1.52e-09	chr3	127831585	127832261
ZBTB46	4.33597	1.54e-09	chr20	62224851	62226407
IDS	3.48668	1.63e-09	chrX	149230190	149232713
IDS	3.48668	1.63e-09	chrX	149230190	149232713
IDS	3.48668	1.63e-09	chrX	149201206	149206865
IDS	3.48668	1.63e-09	chrX	149201206	149206865
IDS	3.48668	1.63e-09	chrX	149364428	149373546
IDS	3.48668	1.63e-09	chrX	149364428	149373546
IDS	3.48668	1.63e-09	chrX	148574761	148584498
IDS	3.48668	1.63e-09	chrX	148574761	148584498
IDS	3.48668	1.63e-09	chrX	149317200	149330868
IDS	3.48668	1.63e-09	chrX	149317200	149330868
IDS	3.48668	1.63e-09	chrX	149349595	149350568
IDS	3.48668	1.63e-09	chrX	149349595	149350568
PABPC4L	3.06334	1.8e-09	chr4	134786991	134788513
PABPC4L	3.06334	1.8e-09	chr4	136113404	136114351
LTBP2	3.39461	1.89e-09	chr14	75439695	75449107
LTBP2	3.39461	1.89e-09	chr14	74162880	74164341
LTBP2	3.39461	1.89e-09	chr14	74106000	74106270
ARHGAP18	1.89134	1.9e-09	chr6	130897401	130954337
ARHGAP18	1.89134	1.9e-09	chr6	130631946	130649553
ARHGAP18	1.89134	1.9e-09	chr6	129376415	129376715
ARHGAP18	1.89134	1.9e-09	chr6	130878908	130882824
ARHGAP18	1.89134	1.9e-09	chr6	130686083	130848222
ARHGAP18	1.89134	1.9e-09	chr6	130581581	130582092
ARHGAP18	1.89134	1.9e-09	chr6	130561056	130562296
ARHGAP18	1.89134	1.9e-09	chr6	130065301	130090487
TMUB2	0.810669	1.92e-09	chr17	43170522	43171339
CDA	5.92098	1.95e-09	chr1	21561715	21590735
CDA	5.92098	1.95e-09	chr1	20737297	20738457
CDA	5.92098	1.95e-09	chr1	20706969	20707722
DSEL	3.93124	2.01e-09	chr18	65844499	65846879
DSEL	3.93124	2.01e-09	chr18	65438160	65451631
DSEL	3.93124	2.01e-09	chr18	64969126	64969538
C1RL	3.67675	2.04e-09	chr12	7584908	7593096
C1RL	3.67675	2.04e-09	chr12	7521026	7528677
IPCEF1	7.17276	2.05e-09	chr6	155367055	155373305
IPCEF1	7.17276	2.05e-09	chr6	155347134	155347590
IPCEF1	7.17276	2.05e-09	chr6	154300777	154301276
NAT14	0.858696	2.11e-09	chr19	55883662	55886333
NAT14	0.858696	2.11e-09	chr19	56055137	56061660
NFIL3	1.55877	2.13e-09	chr9	94297846	94309465
NFIL3	1.55877	2.13e-09	chr9	94941238	94944368
NFIL3	1.55877	2.13e-09	chr9	93697022	93697337
NFIL3	1.55877	2.13e-09	chr9	94708395	94708802
FAM155A	6.22409	2.28e-09	chr13	108487615	108487926
FAM155A	6.22409	2.28e-09	chr13	108535546	108536629
FAM155A	6.22409	2.28e-09	chr13	107903379	107914184
FAM155A	6.22409	2.28e-09	chr13	108073965	108074395
R3HDM4	0.973773	2.44e-09	chr19	1746571	1748737
R3HDM4	0.973773	2.44e-09	chr19	752825	754066
R3HDM4	0.973773	2.44e-09	chr19	932058	940723
R3HDM4	0.973773	2.44e-09	chr19	1125606	1127162
R3HDM4	0.973773	2.44e-09	chr19	382794	383624
R3HDM4	0.973773	2.44e-09	chr19	556420	556691
PLCE1	4.72268	2.47e-09	chr10	95706522	95708206
PLCE1	4.72268	2.47e-09	chr10	96433915	96434218
RAC2	4.26001	2.5e-09	chr22	37723586	37726210
RAC2	4.26001	2.5e-09	chr22	37850171	37852041
RAC2	4.26001	2.5e-09	chr22	36723313	36765659
CFH	6.20148	2.64e-09	chr1	196436018	196436462
JAG2	4.22005	2.69e-09	chr14	106444859	106460203
JAG2	4.22005	2.69e-09	chr14	105436413	105448147
JAG2	4.22005	2.69e-09	chr14	105665058	105665524
ELL	0.541961	2.71e-09	chr19	18767731	18772326
ELL	0.541961	2.71e-09	chr19	18875130	18875772
FER1L6	5.7196	2.9e-09	chr8	125259316	125260325
FER1L6	5.7196	2.9e-09	chr8	125763055	125767639
FER1L6	5.7196	2.9e-09	chr8	124889068	124891536
FER1L6	5.7196	2.9e-09	chr8	124870704	124871384
FER1L6	5.7196	2.9e-09	chr8	125639375	125651106
PIP5KL1	2.90022	3.22e-09	chr9	130597953	130601924
PIP5KL1	2.90022	3.22e-09	chr9	130150867	130155794
PIP5KL1	2.90022	3.22e-09	chr9	130502622	130502919
PIP5KL1	2.90022	3.22e-09	chr9	129746411	129749806
PIP5KL1	2.90022	3.22e-09	chr9	129719553	129720018
SHC3	3.90021	3.27e-09	chr9	91144057	91146057
VASP	1.10362	3.31e-09	chr19	45090126	45092484
VASP	1.10362	3.31e-09	chr19	45221173	45227894
PPIP5K1	1.30649	3.5e-09	chr15	44589030	44589581
PPIP5K1	1.30649	3.5e-09	chr15	44781224	44781663
CYLD	1.94132	3.51e-09	chr16	51422529	51427278
CYLD	1.94132	3.51e-09	chr16	50337207	50338569
FGF7	5.81967	3.55e-09	chr15	50426331	50430263
FGF7	5.81967	3.55e-09	chr15	49966465	49967594
KIAA1671	4.7945	3.64e-09	chr22	25365531	25366693
KIAA1671	4.7945	3.64e-09	chr22	25348235	25350264
KIAA1671	4.7945	3.64e-09	chr22	25381505	25398590
KIAA1671	4.7945	3.64e-09	chr22	25418279	25423856
KIAA1671	4.7945	3.64e-09	chr22	24901365	24908369
PSG1	9.96855	3.94e-09	chr19	42710386	42713122
PSG1	9.96855	3.94e-09	chr19	42695445	42696970
PSG1	9.96855	3.94e-09	chr19	44178446	44180052
SLFN5	1.83246	4.03e-09	chr17	33107465	33109506
SLFN5	1.83246	4.03e-09	chr17	33377024	33380630
RASD2	4.73983	4.12e-09	chr22	36137514	36139924
RASD2	4.73983	4.12e-09	chr22	35613935	35616880
RASD2	4.73983	4.12e-09	chr22	36230265	36232823
RASD2	4.73983	4.12e-09	chr22	36723313	36765659
CMKLR1	8.5575	4.44e-09	chr12	107907326	107910705
CMKLR1	8.5575	4.44e-09	chr12	108695277	108704504
CMKLR1	8.5575	4.44e-09	chr12	107843913	107856377
CMKLR1	8.5575	4.44e-09	chr12	108760268	108767186
LGALS3BP	0.79627	4.5e-09	chr17	76537526	76538079
LGALS3BP	0.79627	4.5e-09	chr17	76222688	76224226
LGALS3BP	0.79627	4.5e-09	chr17	76553022	76564809
COL17A1	4.52908	4.52e-09	chr10	105229463	105232448
COL17A1	4.52908	4.52e-09	chr10	105809626	105814515
COL17A1	4.52908	4.52e-09	chr10	106342101	106349860
CCDC24	1.06084	4.54e-09	chr1	43911200	43943745
CCDC24	1.06084	4.54e-09	chr1	44394669	44400893
CCDC24	1.06084	4.54e-09	chr1	44950740	44952442
IGFBP3	6.49819	4.75e-09	chr7	46523405	46528505
IGFBP3	6.49819	4.75e-09	chr7	46550976	46553870
TXNDC15	1.10385	4.9e-09	chr5	134463117	134477344
TXNDC15	1.10385	4.9e-09	chr5	134420416	134422147
EML6	2.89742	5e-09	chr2	54984564	55000712
RFX2	1.78397	5e-09	chr19	6638318	6642453
RFX2	1.78397	5e-09	chr19	7159079	7160173
OCLN	5.82044	5.05e-09	chr5	68025418	68028197
FAM167A	4.7258	5.14e-09	chr8	11365712	11382442
FAM167A	4.7258	5.14e-09	chr8	10487712	10490235
FAM167A	4.7258	5.14e-09	chr8	10568348	10569342
FBXL17	1.3283	5.27e-09	chr5	107895929	107897993
FBXL17	1.3283	5.27e-09	chr5	107313847	107318743
PINK1	1.48332	5.32e-09	chr1	21561715	21590735
PINK1	1.48332	5.32e-09	chr1	20737297	20738457
PINK1	1.48332	5.32e-09	chr1	20706969	20707722
GLRB	4.25722	5.39e-09	chr4	157598023	157607783
GLRB	4.25722	5.39e-09	chr4	158035345	158038996
GLRB	4.25722	5.39e-09	chr4	157749238	157753073
MAP1A	2.64456	5.4e-09	chr15	44589030	44589581
MAP1A	2.64456	5.4e-09	chr15	44781224	44781663
EXD3	1.83632	5.5e-09	chr9	139508012	139515110
EXD3	1.83632	5.5e-09	chr9	140330105	140330620
PLEKHA2	0.886965	5.55e-09	chr8	38261871	38267491
SPATS2L	0.778616	5.55e-09	chr2	201648620	201659961
RNF139	0.608287	5.74e-09	chr8	125259316	125260325
RNF139	0.608287	5.74e-09	chr8	125763055	125767639
RNF139	0.608287	5.74e-09	chr8	126081312	126084359
RNF139	0.608287	5.74e-09	chr8	124889068	124891536
RNF139	0.608287	5.74e-09	chr8	124870704	124871384
RNF139	0.608287	5.74e-09	chr8	125639375	125651106
ANKRD13C	0.912177	5.78e-09	chr1	71224150	71246884
ANKRD13C	0.912177	5.78e-09	chr1	70824062	70824987
FERMT2	1.13114	6.12e-09	chr14	52544429	52549621
FERMT2	1.13114	6.12e-09	chr14	53301866	53302192
FERMT2	1.13114	6.12e-09	chr14	52817416	52822999
FERMT2	1.13114	6.12e-09	chr14	53876115	53879079
FERMT2	1.13114	6.12e-09	chr14	53967279	53969212
FERMT2	1.13114	6.12e-09	chr14	53658856	53660728
FERMT2	1.13114	6.12e-09	chr14	53372049	53374055
ITPKA	3.02168	6.16e-09	chr15	42162260	42163721
ITPKA	3.02168	6.16e-09	chr15	42376776	42377567
ITPKA	3.02168	6.16e-09	chr15	41838875	41839508
ITPKA	3.02168	6.16e-09	chr15	42392179	42396453
ITPKA	3.02168	6.16e-09	chr15	41035704	41037195
ITPKA	3.02168	6.16e-09	chr15	41768647	41786498
WBP1L	0.778131	6.16e-09	chr10	105229463	105232448
WBP1L	0.778131	6.16e-09	chr10	104212236	104216577
ATP9B	1.07847	6.21e-09	chr18	77607828	77609263
ATP9B	1.07847	6.21e-09	chr18	77550960	77552672
LCA5L	1.62266	6.25e-09	chr21	41002580	41007073
WNT9A	5.43645	6.26e-09	chr1	228122834	228135579
CALB2	10.2851	6.3e-09	chr16	71741167	71744177
CALB2	10.2851	6.3e-09	chr16	70963981	70988327
CALB2	10.2851	6.3e-09	chr16	71394449	71395689
CALB2	10.2851	6.3e-09	chr16	70837135	70841050
CALB2	10.2851	6.3e-09	chr16	71371578	71373375
CALB2	10.2851	6.3e-09	chr16	71881842	71882499
CALB2	10.2851	6.3e-09	chr16	71020413	71023250
TAPBPL	2.43456	6.33e-09	chr12	7521026	7528677
BMP1	2.92985	6.61e-09	chr8	22921242	22950691
BMP1	2.92985	6.61e-09	chr8	21540947	21543135
RHOT1	1.74379	6.63e-09	chr17	30000613	30006442
RHOT1	1.74379	6.63e-09	chr17	30485943	30490304
RHOT1	1.74379	6.63e-09	chr17	29576524	29577097
LRRC17	5.34336	6.71e-09	chr7	102556417	102559806
LRRC17	5.34336	6.71e-09	chr7	102473764	102482008
LRRC17	5.34336	6.71e-09	chr7	101585621	101586245
NRG1	5.36438	6.85e-09	chr8	32175897	32232801
NRG1	5.36438	6.85e-09	chr8	32419438	32442062
NRG1	5.36438	6.85e-09	chr8	32121990	32123179
NRG1	5.36438	6.85e-09	chr8	31612154	31614107
NRG1	5.36438	6.85e-09	chr8	32084989	32104469
DPYSL2	1.46198	7.04e-09	chr8	26123104	26123911
DPYSL2	1.46198	7.04e-09	chr8	27189859	27193449
NMRK1	1.48789	7.09e-09	chr9	76977445	76978180
NMRK1	1.48789	7.09e-09	chr9	76732207	76732527
NMRK1	1.48789	7.09e-09	chr9	77653204	77655025
NMRK1	1.48789	7.09e-09	chr9	77782614	77786827
SNTG1	9.05299	7.18e-09	chr8	50819995	50828516
SNTG1	9.05299	7.18e-09	chr8	50705142	50748019
DAP	0.92071	7.23e-09	chr5	10875381	10875652
DAP	0.92071	7.23e-09	chr5	10310331	10332259
DAP	0.92071	7.23e-09	chr5	9924296	9924712
CHODL	3.63539	7.41e-09	chr21	20145899	20146183
ZBTB4	1.11427	7.87e-09	chr17	8183249	8185605
AMFR	0.754146	8.1e-09	chr16	57033113	57035485
AMFR	0.754146	8.1e-09	chr16	57018796	57020608
AMFR	0.754146	8.1e-09	chr16	55701480	55702319
TPTE2P5	3.28761	8.29e-09	chr13	42037991	42040450
COL6A3	5.32641	8.3e-09	chr2	237934012	237934771
COL6A3	5.32641	8.3e-09	chr2	237550684	237552622
COL6A3	5.32641	8.3e-09	chr2	239193239	239197386
COL6A3	5.32641	8.3e-09	chr2	237742367	237743207
COL6A3	5.32641	8.3e-09	chr2	237650886	237662434
COL6A3	5.32641	8.3e-09	chr2	237676598	237686923
COL6A3	5.32641	8.3e-09	chr2	237620602	237621050
NEK11	1.98889	8.56e-09	chr3	130934937	130937625
NEK11	1.98889	8.56e-09	chr3	131447780	131450143
ZNF580	1.11158	8.56e-09	chr19	55883662	55886333
ZNF580	1.11158	8.56e-09	chr19	56055137	56061660
TMEM71	5.50901	8.74e-09	chr8	134315227	134316042
SAMD3	6.91336	8.81e-09	chr6	130897401	130954337
SAMD3	6.91336	8.81e-09	chr6	130631946	130649553
SAMD3	6.91336	8.81e-09	chr6	130878908	130882824
SAMD3	6.91336	8.81e-09	chr6	130686083	130848222
SAMD3	6.91336	8.81e-09	chr6	130581581	130582092
SAMD3	6.91336	8.81e-09	chr6	130561056	130562296
SAMD3	6.91336	8.81e-09	chr6	130065301	130090487
TGIF1	1.07956	8.9e-09	chr18	3965673	3985480
TGIF1	1.07956	8.9e-09	chr18	2514365	2517868
TGIF1	1.07956	8.9e-09	chr18	3014584	3015201
TGIF1	1.07956	8.9e-09	chr18	3686721	3692631
TGIF1	1.07956	8.9e-09	chr18	3340187	3341265
TRAM2	1.10217	9.42e-09	chr6	52019100	52023233
CALM2	1.25699	9.84e-09	chr2	46915509	46920497
KCNJ15	12.3502	9.86e-09	chr21	39609149	39680435
KCNJ15	12.3502	9.86e-09	chr21	39694253	39727644
KCNJ15	12.3502	9.86e-09	chr21	39591344	39592225
KCNJ15	12.3502	9.86e-09	chr21	39511289	39513734
KCNJ15	12.3502	9.86e-09	chr21	39201474	39202648
GMPR2	0.900818	1.06e-08	chr14	24295952	24302108
ANKRD1	9.53607	1.1e-08	chr10	91981129	91989582
ANKRD1	9.53607	1.1e-08	chr10	92319666	92321849
ANKRD1	9.53607	1.1e-08	chr10	91884300	91885729
ANKRD1	9.53607	1.1e-08	chr10	91923534	91923983
ANKRD1	9.53607	1.1e-08	chr10	91939692	91966327
ANKRD1	9.53607	1.1e-08	chr10	92065147	92065422
ANKRD1	9.53607	1.1e-08	chr10	92644178	92644503
ANKRD1	9.53607	1.1e-08	chr10	92172188	92178619
ANKRD1	9.53607	1.1e-08	chr10	92078360	92079503
JUNB	1.99912	1.11e-08	chr19	13802030	13803632
CSF2	5.61284	1.15e-08	chr5	131722459	131733251
CSF2	5.61284	1.15e-08	chr5	131472947	131473290
PLEKHG4B	4.64344	1.2e-08	chr5	153386	170497
PLEKHG4B	4.64344	1.2e-08	chr5	912108	923733
PLEKHG4B	4.64344	1.2e-08	chr5	91435	91984
MKRN3	8.13437	1.28e-08	chr15	23616995	23619236
MKRN3	8.13437	1.28e-08	chr15	23667627	23668650
MX1	4.7325	1.29e-08	chr21	41840098	41845064
MX1	4.7325	1.29e-08	chr21	42142433	42143014
TBCB	0.797604	1.32e-08	chr19	36561856	36562591
TIAM2	3.3251	1.34e-08	chr6	155367055	155373305
TIAM2	3.3251	1.34e-08	chr6	155347134	155347590
TIAM2	3.3251	1.34e-08	chr6	154300777	154301276
TIAM2	3.3251	1.34e-08	chr6	156101729	156105216
ITGA5	2.40892	1.36e-08	chr12	54611188	54624460
SULF2	7.70073	1.39e-08	chr20	46416620	46424063
TMEM45A	1.78549	1.4e-08	chr3	99741129	99827927
TMEM45A	1.78549	1.4e-08	chr3	99863090	99883336
TMEM45A	1.78549	1.4e-08	chr3	100675258	100675906
PSG4	7.6595	1.41e-08	chr19	42710386	42713122
PSG4	7.6595	1.41e-08	chr19	44178446	44180052
DCLK2	2.31187	1.41e-08	chr4	151145428	151160211
DCLK2	2.31187	1.41e-08	chr4	151049185	151049566
CDH2	1.7503	1.41e-08	chr18	26414985	26415901
APH1B	1.21211	1.5e-08	chr15	63388891	63390325
APH1B	1.21211	1.5e-08	chr15	63186449	63190231
RRAS2	2.26779	1.51e-08	chr11	14357588	14358798
TOR1A	0.776162	1.53e-08	chr9	133062825	133068574
TOR1A	0.776162	1.53e-08	chr9	132430642	132431231
TOR1A	0.776162	1.53e-08	chr9	132319224	132333940
GTPBP2	0.886768	1.55e-08	chr6	43805094	43809276
TAS1R3	4.018	1.59e-08	chr1	1199314	1201770
TAS1R3	4.018	1.59e-08	chr1	1279808	1281364
RPS2P46	0.602415	1.61e-08	chr17	20077318	20078673
RPS2P46	0.602415	1.61e-08	chr17	19655646	19657239
DSE	3.83257	1.63e-08	chr6	116706197	116709600
DSE	3.83257	1.63e-08	chr6	116049200	116050214
DSE	3.83257	1.63e-08	chr6	116727871	116728916
DSE	3.83257	1.63e-08	chr6	116250407	116269535
LSP1	7.94294	1.68e-08	chr11	1133641	1147981
LSP1	7.94294	1.68e-08	chr11	1883692	1899716
LSP1	7.94294	1.68e-08	chr11	1115539	1115992
LSP1	7.94294	1.68e-08	chr11	2117787	2118651
LSP1	7.94294	1.68e-08	chr11	2323409	2334790
CITED4	5.81377	1.7e-08	chr1	40706913	40708335
IFIT3	1.85572	1.7e-08	chr10	91981129	91989582
IFIT3	1.85572	1.7e-08	chr10	91884300	91885729
IFIT3	1.85572	1.7e-08	chr10	91923534	91923983
IFIT3	1.85572	1.7e-08	chr10	91939692	91966327
IFIT3	1.85572	1.7e-08	chr10	92065147	92065422
IFIT3	1.85572	1.7e-08	chr10	90463411	90463896
IFIT3	1.85572	1.7e-08	chr10	92078360	92079503
TRIM69	1.88857	1.74e-08	chr15	44589030	44589581
TRIM69	1.88857	1.74e-08	chr15	44781224	44781663
VSTM2L	5.43	1.75e-08	chr20	36140339	36141152
C16orf95	1.65716	1.75e-08	chr16	87211350	87216409
C16orf95	1.65716	1.75e-08	chr16	86696441	86715458
C16orf95	1.65716	1.75e-08	chr16	86373373	86431865
C16orf95	1.65716	1.75e-08	chr16	87234922	87251068
C16orf95	1.65716	1.75e-08	chr16	87178389	87179651
C16orf95	1.65716	1.75e-08	chr16	86538678	86555044
C16orf95	1.65716	1.75e-08	chr16	86491187	86501520
ANAPC10	0.684545	1.75e-08	chr4	146198686	146220991
ANAPC10	0.684545	1.75e-08	chr4	146728508	146730701
ANAPC10	0.684545	1.75e-08	chr4	146466020	146468114
ANAPC10	0.684545	1.75e-08	chr4	146653843	146657357
TXNL1	0.638268	1.98e-08	chr18	54069835	54070537
TXNL1	0.638268	1.98e-08	chr18	53411759	53422435
RPRD1A	0.973997	2.12e-08	chr18	33999191	34001949
RPRD1A	0.973997	2.12e-08	chr18	33037879	33041892
SMIM14	1.65065	2.13e-08	chr4	39567057	39568390
SMIM14	1.65065	2.13e-08	chr4	40040168	40041284
CPAMD8	4.47563	2.14e-08	chr19	16441613	16462750
CPAMD8	4.47563	2.14e-08	chr19	17061791	17063108
CPAMD8	4.47563	2.14e-08	chr19	16988106	16988615
KLHL26	1.18229	2.42e-08	chr19	18767731	18772326
KLHL26	1.18229	2.42e-08	chr19	18875130	18875772
KRT17	8.14025	2.5e-08	chr17	40176324	40177657
KRT17	8.14025	2.5e-08	chr17	40770012	40770525
USP38	0.904802	2.5e-08	chr4	143738385	143740632
USP38	0.904802	2.5e-08	chr4	143535156	143537526
OPTN	1.97628	2.51e-08	chr10	12740967	12763460
OPTN	1.97628	2.51e-08	chr10	13907506	13909494
OPTN	1.97628	2.51e-08	chr10	12456426	12462304
OPTN	1.97628	2.51e-08	chr10	12405395	12406916
OPTN	1.97628	2.51e-08	chr10	13922918	13925414
OPTN	1.97628	2.51e-08	chr10	12576377	12578107
OPTN	1.97628	2.51e-08	chr10	12436083	12436814
OPTN	1.97628	2.51e-08	chr10	13991034	14004923
OPTN	1.97628	2.51e-08	chr10	12306376	12307957
OPTN	1.97628	2.51e-08	chr10	12839487	12840036
OPTN	1.97628	2.51e-08	chr10	13856717	13859250
OPTN	1.97628	2.51e-08	chr10	12484661	12493561
OPTN	1.97628	2.51e-08	chr10	13965335	13967302
OPTN	1.97628	2.51e-08	chr10	12639213	12657328
OPTN	1.97628	2.51e-08	chr10	12676799	12677241
OPTN	1.97628	2.51e-08	chr10	14020183	14033027
LIFR	5.03147	2.57e-08	chr5	38693796	38697503
LIFR	5.03147	2.57e-08	chr5	37664161	37673338
LIFR	5.03147	2.57e-08	chr5	38601347	38610291
LIFR	5.03147	2.57e-08	chr5	37695351	37697379
LIFR	5.03147	2.57e-08	chr5	38826310	38827230
PKIA	3.97403	2.58e-08	chr8	80160920	80161201
ADCY8	4.85106	2.67e-08	chr8	131616210	131618280
IER2	1.30259	2.72e-08	chr19	13802030	13803632
GPT2	1.16593	2.74e-08	chr16	47764892	47767880
GPT2	1.16593	2.74e-08	chr16	47746575	47748190
CHAC1	1.73878	2.83e-08	chr15	40541993	40559653
CHAC1	1.73878	2.83e-08	chr15	42162260	42163721
CHAC1	1.73878	2.83e-08	chr15	40482371	40483533
CHAC1	1.73878	2.83e-08	chr15	41838875	41839508
CHAC1	1.73878	2.83e-08	chr15	41035704	41037195
CHAC1	1.73878	2.83e-08	chr15	41768647	41786498
HHIPL2	6.66652	2.98e-08	chr1	222503726	222509994
HHIPL2	6.66652	2.98e-08	chr1	222718730	222719754
HHIPL2	6.66652	2.98e-08	chr1	223363112	223363888
HHIPL2	6.66652	2.98e-08	chr1	222694138	222695864
HHIPL2	6.66652	2.98e-08	chr1	223575203	223576918
LRP11	0.715429	3.03e-08	chr6	150168193	150178731
PHF6	1.15815	3.27e-08	chrX	132677077	132679662
PHF6	1.15815	3.27e-08	chrX	132727399	132743339
RPH3AL	6.95051	3.39e-08	chr17	984181	984673
RPH3AL	6.95051	3.39e-08	chr17	835557	836575
TRIM16	1.67715	3.44e-08	chr17	16133257	16133731
DDX60L	2.05753	3.78e-08	chr4	169711187	169719419
DDX60L	2.05753	3.78e-08	chr4	170145728	170150717
DDX60L	2.05753	3.78e-08	chr4	169504579	169511563
DDX60L	2.05753	3.78e-08	chr4	169016957	169019020
DDX60L	2.05753	3.78e-08	chr4	169059228	169061238
DDX60L	2.05753	3.78e-08	chr4	169407862	169409385
DDX60L	2.05753	3.78e-08	chr4	169632447	169645330
DDX60L	2.05753	3.78e-08	chr4	169736924	169738587
DDX60L	2.05753	3.78e-08	chr4	169676783	169688617
NOB1	0.511377	3.78e-08	chr16	69308702	69312199
NOB1	0.511377	3.78e-08	chr16	69206942	69217870
FOPNL	0.629008	3.79e-08	chr16	15575526	15601882
FOPNL	0.629008	3.79e-08	chr16	16060583	16060855
CEACAM19	3.66152	3.99e-08	chr19	45090126	45092484
CEACAM19	3.66152	3.99e-08	chr19	44178446	44180052
CEACAM19	3.66152	3.99e-08	chr19	45221173	45227894
MIB1	0.69525	4.01e-08	chr18	18743311	18744257
MIB1	0.69525	4.01e-08	chr18	20082610	20085950
MIB1	0.69525	4.01e-08	chr18	20130697	20144453
MIB1	0.69525	4.01e-08	chr18	20217990	20220929
MIB1	0.69525	4.01e-08	chr18	18694994	18698295
MIB1	0.69525	4.01e-08	chr18	19965330	19980773
HMCN2	6.69983	4.25e-08	chr9	133062825	133068574
HMCN2	6.69983	4.25e-08	chr9	132430642	132431231
HMCN2	6.69983	4.25e-08	chr9	132319224	132333940
HERC4	1.30574	4.29e-08	chr10	69893111	69897240
HERC4	1.30574	4.29e-08	chr10	69252583	69253037
HERC4	1.30574	4.29e-08	chr10	70821516	70822020
LIMK1	1.62468	4.6e-08	chr7	73235733	73248272
LIMK1	1.62468	4.6e-08	chr7	73300593	73315153
LIMK1	1.62468	4.6e-08	chr7	73016757	73017910
LIMK1	1.62468	4.6e-08	chr7	73120197	73132414
LIMK1	1.62468	4.6e-08	chr7	73262614	73270450
LIMK1	1.62468	4.6e-08	chr7	73492864	73493575
LIMK1	1.62468	4.6e-08	chr7	72865678	72870224
LIMK1	1.62468	4.6e-08	chr7	73757589	73759346
C5orf56	2.55083	4.78e-08	chr5	131722459	131733251
C5orf56	2.55083	4.78e-08	chr5	131472947	131473290
APP	0.71223	4.93e-08	chr21	26701732	26702169
SLCO4A1	4.27769	5.1e-08	chr20	62224851	62226407
SLCO4A1	4.27769	5.1e-08	chr20	61185341	61203930
BAZ1B	0.809703	5.14e-08	chr7	73235733	73248272
BAZ1B	0.809703	5.14e-08	chr7	73300593	73315153
BAZ1B	0.809703	5.14e-08	chr7	73016757	73017910
BAZ1B	0.809703	5.14e-08	chr7	73120197	73132414
BAZ1B	0.809703	5.14e-08	chr7	73262614	73270450
BAZ1B	0.809703	5.14e-08	chr7	73492864	73493575
BAZ1B	0.809703	5.14e-08	chr7	72865678	72870224
BAZ1B	0.809703	5.14e-08	chr7	73757589	73759346
TMEM154	4.0783	5.15e-08	chr4	153016731	153029282
TMEM154	4.0783	5.15e-08	chr4	153106505	153108018
TMEM154	4.0783	5.15e-08	chr4	153224807	153231949
TMEM154	4.0783	5.15e-08	chr4	153077339	153087928
TNFAIP2	3.99455	5.24e-08	chr14	103045640	103047172
TNFAIP2	3.99455	5.24e-08	chr14	104006393	104009940
TNFAIP2	3.99455	5.24e-08	chr14	103018015	103022138
TNFAIP2	3.99455	5.24e-08	chr14	103477598	103482693
LIFR-AS1	4.74324	5.38e-08	chr5	38693796	38697503
LIFR-AS1	4.74324	5.38e-08	chr5	37664161	37673338
LIFR-AS1	4.74324	5.38e-08	chr5	38601347	38610291
LIFR-AS1	4.74324	5.38e-08	chr5	37695351	37697379
LIFR-AS1	4.74324	5.38e-08	chr5	38826310	38827230
FAM185A	1.17422	5.5e-08	chr7	102556417	102559806
FAM185A	1.17422	5.5e-08	chr7	102473764	102482008
FAM185A	1.17422	5.5e-08	chr7	101585621	101586245
PHLDB2	3.41124	5.84e-08	chr3	111409321	111415495
TYW1	0.725575	5.94e-08	chr7	65648231	65649544
TYW1	0.725575	5.94e-08	chr7	65512709	65512995
STEAP2	5.10276	5.98e-08	chr7	89803577	89809820
STEAP2	5.10276	5.98e-08	chr7	89878368	89881474
CCDC130	0.563991	6.05e-08	chr19	13802030	13803632
CCDC130	0.563991	6.05e-08	chr19	14671989	14673621
GGNBP2	0.552923	6.08e-08	chr17	35275355	35281240
GGNBP2	0.552923	6.08e-08	chr17	35878056	35881638
CFI	6.68905	6.48e-08	chr4	111084255	111087471
ANKRD29	4.42413	6.6e-08	chr18	21230416	21239297
ANKRD29	4.42413	6.6e-08	chr18	21274599	21275507
ANKRD29	4.42413	6.6e-08	chr18	21607493	21608378
ANKRD29	4.42413	6.6e-08	chr18	21199089	21215188
ANKRD29	4.42413	6.6e-08	chr18	20290854	20291373
ABCA3	6.32068	6.87e-08	chr16	2072836	2092812
ABCA3	6.32068	6.87e-08	chr16	2213512	2213896
ABCA3	6.32068	6.87e-08	chr16	1741417	1742541
GRIN2A	5.84122	6.87e-08	chr16	11085294	11088090
GRIN2A	5.84122	6.87e-08	chr16	10262290	10267525
TUBG2	1.32043	6.95e-08	chr17	40176324	40177657
TUBG2	1.32043	6.95e-08	chr17	40770012	40770525
ACE	4.77547	7.11e-08	chr17	60728959	60732233
ACE	4.77547	7.11e-08	chr17	60728959	60732233
ACE	4.77547	7.11e-08	chr17	61509288	61512866
ACE	4.77547	7.11e-08	chr17	61509288	61512866
ACE	4.77547	7.11e-08	chr17	60867542	60869694
ACE	4.77547	7.11e-08	chr17	60867542	60869694
CUL4B	1.09356	7.11e-08	chrX	119868179	119871459
ZNF41	1.02701	7.14e-08	chrX	47608068	47609878
GOLIM4	1.09732	7.4e-08	chr3	166945165	166946844
GOLIM4	1.09732	7.4e-08	chr3	167741147	167752692
GOLIM4	1.09732	7.4e-08	chr3	168651091	168651425
TMX3	1.28028	7.55e-08	chr18	65844499	65846879
TMX3	1.28028	7.55e-08	chr18	65438160	65451631
CPNE3	0.674879	7.57e-08	chr8	87612353	87614993
YIPF3	0.528342	7.59e-08	chr6	43805094	43809276
COL12A1	4.27529	7.6e-08	chr6	75380339	75382360
COL12A1	4.27529	7.6e-08	chr6	75314774	75320738
COL12A1	4.27529	7.6e-08	chr6	75583679	75601351
SKAP1	7.68002	7.91e-08	chr17	47151927	47155852
SKAP1	7.68002	7.91e-08	chr17	47038203	47050886
SKAP1	7.68002	7.91e-08	chr17	47177805	47180066
SKAP1	7.68002	7.91e-08	chr17	46613936	46614264
SKAP1	7.68002	7.91e-08	chr17	47219153	47225994
SKAP1	7.68002	7.91e-08	chr17	45939595	45942562
IL1B	4.67838	8.04e-08	chr2	114024475	114043675
IL1B	4.67838	8.04e-08	chr2	113961757	114008661
VPS39	0.748966	8.11e-08	chr15	42162260	42163721
VPS39	0.748966	8.11e-08	chr15	42376776	42377567
VPS39	0.748966	8.11e-08	chr15	41838875	41839508
VPS39	0.748966	8.11e-08	chr15	42392179	42396453
VPS39	0.748966	8.11e-08	chr15	41768647	41786498
TMEM173	2.41287	8.22e-08	chr5	138872480	138875634
ERMN	6.40835	8.36e-08	chr2	158289015	158327373
ERMN	6.40835	8.36e-08	chr2	158711949	158713282
PODN	8.30325	8.45e-08	chr1	53846579	53848430
PODN	8.30325	8.45e-08	chr1	52703770	52704164
CYBA	1.21062	8.48e-08	chr16	88990280	88993433
CYBA	1.21062	8.48e-08	chr16	89648823	89649378
LETM2	1.46503	8.52e-08	chr8	38261871	38267491
LETM2	1.46503	8.52e-08	chr8	37348206	37379976
STRA6	8.09765	8.94e-08	chr15	74607171	74609377
STRA6	8.09765	8.94e-08	chr15	74215547	74217622
STRA6	8.09765	8.94e-08	chr15	74531053	74535874
STRA6	8.09765	8.94e-08	chr15	75396703	75402461
STRA6	8.09765	8.94e-08	chr15	74189895	74190934
JAM2	7.26029	9.49e-08	chr21	26701732	26702169
IDO1	5.76683	1.01e-07	chr8	40246112	40246653
IDO1	5.76683	1.01e-07	chr8	40343879	40344154
IDO1	5.76683	1.01e-07	chr8	40198732	40215049
IDO1	5.76683	1.01e-07	chr8	39797372	39809693
IDO1	5.76683	1.01e-07	chr8	40300270	40301628
KIAA1217	4.46464	1.03e-07	chr10	23843784	23848807
KIAA1217	4.46464	1.03e-07	chr10	23688467	23701935
FUT1	5.2165	1.04e-07	chr19	50116786	50118148
FUT1	5.2165	1.04e-07	chr19	50244638	50245219
SYT11	1.47857	1.05e-07	chr1	156673674	156683135
SYT11	1.47857	1.05e-07	chr1	156765126	156786519
RIN1	1.08223	1.07e-07	chr11	66821424	66846364
DENND1B	1.15463	1.09e-07	chr1	198546343	198546702
IFI44L	3.92055	1.1e-07	chr1	78804682	78807000
SLC8A1	3.67779	1.11e-07	chr2	40164776	40165730
SLC8A1	3.67779	1.11e-07	chr2	40222127	40225397
SLC8A1	3.67779	1.11e-07	chr2	40259372	40262059
IQGAP1	1.27129	1.11e-07	chr15	90754741	90755025
CNN2	1.17855	1.12e-07	chr19	1746571	1748737
CNN2	1.17855	1.12e-07	chr19	752825	754066
CNN2	1.17855	1.12e-07	chr19	932058	940723
CNN2	1.17855	1.12e-07	chr19	1125606	1127162
CNN2	1.17855	1.12e-07	chr19	382794	383624
CNN2	1.17855	1.12e-07	chr19	556420	556691
MYPN	4.04985	1.13e-07	chr10	69893111	69897240
MYPN	4.04985	1.13e-07	chr10	69252583	69253037
MYPN	4.04985	1.13e-07	chr10	70821516	70822020
CDR2L	3.04293	1.16e-07	chr17	72413068	72413450
CDR2L	3.04293	1.16e-07	chr17	73552505	73554658
CDR2L	3.04293	1.16e-07	chr17	73675369	73703921
OTUD4	0.693604	1.16e-07	chr4	146198686	146220991
OTUD4	0.693604	1.16e-07	chr4	146728508	146730701
OTUD4	0.693604	1.16e-07	chr4	146466020	146468114
OTUD4	0.693604	1.16e-07	chr4	146653843	146657357
UBR2	0.656108	1.2e-07	chr6	42369400	42375304
UBR2	0.656108	1.2e-07	chr6	42396828	42397313
UBR2	0.656108	1.2e-07	chr6	42246501	42264724
UBR2	0.656108	1.2e-07	chr6	42189196	42195823
UBR2	0.656108	1.2e-07	chr6	42165279	42169073
UBR2	0.656108	1.2e-07	chr6	42325637	42325939
UBR2	0.656108	1.2e-07	chr6	42472801	42474296
UBR2	0.656108	1.2e-07	chr6	41734467	41735667
UBR2	0.656108	1.2e-07	chr6	42305384	42307906
MATN3	1.91529	1.22e-07	chr2	19807017	19813862
MATN3	1.91529	1.22e-07	chr2	19773523	19780545
MATN3	1.91529	1.22e-07	chr2	20260233	20273583
MATN3	1.91529	1.22e-07	chr2	19933082	19947576
MATN3	1.91529	1.22e-07	chr2	19985804	19986999
MATN3	1.91529	1.22e-07	chr2	19687605	19688396
MATN3	1.91529	1.22e-07	chr2	19849781	19850435
MATN3	1.91529	1.22e-07	chr2	20384744	20386377
PSMD10	0.703444	1.29e-07	chrX	107639566	107641406
SAMD8	0.943154	1.31e-07	chr10	77730538	77732623
SAMD8	0.943154	1.31e-07	chr10	76802785	76803144
HYI	2.44225	1.39e-07	chr1	43911200	43943745
HYI	2.44225	1.39e-07	chr1	44394669	44400893
GPR176	1.56183	1.42e-07	chr15	40541993	40559653
GPR176	1.56183	1.42e-07	chr15	39419097	39434158
GPR176	1.56183	1.42e-07	chr15	39718950	39723059
GPR176	1.56183	1.42e-07	chr15	40482371	40483533
GPR176	1.56183	1.42e-07	chr15	40010916	40015070
GPR176	1.56183	1.42e-07	chr15	39233095	39235417
GPR176	1.56183	1.42e-07	chr15	39649792	39656765
GPR176	1.56183	1.42e-07	chr15	41035704	41037195
LAPTM4A	0.930024	1.42e-07	chr2	19807017	19813862
LAPTM4A	0.930024	1.42e-07	chr2	19773523	19780545
LAPTM4A	0.930024	1.42e-07	chr2	20260233	20273583
LAPTM4A	0.930024	1.42e-07	chr2	19933082	19947576
LAPTM4A	0.930024	1.42e-07	chr2	19985804	19986999
LAPTM4A	0.930024	1.42e-07	chr2	19687605	19688396
LAPTM4A	0.930024	1.42e-07	chr2	19849781	19850435
LAPTM4A	0.930024	1.42e-07	chr2	20384744	20386377
PDGFRB	6.69605	1.54e-07	chr5	149400239	149447999
PDGFRB	6.69605	1.54e-07	chr5	150157338	150171157
PDGFRB	6.69605	1.54e-07	chr5	149509101	149533887
PDGFRB	6.69605	1.54e-07	chr5	149588530	149589057
CASZ1	5.26296	1.54e-07	chr1	10569259	10590894
CASZ1	5.26296	1.54e-07	chr1	10670592	10671765
PODXL	6.01453	1.56e-07	chr7	131337860	131339077
PODXL	6.01453	1.56e-07	chr7	131749879	131751603
GUCA1B	3.50043	1.63e-07	chr6	42369400	42375304
GUCA1B	3.50043	1.63e-07	chr6	41528351	41529171
GUCA1B	3.50043	1.63e-07	chr6	42396828	42397313
GUCA1B	3.50043	1.63e-07	chr6	42246501	42264724
GUCA1B	3.50043	1.63e-07	chr6	42189196	42195823
GUCA1B	3.50043	1.63e-07	chr6	42165279	42169073
GUCA1B	3.50043	1.63e-07	chr6	42325637	42325939
GUCA1B	3.50043	1.63e-07	chr6	42472801	42474296
GUCA1B	3.50043	1.63e-07	chr6	41734467	41735667
GUCA1B	3.50043	1.63e-07	chr6	42305384	42307906
GPR1	4.08755	1.65e-07	chr2	207075917	207078402
SUPT3H	1.43666	1.65e-07	chr6	45044414	45045261
SUPT3H	1.43666	1.65e-07	chr6	44682329	44683848
TRIM55	8.73874	1.66e-07	chr8	67418675	67474189
XIAP	1.27942	1.69e-07	chrX	123324160	123329392
ATXN7L3	0.452625	1.75e-07	chr17	43170522	43171339
GDF6	9.16027	1.76e-07	chr8	97022709	97026006
GDF6	9.16027	1.76e-07	chr8	97864504	97865738
GDF6	9.16027	1.76e-07	chr8	98058008	98059084
NSMF	1.11197	1.79e-07	chr9	139508012	139515110
NSMF	1.11197	1.79e-07	chr9	140330105	140330620
IFI27L1	1.46165	1.86e-07	chr14	94406758	94409053
ANKH	0.96739	1.86e-07	chr5	14032411	14040578
ANKH	0.96739	1.86e-07	chr5	14061621	14062201
NUMB	0.735183	1.87e-07	chr14	73104092	73110931
NUMB	0.735183	1.87e-07	chr14	73074617	73084351
NUMB	0.735183	1.87e-07	chr14	73131151	73131870
NUMB	0.735183	1.87e-07	chr14	74162880	74164341
NUMB	0.735183	1.87e-07	chr14	74106000	74106270
NUMB	0.735183	1.87e-07	chr14	73024803	73027280
LRBA	1.69334	1.9e-07	chr4	151145428	151160211
LRBA	1.69334	1.9e-07	chr4	151049185	151049566
SLAIN2	1.03121	1.93e-07	chr4	47527191	47535293
SLAIN2	1.03121	1.93e-07	chr4	48699991	48702797
SLAIN2	1.03121	1.93e-07	chr4	48330940	48335000
SLAIN2	1.03121	1.93e-07	chr4	47511953	47512739
TGFBR1	2.26052	2.03e-07	chr9	101572067	101574704
TGFBR1	2.26052	2.03e-07	chr9	100984834	100985657
[truncated: 5,653 more rows]

## Sheet: Table S3.2
Table S3.2 Enhancer Epgn1
Associated Gene	RNAseq_log2FoldChange	RNAseq_padj	Enh.CHROM	Enh.START	Enh.END
HPS4	-2.00363	1.44e-285	chr22	26068950	26071226
HPS4	-2.00363	1.44e-285	chr22	26866564	26896758
HPS4	-2.00363	1.44e-285	chr22	27067509	27070147
HPS4	-2.00363	1.44e-285	chr22	25950232	25950556
HPS4	-2.00363	1.44e-285	chr22	26798708	26802126
HPS4	-2.00363	1.44e-285	chr22	27173053	27173392
PMEL	-12.1269	1.04e-146	chr12	56472909	56478171
PMEL	-12.1269	1.04e-146	chr12	57102830	57103606
PMEL	-12.1269	1.04e-146	chr12	57229450	57232979
PMEL	-12.1269	1.04e-146	chr12	56302256	56302956
PMEL	-12.1269	1.04e-146	chr12	56352688	56367367
PMEL	-12.1269	1.04e-146	chr12	56118796	56140241
PMEL	-12.1269	1.04e-146	chr12	57022379	57024123
SLC45A2	-9.67402	9.13e-145	chr5	33980527	33985623
SLC45A2	-9.67402	9.13e-145	chr5	34865746	34898346
SLC45A2	-9.67402	9.13e-145	chr5	33490873	33492679
SLC45A2	-9.67402	9.13e-145	chr5	34834494	34834769
SLC45A2	-9.67402	9.13e-145	chr5	34788884	34789157
SLC45A2	-9.67402	9.13e-145	chr5	34707329	34708444
SLC45A2	-9.67402	9.13e-145	chr5	34534395	34534660
SLC45A2	-9.67402	9.13e-145	chr5	33229362	33229749
SLC45A2	-9.67402	9.13e-145	chr5	33650649	33650934
SASH1	-3.15833	9.62e-122	chr6	149574784	149576454
SASH1	-3.15833	9.62e-122	chr6	149080027	149080336
SASH1	-3.15833	9.62e-122	chr6	148649204	148651954
SASH1	-3.15833	9.62e-122	chr6	147879316	147881137
SASH1	-3.15833	9.62e-122	chr6	148616574	148616923
SASH1	-3.15833	9.62e-122	chr6	149533577	149534493
SASH1	-3.15833	9.62e-122	chr6	149097876	149098347
SASH1	-3.15833	9.62e-122	chr6	148544041	148548133
S100B	-11.3376	7.95e-110	chr21	48039798	48044842
S100B	-11.3376	7.95e-110	chr21	48022416	48022761
RNF125	-3.81313	2.26e-99	chr18	29224660	29230653
RNF125	-3.81313	2.26e-99	chr18	30020650	30024495
RNF125	-3.81313	2.26e-99	chr18	29619713	29622773
ERBB3	-7.97916	1.04e-93	chr12	56472909	56478171
ERBB3	-7.97916	1.04e-93	chr12	57102830	57103606
ERBB3	-7.97916	1.04e-93	chr12	57229450	57232979
ERBB3	-7.97916	1.04e-93	chr12	56302256	56302956
ERBB3	-7.97916	1.04e-93	chr12	56352688	56367367
ERBB3	-7.97916	1.04e-93	chr12	56118796	56140241
ERBB3	-7.97916	1.04e-93	chr12	57022379	57024123
CYP2U1	-2.28516	2.55e-93	chr4	109316929	109322399
CYP2U1	-2.28516	2.55e-93	chr4	109480184	109483325
CYP2U1	-2.28516	2.55e-93	chr4	109432348	109434098
CYP2U1	-2.28516	2.55e-93	chr4	108671853	108677958
CYP2U1	-2.28516	2.55e-93	chr4	108507372	108508402
CYP2U1	-2.28516	2.55e-93	chr4	109235521	109236942
CYP2U1	-2.28516	2.55e-93	chr4	109843091	109843371
CYP2U1	-2.28516	2.55e-93	chr4	109296782	109299713
CYP2U1	-2.28516	2.55e-93	chr4	108898661	108900790
CYP2U1	-2.28516	2.55e-93	chr4	109750827	109753987
CYP2U1	-2.28516	2.55e-93	chr4	108774304	108776086
CYP2U1	-2.28516	2.55e-93	chr4	108076213	108078125
CYP2U1	-2.28516	2.55e-93	chr4	109452125	109454886
CYP2U1	-2.28516	2.55e-93	chr4	109064752	109065330
CYP2U1	-2.28516	2.55e-93	chr4	109622792	109625603
CYP2U1	-2.28516	2.55e-93	chr4	108980199	108981087
CYP2U1	-2.28516	2.55e-93	chr4	109159587	109166470
CYP2U1	-2.28516	2.55e-93	chr4	109252952	109283329
TRIM2	-8.28483	1.83e-91	chr4	153659029	153660728
TRIM2	-8.28483	1.83e-91	chr4	154125672	154134038
TRIM2	-8.28483	1.83e-91	chr4	154064390	154105228
TRIM2	-8.28483	1.83e-91	chr4	154667860	154669946
TRIM2	-8.28483	1.83e-91	chr4	154149300	154150233
TRIM2	-8.28483	1.83e-91	chr4	154368814	154370287
TRIM2	-8.28483	1.83e-91	chr4	153992316	154016239
TRIM2	-8.28483	1.83e-91	chr4	154514786	154515091
TRIM2	-8.28483	1.83e-91	chr4	153858105	153858666
TRIM2	-8.28483	1.83e-91	chr4	154169920	154171599
SORBS1	-5.23916	4.58e-91	chr10	97175139	97183889
SORBS1	-5.23916	4.58e-91	chr10	97148289	97150012
TRIM63	-9.70953	1.08e-86	chr1	26342053	26362548
TRIM63	-9.70953	1.08e-86	chr1	26069365	26071142
TRIM63	-9.70953	1.08e-86	chr1	27317438	27358569
TRIM63	-9.70953	1.08e-86	chr1	26963224	26963781
TRIM63	-9.70953	1.08e-86	chr1	25525339	25525950
TRIM63	-9.70953	1.08e-86	chr1	25406408	25408182
TRIM63	-9.70953	1.08e-86	chr1	26092166	26092567
TRIM63	-9.70953	1.08e-86	chr1	26131911	26132979
TRIM63	-9.70953	1.08e-86	chr1	26033182	26039200
TRIM63	-9.70953	1.08e-86	chr1	26826465	26828768
TRIM63	-9.70953	1.08e-86	chr1	26201025	26202738
TRIM63	-9.70953	1.08e-86	chr1	27049546	27050102
TRIM63	-9.70953	1.08e-86	chr1	27018183	27025288
SOX10	-12.214	5.25e-85	chr22	38363056	38394701
SOX10	-12.214	5.25e-85	chr22	38237590	38240089
SOX10	-12.214	5.25e-85	chr22	38410977	38447230
SOX10	-12.214	5.25e-85	chr22	38564262	38582847
SOX10	-12.214	5.25e-85	chr22	38530980	38544286
SOX10	-12.214	5.25e-85	chr22	38294125	38295509
SOX10	-12.214	5.25e-85	chr22	39182533	39185514
SOX10	-12.214	5.25e-85	chr22	38708726	38724507
SOX10	-12.214	5.25e-85	chr22	37805007	37805306
DCT	-11.9991	1.6e-84	chr13	95165530	95173575
DCT	-11.9991	1.6e-84	chr13	95122557	95146818
DCT	-11.9991	1.6e-84	chr13	95194244	95211193
DCT	-11.9991	1.6e-84	chr13	95239086	95239383
DCT	-11.9991	1.6e-84	chr13	95042824	95043114
DCT	-11.9991	1.6e-84	chr13	95619885	95620199
DCT	-11.9991	1.6e-84	chr13	95599821	95601445
DCT	-11.9991	1.6e-84	chr13	95494137	95494651
WDR91	-2.54143	1.06e-83	chr7	133894618	133900378
WDR91	-2.54143	1.06e-83	chr7	134354205	134428449
WDR91	-2.54143	1.06e-83	chr7	135644064	135646452
WDR91	-2.54143	1.06e-83	chr7	134885846	134900700
WDR91	-2.54143	1.06e-83	chr7	135754982	135756794
WDR91	-2.54143	1.06e-83	chr7	134786194	134786840
WDR91	-2.54143	1.06e-83	chr7	134052912	134053250
WDR91	-2.54143	1.06e-83	chr7	134936969	134947989
WDR91	-2.54143	1.06e-83	chr7	134320693	134321028
WDR91	-2.54143	1.06e-83	chr7	134570633	134591069
WDR91	-2.54143	1.06e-83	chr7	135664098	135665931
WDR91	-2.54143	1.06e-83	chr7	135869234	135869480
WDR91	-2.54143	1.06e-83	chr7	134273807	134305990
WDR91	-2.54143	1.06e-83	chr7	134845002	134845937
MLANA	-11.5646	5.62e-82	chr9	5306844	5310598
MLANA	-11.5646	5.62e-82	chr9	5886497	5900980
MLANA	-11.5646	5.62e-82	chr9	5617449	5618921
MLANA	-11.5646	5.62e-82	chr9	6075021	6078799
MLANA	-11.5646	5.62e-82	chr9	6604638	6605311
MLANA	-11.5646	5.62e-82	chr9	5825485	5825839
MLANA	-11.5646	5.62e-82	chr9	6236869	6238547
MLANA	-11.5646	5.62e-82	chr9	6780868	6781282
MLANA	-11.5646	5.62e-82	chr9	5387641	5388288
MLANA	-11.5646	5.62e-82	chr9	5582920	5587072
MLANA	-11.5646	5.62e-82	chr9	6852526	6853213
MLANA	-11.5646	5.62e-82	chr9	6680646	6682580
MLANA	-11.5646	5.62e-82	chr9	6354631	6366431
PLP1	-12.4138	2.15e-81	chrX	103031753	103051952
PLP1	-12.4138	2.15e-81	chrX	102735931	102736254
PLP1	-12.4138	2.15e-81	chrX	103173440	103174107
GUCD1	-0.843615	4.73e-80	chr22	24359133	24361327
GUCD1	-0.843615	4.73e-80	chr22	25092312	25100072
GUCD1	-0.843615	4.73e-80	chr22	25785640	25786413
GUCD1	-0.843615	4.73e-80	chr22	24434279	24435260
GUCD1	-0.843615	4.73e-80	chr22	25950232	25950556
GUCD1	-0.843615	4.73e-80	chr22	24255486	24265145
GUCD1	-0.843615	4.73e-80	chr22	24230471	24231114
GUCD1	-0.843615	4.73e-80	chr22	25800785	25801827
CHST6	-6.31359	6.43e-77	chr16	76216050	76236396
CHST6	-6.31359	6.43e-77	chr16	75981534	75983768
CHST6	-6.31359	6.43e-77	chr16	75844051	75845128
CHST6	-6.31359	6.43e-77	chr16	75411506	75416573
CHST6	-6.31359	6.43e-77	chr16	75376822	75380216
CHST6	-6.31359	6.43e-77	chr16	76141615	76141979
CHST6	-6.31359	6.43e-77	chr16	76256639	76256935
CHST6	-6.31359	6.43e-77	chr16	75712639	75713386
CHST6	-6.31359	6.43e-77	chr16	75961840	75962122
TYR	-12.6307	1.62e-69	chr11	88898270	88924966
TYR	-12.6307	1.62e-69	chr11	87934279	87942728
TYR	-12.6307	1.62e-69	chr11	89339501	89341965
TYR	-12.6307	1.62e-69	chr11	88967622	88968033
TYR	-12.6307	1.62e-69	chr11	88312938	88313466
TYR	-12.6307	1.62e-69	chr11	88414757	88415079
TYR	-12.6307	1.62e-69	chr11	88443149	88443578
BEST1	-5.08957	2.84e-66	chr11	60741148	60742326
BEST1	-5.08957	2.84e-66	chr11	60838570	60839386
BEST1	-5.08957	2.84e-66	chr11	61515516	61517106
BEST1	-5.08957	2.84e-66	chr11	61828845	61841903
BEST1	-5.08957	2.84e-66	chr11	61893816	61895671
BEST1	-5.08957	2.84e-66	chr11	62514624	62515326
BEST1	-5.08957	2.84e-66	chr11	61065469	61066883
BEST1	-5.08957	2.84e-66	chr11	62169361	62170579
BEST1	-5.08957	2.84e-66	chr11	60917535	60917788
BEST1	-5.08957	2.84e-66	chr11	62193801	62208266
BEST1	-5.08957	2.84e-66	chr11	61872908	61880093
BEST1	-5.08957	2.84e-66	chr11	61655021	61666176
BEST1	-5.08957	2.84e-66	chr11	61134686	61135789
BEST1	-5.08957	2.84e-66	chr11	61135873	61139214
BEST1	-5.08957	2.84e-66	chr11	61137305	61138812
BEST1	-5.08957	2.84e-66	chr11	61137359	61138627
BEST1	-5.08957	2.84e-66	chr11	61136018	61137081
BEST1	-5.08957	2.84e-66	chr11	61737454	61741930
BEST1	-5.08957	2.84e-66	chr11	62609256	62610486
BEST1	-5.08957	2.84e-66	chr11	61104159	61104453
BEST1	-5.08957	2.84e-66	chr11	61104422	61104688
HIST1H4D	-9.31581	1.04e-65	chr6	25635056	25642373
HIST1H4D	-9.31581	1.04e-65	chr6	25276343	25277719
HIST1H4D	-9.31581	1.04e-65	chr6	25295704	25297621
HIST1H4D	-9.31581	1.04e-65	chr6	25436329	25437120
HIST1H4D	-9.31581	1.04e-65	chr6	25359422	25374239
HIST1H4D	-9.31581	1.04e-65	chr6	25535273	25535949
HIST1H4D	-9.31581	1.04e-65	chr6	25778938	25788783
HIST1H4D	-9.31581	1.04e-65	chr6	25311561	25333866
HIST1H4D	-9.31581	1.04e-65	chr6	27034028	27035571
HIST1H4D	-9.31581	1.04e-65	chr6	26276428	26276920
HIST1H4D	-9.31581	1.04e-65	chr6	26335889	26381114
HIST1H4D	-9.31581	1.04e-65	chr6	26399485	26400106
HIST1H4D	-9.31581	1.04e-65	chr6	27059943	27065251
HIST1H4D	-9.31581	1.04e-65	chr6	26038438	26038722
HIST1H4D	-9.31581	1.04e-65	chr6	26048535	26049701
HIST1H4D	-9.31581	1.04e-65	chr6	26049041	26049566
ABCB4	-5.19883	3.49e-65	chr7	87158622	87160829
ABCB4	-5.19883	3.49e-65	chr7	87102383	87110192
ABCB4	-5.19883	3.49e-65	chr7	87126840	87143208
ABCB4	-5.19883	3.49e-65	chr7	86658479	86658741
ABCB4	-5.19883	3.49e-65	chr7	86629240	86634653
ABCB4	-5.19883	3.49e-65	chr7	87908668	87909086
ABCB4	-5.19883	3.49e-65	chr7	87502863	87503235
GJA3	-7.1445	1.01e-62	chr13	20862992	20866595
GJA3	-7.1445	1.01e-62	chr13	21680045	21684013
GJA3	-7.1445	1.01e-62	chr13	20692498	20707586
GJA3	-7.1445	1.01e-62	chr13	20837223	20838725
GJA3	-7.1445	1.01e-62	chr13	20911310	20911732
GJA3	-7.1445	1.01e-62	chr13	21252217	21253253
GJA3	-7.1445	1.01e-62	chr13	21086238	21133481
GJA3	-7.1445	1.01e-62	chr13	21069641	21070048
GJA3	-7.1445	1.01e-62	chr13	21606735	21609999
GJA3	-7.1445	1.01e-62	chr13	21015065	21017491
GJA3	-7.1445	1.01e-62	chr13	21455904	21460762
ZNF704	-5.63015	9.29e-62	chr8	81419675	81422261
ZNF704	-5.63015	9.29e-62	chr8	80985113	80987991
ZNF704	-5.63015	9.29e-62	chr8	81826050	81839202
ZNF704	-5.63015	9.29e-62	chr8	81050800	81060206
ZNF704	-5.63015	9.29e-62	chr8	81588587	81590052
ZNF704	-5.63015	9.29e-62	chr8	81610089	81612004
ZNF704	-5.63015	9.29e-62	chr8	81978906	81995840
ZNF704	-5.63015	9.29e-62	chr8	80931972	80934323
ZNF704	-5.63015	9.29e-62	chr8	81336134	81349365
ZNF704	-5.63015	9.29e-62	chr8	81445840	81447658
ZNF704	-5.63015	9.29e-62	chr8	80872179	80877128
ZNF704	-5.63015	9.29e-62	chr8	80780114	80795107
ZNF704	-5.63015	9.29e-62	chr8	81550056	81550406
ZNF704	-5.63015	9.29e-62	chr8	81027243	81028872
ZNF704	-5.63015	9.29e-62	chr8	81077466	81077840
ZNF704	-5.63015	9.29e-62	chr8	82011424	82022191
ZNF704	-5.63015	9.29e-62	chr8	81489993	81491101
ZNF704	-5.63015	9.29e-62	chr8	81777415	81780850
ZNF704	-5.63015	9.29e-62	chr8	81664720	81666317
ZNF704	-5.63015	9.29e-62	chr8	82202787	82203436
VEPH1	-8.2103	1.88e-60	chr3	157096505	157100839
VEPH1	-8.2103	1.88e-60	chr3	157160201	157160931
VEPH1	-8.2103	1.88e-60	chr3	156605871	156611993
VEPH1	-8.2103	1.88e-60	chr3	156361382	156362012
VEPH1	-8.2103	1.88e-60	chr3	156293475	156302113
VEPH1	-8.2103	1.88e-60	chr3	156798949	156808102
VEPH1	-8.2103	1.88e-60	chr3	156992123	157000227
VEPH1	-8.2103	1.88e-60	chr3	156965511	156967290
SLC24A5	-11.1237	7.02e-60	chr15	48376758	48404168
SLC24A5	-11.1237	7.02e-60	chr15	48330634	48339610
SLC24A5	-11.1237	7.02e-60	chr15	47713643	47732382
SLC24A5	-11.1237	7.02e-60	chr15	49393226	49393596
SLC24A5	-11.1237	7.02e-60	chr15	48755114	48756537
SLC24A5	-11.1237	7.02e-60	chr15	47690464	47690945
SLC24A5	-11.1237	7.02e-60	chr15	48279377	48283563
SLC24A5	-11.1237	7.02e-60	chr15	48544931	48545408
SLC24A5	-11.1237	7.02e-60	chr15	47584832	47585948
SLC24A5	-11.1237	7.02e-60	chr15	48296815	48300368
SLC24A5	-11.1237	7.02e-60	chr15	48037524	48039986
SLC24A5	-11.1237	7.02e-60	chr15	48799045	48799882
SLC24A5	-11.1237	7.02e-60	chr15	49252550	49276786
SLC24A5	-11.1237	7.02e-60	chr15	47798273	47798546
SLC24A5	-11.1237	7.02e-60	chr15	49180525	49191077
SLC24A5	-11.1237	7.02e-60	chr15	48575387	48581175
SLC24A5	-11.1237	7.02e-60	chr15	47666931	47677845
SLC24A5	-11.1237	7.02e-60	chr15	49217144	49238985
SLC24A5	-11.1237	7.02e-60	chr15	48202958	48203227
GRASP	-5.0446	4.86e-58	chr12	52735601	52741541
GRASP	-5.0446	4.86e-58	chr12	52403057	52405167
GRASP	-5.0446	4.86e-58	chr12	51605108	51605606
GRASP	-5.0446	4.86e-58	chr12	51413518	51420218
GRASP	-5.0446	4.86e-58	chr12	53387095	53387610
GRASP	-5.0446	4.86e-58	chr12	52418301	52480049
GRASP	-5.0446	4.86e-58	chr12	51509012	51521327
GREB1	-4.4206	3.68e-57	chr2	12529565	12532251
GREB1	-4.4206	3.68e-57	chr2	12294589	12318872
GREB1	-4.4206	3.68e-57	chr2	12018153	12019219
GREB1	-4.4206	3.68e-57	chr2	11737517	11754021
GREB1	-4.4206	3.68e-57	chr2	12343406	12344230
GREB1	-4.4206	3.68e-57	chr2	12408807	12409496
GREB1	-4.4206	3.68e-57	chr2	12638182	12642411
GREB1	-4.4206	3.68e-57	chr2	12567971	12570792
GREB1	-4.4206	3.68e-57	chr2	11639278	11639626
GREB1	-4.4206	3.68e-57	chr2	12003273	12005044
GREB1	-4.4206	3.68e-57	chr2	10885536	10894214
GREB1	-4.4206	3.68e-57	chr2	11969146	11972893
GREB1	-4.4206	3.68e-57	chr2	12425981	12516825
GREB1	-4.4206	3.68e-57	chr2	11622986	11623346
ABCB5	-10.658	5.95e-55	chr7	20476925	20491247
ABCB5	-10.658	5.95e-55	chr7	20689468	20690023
ABCB5	-10.658	5.95e-55	chr7	20596483	20604526
ABCB5	-10.658	5.95e-55	chr7	20437569	20451638
ABCB5	-10.658	5.95e-55	chr7	20581508	20583786
ABCB5	-10.658	5.95e-55	chr7	19684181	19684463
ABCB5	-10.658	5.95e-55	chr7	20520365	20523913
ABCB5	-10.658	5.95e-55	chr7	20617260	20638961
YOD1	-1.728	1.64e-54	chr1	207392142	207392717
YOD1	-1.728	1.64e-54	chr1	207237420	207238844
YOD1	-1.728	1.64e-54	chr1	208114644	208116747
YOD1	-1.728	1.64e-54	chr1	207181546	207200789
YOD1	-1.728	1.64e-54	chr1	208058854	208064631
YOD1	-1.728	1.64e-54	chr1	206987643	206988187
YOD1	-1.728	1.64e-54	chr1	207565597	207576075
ITGB8	-3.38484	2.29e-52	chr7	20476925	20491247
ITGB8	-3.38484	2.29e-52	chr7	20689468	20690023
ITGB8	-3.38484	2.29e-52	chr7	20596483	20604526
ITGB8	-3.38484	2.29e-52	chr7	20437569	20451638
ITGB8	-3.38484	2.29e-52	chr7	20581508	20583786
ITGB8	-3.38484	2.29e-52	chr7	19684181	19684463
ITGB8	-3.38484	2.29e-52	chr7	19577230	19578898
ITGB8	-3.38484	2.29e-52	chr7	20520365	20523913
ITGB8	-3.38484	2.29e-52	chr7	20617260	20638961
RRAGD	-4.53424	1.02e-51	chr6	89253593	89254838
RRAGD	-4.53424	1.02e-51	chr6	90436009	90444273
RRAGD	-4.53424	1.02e-51	chr6	89459632	89460472
RRAGD	-4.53424	1.02e-51	chr6	90320822	90322198
RRAGD	-4.53424	1.02e-51	chr6	90144926	90145513
RRAGD	-4.53424	1.02e-51	chr6	89702362	89703328
RRAGD	-4.53424	1.02e-51	chr6	90218710	90221182
RRAGD	-4.53424	1.02e-51	chr6	90068674	90070827
RRAGD	-4.53424	1.02e-51	chr6	90958885	90960424
RRAGD	-4.53424	1.02e-51	chr6	90007271	90023611
RRAGD	-4.53424	1.02e-51	chr6	89744267	89747547
S100A1	-9.56732	1.38e-51	chr1	154305994	154307647
S100A1	-9.56732	1.38e-51	chr1	153722057	153764373
S100A1	-9.56732	1.38e-51	chr1	154130198	154132323
S100A1	-9.56732	1.38e-51	chr1	154377756	154405906
S100A1	-9.56732	1.38e-51	chr1	154583314	154584578
S100A1	-9.56732	1.38e-51	chr1	154497199	154497561
S100A1	-9.56732	1.38e-51	chr1	153900170	153902953
S100A1	-9.56732	1.38e-51	chr1	153852669	153854484
S100A1	-9.56732	1.38e-51	chr1	153598607	153603525
COL4A1	-7.61134	1.79e-50	chr13	110741872	110762662
COL4A1	-7.61134	1.79e-50	chr13	111335227	111337089
COL4A1	-7.61134	1.79e-50	chr13	111502753	111503424
COL4A1	-7.61134	1.79e-50	chr13	110901564	110903982
COL4A1	-7.61134	1.79e-50	chr13	110830201	110830675
COL4A1	-7.61134	1.79e-50	chr13	111860977	111863246
COL4A1	-7.61134	1.79e-50	chr13	111173732	111182560
COL4A1	-7.61134	1.79e-50	chr13	111044682	111074076
COL4A1	-7.61134	1.79e-50	chr13	111451354	111452830
COL4A1	-7.61134	1.79e-50	chr13	110652026	110690859
COL4A1	-7.61134	1.79e-50	chr13	110707264	110707509
COL4A1	-7.61134	1.79e-50	chr13	110635716	110635983
COL4A1	-7.61134	1.79e-50	chr13	110778444	110791373
IL6R	-3.38383	1.95e-50	chr1	154305994	154307647
IL6R	-3.38383	1.95e-50	chr1	153722057	153764373
IL6R	-3.38383	1.95e-50	chr1	154130198	154132323
IL6R	-3.38383	1.95e-50	chr1	154377756	154405906
IL6R	-3.38383	1.95e-50	chr1	154583314	154584578
IL6R	-3.38383	1.95e-50	chr1	154497199	154497561
IL6R	-3.38383	1.95e-50	chr1	153900170	153902953
IL6R	-3.38383	1.95e-50	chr1	153852669	153854484
IL6R	-3.38383	1.95e-50	chr1	154670805	154671424
IL6R	-3.38383	1.95e-50	chr1	153598607	153603525
IGSF8	-2.56005	1.36e-49	chr1	160062825	160074111
IGSF8	-2.56005	1.36e-49	chr1	160825463	160830039
IGSF8	-2.56005	1.36e-49	chr1	160805537	160808351
IGSF8	-2.56005	1.36e-49	chr1	159773188	159776901
IGSF8	-2.56005	1.36e-49	chr1	159674443	159676092
IGSF8	-2.56005	1.36e-49	chr1	160343971	160346420
IGSF8	-2.56005	1.36e-49	chr1	160577366	160608201
IGSF8	-2.56005	1.36e-49	chr1	160138514	160140306
IGSF8	-2.56005	1.36e-49	chr1	160022243	160033606
IGSF8	-2.56005	1.36e-49	chr1	159191384	159200155
IGSF8	-2.56005	1.36e-49	chr1	160695784	160697260
IGSF8	-2.56005	1.36e-49	chr1	160759981	160760923
IGSF8	-2.56005	1.36e-49	chr1	160915362	160921794
IGSF8	-2.56005	1.36e-49	chr1	159993329	159995467
IGSF8	-2.56005	1.36e-49	chr1	160945427	160945739
IGSF8	-2.56005	1.36e-49	chr1	159940382	159941564
IGSF8	-2.56005	1.36e-49	chr1	159144375	159145291
IGSF8	-2.56005	1.36e-49	chr1	160621503	160646295
CD83	-3.78084	1.38e-49	chr6	15000857	15008210
CD83	-3.78084	1.38e-49	chr6	14141243	14142976
CD83	-3.78084	1.38e-49	chr6	14932034	14940268
CD83	-3.78084	1.38e-49	chr6	13239174	13249694
CD83	-3.78084	1.38e-49	chr6	14016303	14018681
CD83	-3.78084	1.38e-49	chr6	13406837	13409012
CD83	-3.78084	1.38e-49	chr6	13470899	13472316
CD83	-3.78084	1.38e-49	chr6	13928964	13929562
CD83	-3.78084	1.38e-49	chr6	13604179	13606212
CD83	-3.78084	1.38e-49	chr6	14416241	14418133
CD83	-3.78084	1.38e-49	chr6	14094150	14095008
CD83	-3.78084	1.38e-49	chr6	14984022	14988317
CD83	-3.78084	1.38e-49	chr6	13733406	13734693
CD83	-3.78084	1.38e-49	chr6	13217458	13217725
CD83	-3.78084	1.38e-49	chr6	13298326	13331484
CD83	-3.78084	1.38e-49	chr6	13558830	13559273
CD83	-3.78084	1.38e-49	chr6	13272160	13280618
CD83	-3.78084	1.38e-49	chr6	14787604	14827772
CD83	-3.78084	1.38e-49	chr6	14320381	14320635
CD83	-3.78084	1.38e-49	chr6	14067737	14080019
CD83	-3.78084	1.38e-49	chr6	13453935	13457850
CD83	-3.78084	1.38e-49	chr6	14728534	14746134
CD83	-3.78084	1.38e-49	chr6	13437187	13437616
CD83	-3.78084	1.38e-49	chr6	13762352	13763420
MITF	-4.09837	1.94e-49	chr3	69904925	69922340
MITF	-4.09837	1.94e-49	chr3	70031817	70051220
MITF	-4.09837	1.94e-49	chr3	70011516	70018952
MITF	-4.09837	1.94e-49	chr3	69590122	69597980
MITF	-4.09837	1.94e-49	chr3	69761792	69762162
MITF	-4.09837	1.94e-49	chr3	70228231	70230099
MITF	-4.09837	1.94e-49	chr3	69570178	69570446
MITF	-4.09837	1.94e-49	chr3	69868872	69890253
MITF	-4.09837	1.94e-49	chr3	69969985	69997520
MITF	-4.09837	1.94e-49	chr3	69937637	69954501
TRPV4	-6.93953	7.19e-49	chr12	110159024	110166582
TRPV4	-6.93953	7.19e-49	chr12	110606748	110614311
TRPV4	-6.93953	7.19e-49	chr12	109811528	109813772
TRPV4	-6.93953	7.19e-49	chr12	109486616	109487612
TRPV4	-6.93953	7.19e-49	chr12	110485434	110519941
TRPV4	-6.93953	7.19e-49	chr12	110266252	110266516
TRPV4	-6.93953	7.19e-49	chr12	111078112	111080257
TRPV4	-6.93953	7.19e-49	chr12	109592513	109595968
TRPV4	-6.93953	7.19e-49	chr12	110301135	110315687
TRPV4	-6.93953	7.19e-49	chr12	109795829	109796602
TRPV4	-6.93953	7.19e-49	chr12	109527081	109527325
TRPV4	-6.93953	7.19e-49	chr12	110754347	110755550
TRPV4	-6.93953	7.19e-49	chr12	110374518	110390834
SGSM3	-1.32372	5.37e-48	chr22	40705491	40728201
SGSM3	-1.32372	5.37e-48	chr22	40769512	40769892
SGSM3	-1.32372	5.37e-48	chr22	39826825	39829019
SGSM3	-1.32372	5.37e-48	chr22	41205094	41205633
SGSM3	-1.32372	5.37e-48	chr22	40437375	40438306
SGSM3	-1.32372	5.37e-48	chr22	40978813	40979887
SGSM3	-1.32372	5.37e-48	chr22	39894630	39895089
SGSM3	-1.32372	5.37e-48	chr22	41047357	41079095
SGSM3	-1.32372	5.37e-48	chr22	40341952	40365434
SGSM3	-1.32372	5.37e-48	chr22	40634728	40634993
SGSM3	-1.32372	5.37e-48	chr22	41105152	41140125
SGSM3	-1.32372	5.37e-48	chr22	41417083	41419616
SGSM3	-1.32372	5.37e-48	chr22	40832496	40833036
SGSM3	-1.32372	5.37e-48	chr22	41613639	41614252
TCFL5	-1.96847	2.94e-45	chr20	60599743	60601967
TCFL5	-1.96847	2.94e-45	chr20	61488764	61490867
TCFL5	-1.96847	2.94e-45	chr20	61770064	61770872
TCFL5	-1.96847	2.94e-45	chr20	60643228	60643581
TCFL5	-1.96847	2.94e-45	chr20	62208819	62209324
TCFL5	-1.96847	2.94e-45	chr20	61463416	61463834
TCFL5	-1.96847	2.94e-45	chr20	61560192	61560563
TCFL5	-1.96847	2.94e-45	chr20	61404336	61404611
TCFL5	-1.96847	2.94e-45	chr20	60868467	60880803
TCFL5	-1.96847	2.94e-45	chr20	61506965	61523015
ONECUT2	-4.97458	3.86e-45	chr18	55378436	55381416
ONECUT2	-4.97458	3.86e-45	chr18	55716449	55737373
ONECUT2	-4.97458	3.86e-45	chr18	55247981	55248629
ONECUT2	-4.97458	3.86e-45	chr18	55951322	55955509
ONECUT2	-4.97458	3.86e-45	chr18	55762564	55789143
ONECUT2	-4.97458	3.86e-45	chr18	55691866	55694565
ONECUT2	-4.97458	3.86e-45	chr18	55582407	55584247
EFR3B	-4.63634	1.24e-44	chr2	25420170	25422330
EFR3B	-4.63634	1.24e-44	chr2	25200076	25210912
EFR3B	-4.63634	1.24e-44	chr2	26194246	26197524
EFR3B	-4.63634	1.24e-44	chr2	25456165	25458681
EFR3B	-4.63634	1.24e-44	chr2	25704309	25721102
EFR3B	-4.63634	1.24e-44	chr2	24443394	24456733
EFR3B	-4.63634	1.24e-44	chr2	25737091	25752817
EFR3B	-4.63634	1.24e-44	chr2	26031261	26032458
EFR3B	-4.63634	1.24e-44	chr2	25285617	25286052
EFR3B	-4.63634	1.24e-44	chr2	25676249	25676923
EFR3B	-4.63634	1.24e-44	chr2	25647486	25648625
EFR3B	-4.63634	1.24e-44	chr2	24622238	24622717
EFR3B	-4.63634	1.24e-44	chr2	25311719	25322440
EFR3B	-4.63634	1.24e-44	chr2	25781572	25794027
EFR3B	-4.63634	1.24e-44	chr2	25599146	25600623
SLC5A4	-13.2595	1.22e-43	chr22	32292917	32295238
SLC5A4	-13.2595	1.22e-43	chr22	32661115	32662232
SLC5A4	-13.2595	1.22e-43	chr22	32602701	32635209
SLC5A4	-13.2595	1.22e-43	chr22	33408374	33410577
SLC5A4	-13.2595	1.22e-43	chr22	33079894	33168303
SLC5A4	-13.2595	1.22e-43	chr22	32499288	32499650
SLC5A4	-13.2595	1.22e-43	chr22	32873888	32884807
SLC5A4	-13.2595	1.22e-43	chr22	32241359	32243468
SLC5A4	-13.2595	1.22e-43	chr22	32123998	32125541
SLC5A4	-13.2595	1.22e-43	chr22	32318694	32319517
SLC5A4	-13.2595	1.22e-43	chr22	31680851	31681263
SLC5A4	-13.2595	1.22e-43	chr22	32897595	33003671
SLC5A4	-13.2595	1.22e-43	chr22	33040238	33066684
SLC5A4	-13.2595	1.22e-43	chr22	32533627	32534069
SPP1	-8.53276	2.22e-43	chr4	88830471	88837045
SPP1	-8.53276	2.22e-43	chr4	88877051	88878538
SPP1	-8.53276	2.22e-43	chr4	89440511	89441121
SPP1	-8.53276	2.22e-43	chr4	88599465	88599733
SPP1	-8.53276	2.22e-43	chr4	88336543	88336919
SPP1	-8.53276	2.22e-43	chr4	88760955	88761257
SPP1	-8.53276	2.22e-43	chr4	88453122	88453968
SPP1	-8.53276	2.22e-43	chr4	89520650	89521164
SPP1	-8.53276	2.22e-43	chr4	89801468	89802407
SPP1	-8.53276	2.22e-43	chr4	88427494	88429818
SPP1	-8.53276	2.22e-43	chr4	88934440	88951574
SPP1	-8.53276	2.22e-43	chr4	88201071	88201320
SPP1	-8.53276	2.22e-43	chr4	87993662	88008849
RAB38	-5.25542	2.5e-43	chr11	88898270	88924966
RAB38	-5.25542	2.5e-43	chr11	87488194	87490705
RAB38	-5.25542	2.5e-43	chr11	87934279	87942728
RAB38	-5.25542	2.5e-43	chr11	87306362	87307847
RAB38	-5.25542	2.5e-43	chr11	87881406	87911995
RAB38	-5.25542	2.5e-43	chr11	88312938	88313466
RAB38	-5.25542	2.5e-43	chr11	87835347	87837106
RAB38	-5.25542	2.5e-43	chr11	88414757	88415079
RAB38	-5.25542	2.5e-43	chr11	87798177	87798799
RAB38	-5.25542	2.5e-43	chr11	88443149	88443578
RAB38	-5.25542	2.5e-43	chr11	87002919	87012674
C3orf70	-8.32292	1.37e-42	chr3	184145889	184147731
C3orf70	-8.32292	1.37e-42	chr3	184613540	184626914
C3orf70	-8.32292	1.37e-42	chr3	184654508	184656406
C3orf70	-8.32292	1.37e-42	chr3	184268254	184268884
C3orf70	-8.32292	1.37e-42	chr3	185762023	185763723
C3orf70	-8.32292	1.37e-42	chr3	185034331	185035218
C3orf70	-8.32292	1.37e-42	chr3	184314997	184315597
C3orf70	-8.32292	1.37e-42	chr3	185565464	185566094
C3orf70	-8.32292	1.37e-42	chr3	185676381	185679661
C3orf70	-8.32292	1.37e-42	chr3	185482034	185483530
C3orf70	-8.32292	1.37e-42	chr3	185660818	185661541
C3orf70	-8.32292	1.37e-42	chr3	184892437	184894167
C3orf70	-8.32292	1.37e-42	chr3	185372571	185379256
C3orf70	-8.32292	1.37e-42	chr3	185059201	185060206
C3orf70	-8.32292	1.37e-42	chr3	184433631	184436982
C3orf70	-8.32292	1.37e-42	chr3	185404433	185451291
C3orf70	-8.32292	1.37e-42	chr3	185788155	185830123
ZNF589	-2.1395	5.91e-42	chr3	48777787	48786578
ZNF589	-2.1395	5.91e-42	chr3	48359717	48361243
ZNF589	-2.1395	5.91e-42	chr3	49081438	49082652
ZNF589	-2.1395	5.91e-42	chr3	48466640	48469696
ZNF589	-2.1395	5.91e-42	chr3	47833028	47833607
ZNF589	-2.1395	5.91e-42	chr3	48288411	48289155
ZNF589	-2.1395	5.91e-42	chr3	48394136	48394679
ZNF589	-2.1395	5.91e-42	chr3	48595953	48604535
ZNF589	-2.1395	5.91e-42	chr3	47938647	47939014
ZNF589	-2.1395	5.91e-42	chr3	47677017	47678220
ZNF589	-2.1395	5.91e-42	chr3	48310392	48310698
ZNF589	-2.1395	5.91e-42	chr3	47757461	47758364
ZNF589	-2.1395	5.91e-42	chr3	48055735	48094344
ZNF589	-2.1395	5.91e-42	chr3	47866520	47867434
ZNF589	-2.1395	5.91e-42	chr3	48513216	48514597
TYRP1	-10.0194	6.03e-42	chr9	12666472	12682168
TYRP1	-10.0194	6.03e-42	chr9	12512424	12513022
TYRP1	-10.0194	6.03e-42	chr9	12915606	12916100
TYRP1	-10.0194	6.03e-42	chr9	12060065	12064957
TYRP1	-10.0194	6.03e-42	chr9	12695384	12704820
TYRP1	-10.0194	6.03e-42	chr9	13139231	13139524
TYRP1	-10.0194	6.03e-42	chr9	13586714	13588010
TYRP1	-10.0194	6.03e-42	chr9	13275016	13279837
TYRP1	-10.0194	6.03e-42	chr9	12972890	12973459
TYRP1	-10.0194	6.03e-42	chr9	12722371	12723685
TYRP1	-10.0194	6.03e-42	chr9	12880444	12881153
TYRP1	-10.0194	6.03e-42	chr9	12810123	12823771
TYRP1	-10.0194	6.03e-42	chr9	12748372	12760553
CPM	-6.37815	1.08e-41	chr12	70230382	70232164
CPM	-6.37815	1.08e-41	chr12	69181187	69181743
CPM	-6.37815	1.08e-41	chr12	69352129	69373287
CPM	-6.37815	1.08e-41	chr12	68526487	68526823
PHACTR1	-7.56399	1.33e-41	chr6	13053470	13055435
PHACTR1	-7.56399	1.33e-41	chr6	13239174	13249694
PHACTR1	-7.56399	1.33e-41	chr6	13406837	13409012
PHACTR1	-7.56399	1.33e-41	chr6	12957510	12968578
PHACTR1	-7.56399	1.33e-41	chr6	13470899	13472316
PHACTR1	-7.56399	1.33e-41	chr6	13604179	13606212
PHACTR1	-7.56399	1.33e-41	chr6	13009163	13014639
PHACTR1	-7.56399	1.33e-41	chr6	13036762	13037474
PHACTR1	-7.56399	1.33e-41	chr6	13217458	13217725
PHACTR1	-7.56399	1.33e-41	chr6	13298326	13331484
PHACTR1	-7.56399	1.33e-41	chr6	13558830	13559273
PHACTR1	-7.56399	1.33e-41	chr6	12937545	12937798
PHACTR1	-7.56399	1.33e-41	chr6	13272160	13280618
PHACTR1	-7.56399	1.33e-41	chr6	12657386	12657879
PHACTR1	-7.56399	1.33e-41	chr6	13453935	13457850
PHACTR1	-7.56399	1.33e-41	chr6	11766043	11773691
PHACTR1	-7.56399	1.33e-41	chr6	11744623	11748850
PHACTR1	-7.56399	1.33e-41	chr6	13437187	13437616
POMGNT2	-3.85165	1.43e-41	chr3	43366771	43370448
POMGNT2	-3.85165	1.43e-41	chr3	43434191	43464769
POMGNT2	-3.85165	1.43e-41	chr3	42753211	42785837
POMGNT2	-3.85165	1.43e-41	chr3	42208473	42221585
POMGNT2	-3.85165	1.43e-41	chr3	44107205	44109652
POMGNT2	-3.85165	1.43e-41	chr3	44010959	44013727
POMGNT2	-3.85165	1.43e-41	chr3	43032207	43034294
POMGNT2	-3.85165	1.43e-41	chr3	43929243	43929585
POMGNT2	-3.85165	1.43e-41	chr3	42265787	42266931
POMGNT2	-3.85165	1.43e-41	chr3	44054391	44058229
POMGNT2	-3.85165	1.43e-41	chr3	43737594	43738269
POMGNT2	-3.85165	1.43e-41	chr3	42379866	42382365
POMGNT2	-3.85165	1.43e-41	chr3	43994320	43996737
POMGNT2	-3.85165	1.43e-41	chr3	43750952	43751511
POMGNT2	-3.85165	1.43e-41	chr3	42234115	42242786
MRPL44	-0.966501	6.18e-41	chr2	225643893	225646529
MRPL44	-0.966501	6.18e-41	chr2	225734625	225735384
MRPL44	-0.966501	6.18e-41	chr2	224510668	224516279
MRPL44	-0.966501	6.18e-41	chr2	224834695	224836452
MRPL44	-0.966501	6.18e-41	chr2	225773853	225778859
MRPL44	-0.966501	6.18e-41	chr2	224561002	224593434
MRPL44	-0.966501	6.18e-41	chr2	224906146	224908135
MRPL44	-0.966501	6.18e-41	chr2	224793416	224806628
MRPL44	-0.966501	6.18e-41	chr2	224948808	224976601
MRPL44	-0.966501	6.18e-41	chr2	224386468	224387973
MRPL44	-0.966501	6.18e-41	chr2	224477312	224478343
OCA2	-10.6172	9.73e-41	chr15	27378900	27384751
OCA2	-10.6172	9.73e-41	chr15	28412793	28413765
OCA2	-10.6172	9.73e-41	chr15	28325016	28325420
OCA2	-10.6172	9.73e-41	chr15	28339039	28380185
OCA2	-10.6172	9.73e-41	chr15	28130466	28130739
OCA2	-10.6172	9.73e-41	chr15	29336688	29341825
LHFPL3-AS1	-12.4485	2.01e-40	chr7	104406022	104457567
LHFPL3-AS1	-12.4485	2.01e-40	chr7	104523825	104545288
LHFPL3-AS1	-12.4485	2.01e-40	chr7	104963203	104963776
LHFPL3-AS1	-12.4485	2.01e-40	chr7	104486752	104493952
LHFPL3-AS1	-12.4485	2.01e-40	chr7	104362910	104363523
LHFPL3-AS1	-12.4485	2.01e-40	chr7	103814963	103817207
LHFPL3-AS1	-12.4485	2.01e-40	chr7	104944801	104950655
LHFPL3-AS1	-12.4485	2.01e-40	chr7	104563549	104625659
LHFPL3-AS1	-12.4485	2.01e-40	chr7	103576615	103581282
LHFPL3-AS1	-12.4485	2.01e-40	chr7	104650366	104657753
LHFPL3-AS1	-12.4485	2.01e-40	chr7	104991710	104996320
LHFPL3-AS1	-12.4485	2.01e-40	chr7	104804083	104819256
EMP2	-2.85827	2.16e-40	chr16	10450515	10452138
EMP2	-2.85827	2.16e-40	chr16	10710399	10711677
EMP2	-2.85827	2.16e-40	chr16	10742746	10743158
EMP2	-2.85827	2.16e-40	chr16	11639317	11655982
EMP2	-2.85827	2.16e-40	chr16	10897916	10900362
EMP2	-2.85827	2.16e-40	chr16	11033032	11035594
EMP2	-2.85827	2.16e-40	chr16	11624534	11624983
EMP2	-2.85827	2.16e-40	chr16	10645213	10653067
EMP2	-2.85827	2.16e-40	chr16	11442071	11457141
EMP2	-2.85827	2.16e-40	chr16	10831181	10832551
TSPAN33	-5.88112	2.44e-40	chr7	128852392	128854508
TSPAN33	-5.88112	2.44e-40	chr7	128004008	128004680
TSPAN33	-5.88112	2.44e-40	chr7	128955080	128956494
TSPAN33	-5.88112	2.44e-40	chr7	127821245	127822671
TSPAN33	-5.88112	2.44e-40	chr7	129553817	129555740
TSPAN33	-5.88112	2.44e-40	chr7	129027447	129035487
TSPAN33	-5.88112	2.44e-40	chr7	128382366	128385598
TSPAN33	-5.88112	2.44e-40	chr7	127851111	127851600
TSPAN33	-5.88112	2.44e-40	chr7	128749889	128751320
TSPAN33	-5.88112	2.44e-40	chr7	127906485	127907903
TSPAN33	-5.88112	2.44e-40	chr7	129629233	129631134
HMG20B	-2.11904	2.78e-40	chr19	3569671	3570594
HMG20B	-2.11904	2.78e-40	chr19	3569752	3570433
HMG20B	-2.11904	2.78e-40	chr19	3549848	3557594
HMG20B	-2.11904	2.78e-40	chr19	3553840	3557364
HMG20B	-2.11904	2.78e-40	chr19	2685376	2696759
HMG20B	-2.11904	2.78e-40	chr19	2973846	2975392
HMG20B	-2.11904	2.78e-40	chr19	3560255	3560743
HMG20B	-2.11904	2.78e-40	chr19	3559978	3560405
HMG20B	-2.11904	2.78e-40	chr19	3560497	3560792
HMG20B	-2.11904	2.78e-40	chr19	3568570	3569500
HMG20B	-2.11904	2.78e-40	chr19	3568680	3568980
HMG20B	-2.11904	2.78e-40	chr19	3574880	3575454
HMG20B	-2.11904	2.78e-40	chr19	3574952	3575480
HMG20B	-2.11904	2.78e-40	chr19	3547663	3549557
HMG20B	-2.11904	2.78e-40	chr19	3547100	3547519
HMG20B	-2.11904	2.78e-40	chr19	3566847	3567189
HMG20B	-2.11904	2.78e-40	chr19	3546442	3547020
HMG20B	-2.11904	2.78e-40	chr19	3563552	3564952
HMG20B	-2.11904	2.78e-40	chr19	3563537	3564873
HMG20B	-2.11904	2.78e-40	chr19	3563915	3564815
HMG20B	-2.11904	2.78e-40	chr19	3450495	3460293
HMG20B	-2.11904	2.78e-40	chr19	3535847	3536457
HMG20B	-2.11904	2.78e-40	chr19	3565373	3566503
HMG20B	-2.11904	2.78e-40	chr19	3565498	3566419
HMG20B	-2.11904	2.78e-40	chr19	3565199	3566113
HMG20B	-2.11904	2.78e-40	chr19	3565330	3565763
ID4	-8.30323	1.86e-39	chr6	19895514	19907425
ID4	-8.30323	1.86e-39	chr6	20145702	20162301
ID4	-8.30323	1.86e-39	chr6	20679174	20682856
ID4	-8.30323	1.86e-39	chr6	20019899	20022497
ID4	-8.30323	1.86e-39	chr6	20543915	20544497
ID4	-8.30323	1.86e-39	chr6	19535091	19536277
ID4	-8.30323	1.86e-39	chr6	19554506	19570824
ID4	-8.30323	1.86e-39	chr6	19137092	19139161
ID4	-8.30323	1.86e-39	chr6	19034189	19036920
ID4	-8.30323	1.86e-39	chr6	20639835	20641192
ID4	-8.30323	1.86e-39	chr6	20478727	20480292
ID4	-8.30323	1.86e-39	chr6	19341309	19341919
ID4	-8.30323	1.86e-39	chr6	18883533	18884996
ID4	-8.30323	1.86e-39	chr6	20661228	20662933
ID4	-8.30323	1.86e-39	chr6	19394473	19394920
ID4	-8.30323	1.86e-39	chr6	19834139	19852138
ID4	-8.30323	1.86e-39	chr6	19804155	19805797
ID4	-8.30323	1.86e-39	chr6	20402079	20405039
ID4	-8.30323	1.86e-39	chr6	20200751	20219391
CHD7	-1.7063	2.63e-39	chr8	61209242	61211968
CHD7	-1.7063	2.63e-39	chr8	62429763	62442156
CHD7	-1.7063	2.63e-39	chr8	61315323	61330286
CHD7	-1.7063	2.63e-39	chr8	61049069	61049345
CHD7	-1.7063	2.63e-39	chr8	60964411	60964741
CHD7	-1.7063	2.63e-39	chr8	61815251	61826462
ACSS1	-3.74263	7.43e-39	chr20	25011853	25020653
ACSS1	-3.74263	7.43e-39	chr20	25107206	25109443
ACSS1	-3.74263	7.43e-39	chr20	25355879	25358259
ACSS1	-3.74263	7.43e-39	chr20	24041465	24043215
ACSS1	-3.74263	7.43e-39	chr20	24910324	24913661
ACSS1	-3.74263	7.43e-39	chr20	25068519	25069194
ACSS1	-3.74263	7.43e-39	chr20	24975810	24976373
ACSS1	-3.74263	7.43e-39	chr20	25202989	25233167
ACSS1	-3.74263	7.43e-39	chr20	25378078	25380098
CD200	-10.4771	8.9e-39	chr3	112237443	112239702
CD200	-10.4771	8.9e-39	chr3	112167112	112167642
CD200	-10.4771	8.9e-39	chr3	111759972	111762627
CD200	-10.4771	8.9e-39	chr3	111855478	111857158
CD200	-10.4771	8.9e-39	chr3	112911994	112914266
CD200	-10.4771	8.9e-39	chr3	112183202	112183534
CD200	-10.4771	8.9e-39	chr3	112007220	112112153
COL9A3	-9.16902	2.12e-37	chr20	60599743	60601967
COL9A3	-9.16902	2.12e-37	chr20	61488764	61490867
COL9A3	-9.16902	2.12e-37	chr20	61770064	61770872
COL9A3	-9.16902	2.12e-37	chr20	60643228	60643581
COL9A3	-9.16902	2.12e-37	chr20	62208819	62209324
COL9A3	-9.16902	2.12e-37	chr20	61463416	61463834
COL9A3	-9.16902	2.12e-37	chr20	61560192	61560563
COL9A3	-9.16902	2.12e-37	chr20	61404336	61404611
COL9A3	-9.16902	2.12e-37	chr20	60868467	60880803
COL9A3	-9.16902	2.12e-37	chr20	61506965	61523015
ARIH2	-1.01992	2.51e-37	chr3	49554916	49559181
ARIH2	-1.01992	2.51e-37	chr3	48777787	48786578
ARIH2	-1.01992	2.51e-37	chr3	48359717	48361243
ARIH2	-1.01992	2.51e-37	chr3	49081438	49082652
ARIH2	-1.01992	2.51e-37	chr3	49862871	49864392
ARIH2	-1.01992	2.51e-37	chr3	49520324	49523630
ARIH2	-1.01992	2.51e-37	chr3	48466640	48469696
ARIH2	-1.01992	2.51e-37	chr3	48288411	48289155
ARIH2	-1.01992	2.51e-37	chr3	48394136	48394679
ARIH2	-1.01992	2.51e-37	chr3	48595953	48604535
ARIH2	-1.01992	2.51e-37	chr3	49536604	49539544
ARIH2	-1.01992	2.51e-37	chr3	48310392	48310698
ARIH2	-1.01992	2.51e-37	chr3	49843093	49844961
ARIH2	-1.01992	2.51e-37	chr3	48055735	48094344
ARIH2	-1.01992	2.51e-37	chr3	49577533	49577944
ARIH2	-1.01992	2.51e-37	chr3	48513216	48514597
ARIH2	-1.01992	2.51e-37	chr3	49481116	49505151
ANKRD6	-8.09498	6.34e-37	chr6	89253593	89254838
ANKRD6	-8.09498	6.34e-37	chr6	90436009	90444273
ANKRD6	-8.09498	6.34e-37	chr6	89459632	89460472
ANKRD6	-8.09498	6.34e-37	chr6	90320822	90322198
ANKRD6	-8.09498	6.34e-37	chr6	90144926	90145513
ANKRD6	-8.09498	6.34e-37	chr6	91131873	91132250
ANKRD6	-8.09498	6.34e-37	chr6	89702362	89703328
ANKRD6	-8.09498	6.34e-37	chr6	90218710	90221182
ANKRD6	-8.09498	6.34e-37	chr6	90068674	90070827
ANKRD6	-8.09498	6.34e-37	chr6	90958885	90960424
ANKRD6	-8.09498	6.34e-37	chr6	90007271	90023611
ANKRD6	-8.09498	6.34e-37	chr6	89744267	89747547
SETMAR	-2.01638	1.17e-36	chr3	4350632	4351597
SETMAR	-2.01638	1.17e-36	chr3	4182870	4183605
SETMAR	-2.01638	1.17e-36	chr3	4763455	4787420
SETMAR	-2.01638	1.17e-36	chr3	4078030	4078455
SETMAR	-2.01638	1.17e-36	chr3	3397092	3397582
SETMAR	-2.01638	1.17e-36	chr3	5157667	5159074
SETMAR	-2.01638	1.17e-36	chr3	5018503	5068740
SETMAR	-2.01638	1.17e-36	chr3	4908406	4911171
NPL	-2.12283	1.51e-36	chr1	182036805	182040128
NPL	-2.12283	1.51e-36	chr1	183502200	183504105
NPL	-2.12283	1.51e-36	chr1	181774832	181776906
NPL	-2.12283	1.51e-36	chr1	182972378	182973272
NPL	-2.12283	1.51e-36	chr1	181955556	181956623
NPL	-2.12283	1.51e-36	chr1	181887891	181888871
NPL	-2.12283	1.51e-36	chr1	182291312	182291617
NPL	-2.12283	1.51e-36	chr1	183599627	183600674
NPL	-2.12283	1.51e-36	chr1	183374102	183374483
NPL	-2.12283	1.51e-36	chr1	183028495	183069702
NPL	-2.12283	1.51e-36	chr1	181998376	181998695
NPL	-2.12283	1.51e-36	chr1	182247309	182272548
NPL	-2.12283	1.51e-36	chr1	182226756	182230282
NPL	-2.12283	1.51e-36	chr1	182083031	182091541
NPL	-2.12283	1.51e-36	chr1	182758277	182765707
NPL	-2.12283	1.51e-36	chr1	182730367	182731603
TNFRSF14	-2.75382	1.25e-35	chr1	3357295	3359301
TNFRSF14	-2.75382	1.25e-35	chr1	2318188	2320267
TNFRSF14	-2.75382	1.25e-35	chr1	2064169	2068134
TNFRSF14	-2.75382	1.25e-35	chr1	2474735	2492747
TNFRSF14	-2.75382	1.25e-35	chr1	2885366	2885902
TNFRSF14	-2.75382	1.25e-35	chr1	2019757	2020154
TNFRSF14	-2.75382	1.25e-35	chr1	1825833	1826143
TNFRSF14	-2.75382	1.25e-35	chr1	1534719	1535405
STARD7	-1.10043	7.63e-35	chr2	97614866	97629775
STARD7	-1.10043	7.63e-35	chr2	96374346	96381459
STARD7	-1.10043	7.63e-35	chr2	97471861	97473040
STARD7	-1.10043	7.63e-35	chr2	96908346	96909179
STARD7	-1.10043	7.63e-35	chr2	95982815	96004039
STARD7	-1.10043	7.63e-35	chr2	97575139	97594665
STARD7	-1.10043	7.63e-35	chr2	97642399	97643269
STARD7	-1.10043	7.63e-35	chr2	96239685	96241810
STARD7	-1.10043	7.63e-35	chr2	97526694	97557517
STARD7	-1.10043	7.63e-35	chr2	96769277	96770474
STARD7	-1.10043	7.63e-35	chr2	96869530	96872287
STARD7	-1.10043	7.63e-35	chr2	97072301	97079222
STARD7	-1.10043	7.63e-35	chr2	96348029	96348939
MID2	-6.93645	8.64e-35	chrX	106174285	106177449
MID2	-6.93645	8.64e-35	chrX	106193042	106193631
SLC19A2	-1.69175	8.64e-35	chr1	169538142	169538542
SLC19A2	-1.69175	8.64e-35	chr1	169932609	169933952
SLC19A2	-1.69175	8.64e-35	chr1	169451504	169484862
RAB9B	-4.32582	9.46e-35	chrX	103031753	103051952
RAB9B	-4.32582	9.46e-35	chrX	102735931	102736254
RAB9B	-4.32582	9.46e-35	chrX	103173440	103174107
C1orf21	-5.74857	1.03e-34	chr1	184264559	184268318
C1orf21	-5.74857	1.03e-34	chr1	184327725	184331133
C1orf21	-5.74857	1.03e-34	chr1	184522571	184539096
C1orf21	-5.74857	1.03e-34	chr1	183502200	183504105
C1orf21	-5.74857	1.03e-34	chr1	184166969	184171615
C1orf21	-5.74857	1.03e-34	chr1	185072594	185074099
C1orf21	-5.74857	1.03e-34	chr1	185228731	185231462
C1orf21	-5.74857	1.03e-34	chr1	185305744	185319689
C1orf21	-5.74857	1.03e-34	chr1	184727828	184729996
C1orf21	-5.74857	1.03e-34	chr1	184624043	184633058
C1orf21	-5.74857	1.03e-34	chr1	185162497	185162919
C1orf21	-5.74857	1.03e-34	chr1	184476461	184476856
C1orf21	-5.74857	1.03e-34	chr1	184502160	184503710
C1orf21	-5.74857	1.03e-34	chr1	184557892	184558692
C1orf21	-5.74857	1.03e-34	chr1	183599627	183600674
C1orf21	-5.74857	1.03e-34	chr1	183374102	183374483
C1orf21	-5.74857	1.03e-34	chr1	184790527	184791245
C1orf21	-5.74857	1.03e-34	chr1	184577403	184605837
C1orf21	-5.74857	1.03e-34	chr1	185279666	185289853
C1orf21	-5.74857	1.03e-34	chr1	184451108	184461997
C1orf21	-5.74857	1.03e-34	chr1	183912276	183913401
COL4A2	-6.45082	1.14e-34	chr13	110741872	110762662
COL4A2	-6.45082	1.14e-34	chr13	111335227	111337089
COL4A2	-6.45082	1.14e-34	chr13	111502753	111503424
COL4A2	-6.45082	1.14e-34	chr13	110901564	110903982
COL4A2	-6.45082	1.14e-34	chr13	110830201	110830675
COL4A2	-6.45082	1.14e-34	chr13	111860977	111863246
COL4A2	-6.45082	1.14e-34	chr13	111173732	111182560
COL4A2	-6.45082	1.14e-34	chr13	111044682	111074076
COL4A2	-6.45082	1.14e-34	chr13	111451354	111452830
COL4A2	-6.45082	1.14e-34	chr13	110652026	110690859
COL4A2	-6.45082	1.14e-34	chr13	110707264	110707509
COL4A2	-6.45082	1.14e-34	chr13	110635716	110635983
COL4A2	-6.45082	1.14e-34	chr13	110778444	110791373
NEFH	-25.3566	1.49e-33	chr22	29545374	29550485
NEFH	-25.3566	1.49e-33	chr22	29845509	29847144
NEFH	-25.3566	1.49e-33	chr22	29672746	29673144
NEFH	-25.3566	1.49e-33	chr22	29475989	29514663
NEFH	-25.3566	1.49e-33	chr22	30697584	30738544
FAXC	-4.68878	4.5e-33	chr6	99234001	99236696
FAXC	-4.68878	4.5e-33	chr6	99790918	99793462
FAXC	-4.68878	4.5e-33	chr6	99700888	99705231
FAXC	-4.68878	4.5e-33	chr6	99424628	99436304
FAXC	-4.68878	4.5e-33	chr6	98978137	98979357
FAXC	-4.68878	4.5e-33	chr6	99256711	99257015
FAXC	-4.68878	4.5e-33	chr6	99087104	99090697
FAXC	-4.68878	4.5e-33	chr6	99284720	99293532
FAXC	-4.68878	4.5e-33	chr6	99125821	99127159
FAXC	-4.68878	4.5e-33	chr6	99041776	99042086
FAXC	-4.68878	4.5e-33	chr6	99194394	99197214
MCF2L	-7.35576	5.92e-33	chr13	113612754	113615274
MCF2L	-7.35576	5.92e-33	chr13	112621123	112623851
MCF2L	-7.35576	5.92e-33	chr13	112655142	112655400
MCF2L	-7.35576	5.92e-33	chr13	113411010	113412401
MCF2L	-7.35576	5.92e-33	chr13	113588327	113598471
MCF2L	-7.35576	5.92e-33	chr13	113807403	113809776
MCF2L	-7.35576	5.92e-33	chr13	114523355	114524898
MCF2L	-7.35576	5.92e-33	chr13	112902722	112903148
MCF2L	-7.35576	5.92e-33	chr13	113694453	113704187
CPVL	-11.0334	8.1e-33	chr7	29294031	29297215
CPVL	-11.0334	8.1e-33	chr7	29748876	29749584
CPVL	-11.0334	8.1e-33	chr7	29236869	29249819
CPVL	-11.0334	8.1e-33	chr7	29109827	29131693
CPVL	-11.0334	8.1e-33	chr7	29897122	29900175
CPVL	-11.0334	8.1e-33	chr7	29274459	29275163
CPVL	-11.0334	8.1e-33	chr7	29823697	29824132
CPVL	-11.0334	8.1e-33	chr7	28592094	28594478
CPVL	-11.0334	8.1e-33	chr7	29970933	29972584
CPVL	-11.0334	8.1e-33	chr7	29915103	29918539
CPVL	-11.0334	8.1e-33	chr7	28958515	28963513
CPVL	-11.0334	8.1e-33	chr7	28515310	28522809
CPVL	-11.0334	8.1e-33	chr7	29846316	29846721
CPVL	-11.0334	8.1e-33	chr7	28610863	28626176
CPVL	-11.0334	8.1e-33	chr7	28547200	28551366
CPVL	-11.0334	8.1e-33	chr7	29039601	29040115
CPVL	-11.0334	8.1e-33	chr7	28573180	28574980
CPVL	-11.0334	8.1e-33	chr7	28400874	28401188
CPVL	-11.0334	8.1e-33	chr7	28747806	28748302
CPVL	-11.0334	8.1e-33	chr7	28467211	28467485
ZNF197	-2.35095	8.54e-33	chr3	44668658	44671873
ZNF197	-2.35095	8.54e-33	chr3	45404317	45409158
ZNF197	-2.35095	8.54e-33	chr3	45549706	45625872
ZNF197	-2.35095	8.54e-33	chr3	44107205	44109652
ZNF197	-2.35095	8.54e-33	chr3	44010959	44013727
ZNF197	-2.35095	8.54e-33	chr3	43929243	43929585
ZNF197	-2.35095	8.54e-33	chr3	44054391	44058229
ZNF197	-2.35095	8.54e-33	chr3	43737594	43738269
ZNF197	-2.35095	8.54e-33	chr3	43994320	43996737
ZNF197	-2.35095	8.54e-33	chr3	43750952	43751511
ZNF197	-2.35095	8.54e-33	chr3	44551729	44552861
SAMM50	-1.65491	3.5e-32	chr22	43495964	43497576
SAMM50	-1.65491	3.5e-32	chr22	45160591	45162095
SAMM50	-1.65491	3.5e-32	chr22	44368425	44369917
SAMM50	-1.65491	3.5e-32	chr22	44946391	44948258
SAMM50	-1.65491	3.5e-32	chr22	45060292	45060686
SAMM50	-1.65491	3.5e-32	chr22	43528652	43530392
SAMM50	-1.65491	3.5e-32	chr22	44419332	44434339
SAMM50	-1.65491	3.5e-32	chr22	43637593	43637844
SAMM50	-1.65491	3.5e-32	chr22	43592707	43594290
ATP10A	-8.98149	1.31e-31	chr15	26175624	26193453
ATP10A	-8.98149	1.31e-31	chr15	25887451	25890589
ATP10A	-8.98149	1.31e-31	chr15	25748888	25752552
ATP10A	-8.98149	1.31e-31	chr15	25166041	25166880
ATP10A	-8.98149	1.31e-31	chr15	26679692	26684588
ATP10A	-8.98149	1.31e-31	chr15	25856361	25857747
ATP10A	-8.98149	1.31e-31	chr15	26783358	26783739
ATP10A	-8.98149	1.31e-31	chr15	26749406	26750072
ATP10A	-8.98149	1.31e-31	chr15	25940883	25941334
ATP10A	-8.98149	1.31e-31	chr15	25677485	25678020
ATP10A	-8.98149	1.31e-31	chr15	26808201	26809823
ATP10A	-8.98149	1.31e-31	chr15	26046770	26058583
ATP10A	-8.98149	1.31e-31	chr15	25913184	25916796
ATP10A	-8.98149	1.31e-31	chr15	26094649	26095755
ATP10A	-8.98149	1.31e-31	chr15	26327630	26328311
CA8	-11.558	1.57e-31	chr8	61209242	61211968
CA8	-11.558	1.57e-31	chr8	61315323	61330286
CA8	-11.558	1.57e-31	chr8	60340485	60340883
CA8	-11.558	1.57e-31	chr8	61049069	61049345
CA8	-11.558	1.57e-31	chr8	60964411	60964741
CA8	-11.558	1.57e-31	chr8	61815251	61826462
LINC00920	-3.15347	2.42e-31	chr16	67396547	67398202
LINC00920	-3.15347	2.42e-31	chr16	66808457	66809878
LINC00920	-3.15347	2.42e-31	chr16	66724623	66724894
FBXO7	-1.21896	2.83e-31	chr22	32292917	32295238
FBXO7	-1.21896	2.83e-31	chr22	32661115	32662232
FBXO7	-1.21896	2.83e-31	chr22	32602701	32635209
FBXO7	-1.21896	2.83e-31	chr22	33408374	33410577
FBXO7	-1.21896	2.83e-31	chr22	33079894	33168303
FBXO7	-1.21896	2.83e-31	chr22	32499288	32499650
FBXO7	-1.21896	2.83e-31	chr22	32873888	32884807
FBXO7	-1.21896	2.83e-31	chr22	32241359	32243468
FBXO7	-1.21896	2.83e-31	chr22	32123998	32125541
FBXO7	-1.21896	2.83e-31	chr22	32318694	32319517
FBXO7	-1.21896	2.83e-31	chr22	32897595	33003671
FBXO7	-1.21896	2.83e-31	chr22	33040238	33066684
FBXO7	-1.21896	2.83e-31	chr22	32533627	32534069
GALNT3	-9.86107	4.07e-31	chr2	166537243	166539587
GALNT3	-9.86107	4.07e-31	chr2	166018282	166019543
GALNT3	-9.86107	4.07e-31	chr2	166702499	166702768
GALNT3	-9.86107	4.07e-31	chr2	166816291	166817106
GALNT3	-9.86107	4.07e-31	chr2	165977276	165977802
GALNT3	-9.86107	4.07e-31	chr2	165901115	165901368
GALNT3	-9.86107	4.07e-31	chr2	166744695	166746612
GALNT3	-9.86107	4.07e-31	chr2	167488523	167489016
GALNT3	-9.86107	4.07e-31	chr2	166362802	166364707
GALNT3	-9.86107	4.07e-31	chr2	166127017	166127301
IL12RB2	-10.1765	4.16e-31	chr1	67778521	67780549
IL12RB2	-10.1765	4.16e-31	chr1	67721852	67723739
IL12RB2	-10.1765	4.16e-31	chr1	67169663	67171815
IL12RB2	-10.1765	4.16e-31	chr1	68256988	68268738
IL12RB2	-10.1765	4.16e-31	chr1	67637191	67638851
IL12RB2	-10.1765	4.16e-31	chr1	67562512	67563941
IL12RB2	-10.1765	4.16e-31	chr1	67804529	67806864
IL12RB2	-10.1765	4.16e-31	chr1	66838151	66845128
IL12RB2	-10.1765	4.16e-31	chr1	66899872	66911835
IL12RB2	-10.1765	4.16e-31	chr1	68453681	68454419
IL12RB2	-10.1765	4.16e-31	chr1	68173896	68233092
IL12RB2	-10.1765	4.16e-31	chr1	67064083	67065966
IL12RB2	-10.1765	4.16e-31	chr1	67190283	67190617
IL12RB2	-10.1765	4.16e-31	chr1	68569313	68579427
SORCS1	-7.18215	4.86e-31	chr10	108791110	108793215
SORCS1	-7.18215	4.86e-31	chr10	108699353	108701864
SORCS1	-7.18215	4.86e-31	chr10	108974584	108976912
SORCS1	-7.18215	4.86e-31	chr10	108839133	108864654
SORCS1	-7.18215	4.86e-31	chr10	109184930	109202347
SORCS1	-7.18215	4.86e-31	chr10	108272523	108272989
KIAA1211	-5.38997	8.04e-31	chr4	57191779	57193380
KIAA1211	-5.38997	8.04e-31	chr4	57238082	57238628
KIAA1211	-5.38997	8.04e-31	chr4	56080503	56082127
KIAA1211	-5.38997	8.04e-31	chr4	56903547	56916005
KIAA1211	-5.38997	8.04e-31	chr4	57167369	57167636
PLA1A	-9.80446	8.43e-31	chr3	118606814	118612955
PLA1A	-9.80446	8.43e-31	chr3	118704618	118712207
PLA1A	-9.80446	8.43e-31	chr3	118681437	118684072
PLA1A	-9.80446	8.43e-31	chr3	120268936	120288825
PLA1A	-9.80446	8.43e-31	chr3	119450449	119450733
PLA1A	-9.80446	8.43e-31	chr3	119831924	119846916
PLA1A	-9.80446	8.43e-31	chr3	118644965	118645362
PLA1A	-9.80446	8.43e-31	chr3	120243782	120256260
PLA1A	-9.80446	8.43e-31	chr3	120178250	120180230
PLA1A	-9.80446	8.43e-31	chr3	119380659	119389488
PLA1A	-9.80446	8.43e-31	chr3	120135540	120140649
L3MBTL2	-0.868487	1.7e-30	chr22	40705491	40728201
L3MBTL2	-0.868487	1.7e-30	chr22	40769512	40769892
L3MBTL2	-0.868487	1.7e-30	chr22	42378736	42380506
L3MBTL2	-0.868487	1.7e-30	chr22	41205094	41205633
L3MBTL2	-0.868487	1.7e-30	chr22	42355530	42360968
L3MBTL2	-0.868487	1.7e-30	chr22	40978813	40979887
L3MBTL2	-0.868487	1.7e-30	chr22	41047357	41079095
L3MBTL2	-0.868487	1.7e-30	chr22	40634728	40634993
L3MBTL2	-0.868487	1.7e-30	chr22	41919665	41920874
L3MBTL2	-0.868487	1.7e-30	chr22	41105152	41140125
L3MBTL2	-0.868487	1.7e-30	chr22	42062908	42064618
L3MBTL2	-0.868487	1.7e-30	chr22	41417083	41419616
L3MBTL2	-0.868487	1.7e-30	chr22	40832496	40833036
L3MBTL2	-0.868487	1.7e-30	chr22	41613639	41614252
KANK1	-3.16778	2.15e-30	chr9	614832	615314
KANK1	-3.16778	2.15e-30	chr9	747641	756366
KANK1	-3.16778	2.15e-30	chr9	673668	710160
DEPDC5	-1.31404	2.18e-30	chr22	32292917	32295238
DEPDC5	-1.31404	2.18e-30	chr22	32661115	32662232
DEPDC5	-1.31404	2.18e-30	chr22	32602701	32635209
DEPDC5	-1.31404	2.18e-30	chr22	33079894	33168303
DEPDC5	-1.31404	2.18e-30	chr22	32499288	32499650
DEPDC5	-1.31404	2.18e-30	chr22	32873888	32884807
DEPDC5	-1.31404	2.18e-30	chr22	32241359	32243468
DEPDC5	-1.31404	2.18e-30	chr22	32123998	32125541
DEPDC5	-1.31404	2.18e-30	chr22	32318694	32319517
DEPDC5	-1.31404	2.18e-30	chr22	31680851	31681263
DEPDC5	-1.31404	2.18e-30	chr22	32897595	33003671
DEPDC5	-1.31404	2.18e-30	chr22	31480018	31482799
DEPDC5	-1.31404	2.18e-30	chr22	33040238	33066684
DEPDC5	-1.31404	2.18e-30	chr22	31434170	31434443
DEPDC5	-1.31404	2.18e-30	chr22	32533627	32534069
XIST	-35.5218	3.06e-30	chrX	72838575	72838963
FXYD3	-10.6845	3.83e-30	chr19	36008072	36028617
FXYD3	-10.6845	3.83e-30	chr19	35878525	35909096
FXYD3	-10.6845	3.83e-30	chr19	35846738	35852838
FXYD3	-10.6845	3.83e-30	chr19	35986001	35986379
FXYD3	-10.6845	3.83e-30	chr19	34928004	34928496
FXYD3	-10.6845	3.83e-30	chr19	35958387	35959252
FXYD3	-10.6845	3.83e-30	chr19	35702961	35703229
FXYD3	-10.6845	3.83e-30	chr19	34722386	34734336
FXYD3	-10.6845	3.83e-30	chr19	35598600	35616387
FXYD3	-10.6845	3.83e-30	chr19	35806991	35812051
FARP2	-2.71127	4.36e-30	chr2	242332124	242333627
FARP2	-2.71127	4.36e-30	chr2	242296960	242299515
FARP2	-2.71127	4.36e-30	chr2	241518925	241522775
CDK2	-3.81936	4.63e-30	chr12	56472909	56478171
CDK2	-3.81936	4.63e-30	chr12	57102830	57103606
CDK2	-3.81936	4.63e-30	chr12	57229450	57232979
CDK2	-3.81936	4.63e-30	chr12	56302256	56302956
CDK2	-3.81936	4.63e-30	chr12	56352688	56367367
CDK2	-3.81936	4.63e-30	chr12	56118796	56140241
CDK2	-3.81936	4.63e-30	chr12	57022379	57024123
IRX1	-23.0377	5.4e-30	chr5	3736423	3737978
IRX1	-23.0377	5.4e-30	chr5	3661902	3662767
IRX1	-23.0377	5.4e-30	chr5	3617676	3618423
IRX1	-23.0377	5.4e-30	chr5	4479167	4480114
GYG2	-6.57047	5.72e-30	chrX	2741270	2750904
ST3GAL4	-2.58275	8.31e-30	chr11	126148677	126149746
ST3GAL4	-2.58275	8.31e-30	chr11	125941269	125943393
ST3GAL4	-2.58275	8.31e-30	chr11	126116811	126117188
ST3GAL4	-2.58275	8.31e-30	chr11	125318215	125322585
ST3GAL4	-2.58275	8.31e-30	chr11	125779858	125781817
ST3GAL4	-2.58275	8.31e-30	chr11	126366565	126366994
ST3GAL4	-2.58275	8.31e-30	chr11	127122547	127122820
ST3GAL4	-2.58275	8.31e-30	chr11	126350261	126350717
ST3GAL4	-2.58275	8.31e-30	chr11	125820709	125827348
CDH19	-12.4122	2.57e-29	chr18	64392155	64398515
FABP7	-11.5088	2.73e-29	chr6	122925130	122927238
FABP7	-11.5088	2.73e-29	chr6	123069751	123087407
FABP7	-11.5088	2.73e-29	chr6	123782691	123784331
FABP7	-11.5088	2.73e-29	chr6	123152166	123156531
FABP7	-11.5088	2.73e-29	chr6	124067712	124068275
FABP7	-11.5088	2.73e-29	chr6	122615540	122615886
TSPAN14	-2.98194	7.36e-29	chr10	82445757	82447559
TSPAN14	-2.98194	7.36e-29	chr10	82338545	82339130
TSPAN14	-2.98194	7.36e-29	chr10	81267594	81267993
TSPAN14	-2.98194	7.36e-29	chr10	82682944	82683493
TSPAN14	-2.98194	7.36e-29	chr10	82011949	82012241
TSPAN14	-2.98194	7.36e-29	chr10	82256997	82269432
TSPAN14	-2.98194	7.36e-29	chr10	82137670	82138841
TSPAN14	-2.98194	7.36e-29	chr10	82376601	82379283
TSPAN14	-2.98194	7.36e-29	chr10	82203799	82235282
TSPAN14	-2.98194	7.36e-29	chr10	82422630	82426388
TSPAN14	-2.98194	7.36e-29	chr10	81886191	81887683
ADIPOR1	-0.888899	1.05e-28	chr1	203433696	203441863
ADIPOR1	-0.888899	1.05e-28	chr1	203660148	203662513
ADIPOR1	-0.888899	1.05e-28	chr1	201973266	201975204
ADIPOR1	-0.888899	1.05e-28	chr1	203567931	203570238
ADIPOR1	-0.888899	1.05e-28	chr1	203704307	203705148
ADIPOR1	-0.888899	1.05e-28	chr1	203146418	203170033
ADIPOR1	-0.888899	1.05e-28	chr1	203333299	203333708
ADIPOR1	-0.888899	1.05e-28	chr1	202780076	202807836
ADIPOR1	-0.888899	1.05e-28	chr1	202496426	202503690
ADIPOR1	-0.888899	1.05e-28	chr1	202191126	202191775
ADIPOR1	-0.888899	1.05e-28	chr1	203456609	203456945
NCALD	-5.84571	1.3e-28	chr8	103884196	103885700
NCALD	-5.84571	1.3e-28	chr8	103437330	103437913
NCALD	-5.84571	1.3e-28	chr8	102771854	102772237
NCALD	-5.84571	1.3e-28	chr8	104007031	104009152
NCALD	-5.84571	1.3e-28	chr8	103936119	103939345
GJB1	-10.4228	1.88e-28	chrX	70825635	70828600
GJB1	-10.4228	1.88e-28	chrX	69653880	69657809
CTSK	-2.61052	1.88e-28	chr1	150228089	150233058
CTSK	-2.61052	1.88e-28	chr1	151266788	151267827
CTSK	-2.61052	1.88e-28	chr1	151302798	151303562
CTSK	-2.61052	1.88e-28	chr1	149934290	149936416
CTSK	-2.61052	1.88e-28	chr1	150154073	150155520
CTSK	-2.61052	1.88e-28	chr1	151468063	151468658
CTSK	-2.61052	1.88e-28	chr1	151371454	151381033
CTSK	-2.61052	1.88e-28	chr1	149977428	149988962
CTSK	-2.61052	1.88e-28	chr1	151034919	151038891
CTSK	-2.61052	1.88e-28	chr1	150505371	150505739
CTSK	-2.61052	1.88e-28	chr1	150382463	150382976
FREM2	-10.3224	2.41e-28	chr13	39677009	39678146
FREM2	-10.3224	2.41e-28	chr13	40058249	40058591
FREM2	-10.3224	2.41e-28	chr13	39271809	39273094
FREM2	-10.3224	2.41e-28	chr13	39376799	39380595
FREM2	-10.3224	2.41e-28	chr13	38586340	38586593
FREM2	-10.3224	2.41e-28	chr13	39393386	39397467
FREM2	-10.3224	2.41e-28	chr13	39306671	39307191
FREM2	-10.3224	2.41e-28	chr13	39896549	39896808
TNS1	-7.71068	6.3e-28	chr2	218418325	218425355
TNS1	-7.71068	6.3e-28	chr2	218766280	218775361
TNS1	-7.71068	6.3e-28	chr2	218354934	218357110
TNS1	-7.71068	6.3e-28	chr2	219669435	219676476
TNS1	-7.71068	6.3e-28	chr2	218843309	218843999
TNS1	-7.71068	6.3e-28	chr2	218516256	218526718
TNS1	-7.71068	6.3e-28	chr2	218486549	218488377
TNS1	-7.71068	6.3e-28	chr2	218274868	218277758
TNS1	-7.71068	6.3e-28	chr2	218025180	218029395
TNS1	-7.71068	6.3e-28	chr2	218554474	218580592
KLF15	-4.93	7.03e-28	chr3	126613114	126704442
KLF15	-4.93	7.03e-28	chr3	125692889	125695492
KLF15	-4.93	7.03e-28	chr3	125732462	125738115
KLF15	-4.93	7.03e-28	chr3	126204748	126206940
KLF15	-4.93	7.03e-28	chr3	125709424	125710106
KLF15	-4.93	7.03e-28	chr3	125979962	125986484
KLF15	-4.93	7.03e-28	chr3	126107728	126117956
TMED8	-1.49812	7.59e-28	chr14	77450270	77453325
TMED8	-1.49812	7.59e-28	chr14	77821413	77821682
TMED8	-1.49812	7.59e-28	chr14	78305520	78306063
TMED8	-1.49812	7.59e-28	chr14	77541866	77543709
TMED8	-1.49812	7.59e-28	chr14	78087288	78087602
TMED8	-1.49812	7.59e-28	chr14	78008821	78009103
FKBP11	-2.40107	1.24e-27	chr12	49822581	49828561
FKBP11	-2.40107	1.24e-27	chr12	48419821	48438949
FKBP11	-2.40107	1.24e-27	chr12	48394650	48397073
FKBP11	-2.40107	1.24e-27	chr12	50196619	50204323
FKBP11	-2.40107	1.24e-27	chr12	49855955	49856830
FKBP11	-2.40107	1.24e-27	chr12	49507714	49508067
FKBP11	-2.40107	1.24e-27	chr12	49485177	49486679
FKBP11	-2.40107	1.24e-27	chr12	49876068	49885400
FKBP11	-2.40107	1.24e-27	chr12	50287671	50289759
PPP1R3D	-1.00363	1.42e-27	chr20	59085693	59088529
PPP1R3D	-1.00363	1.42e-27	chr20	59355655	59356022
PPP1R3D	-1.00363	1.42e-27	chr20	58056630	58058795
PPP1R3D	-1.00363	1.42e-27	chr20	59474600	59476604
PPP1R3D	-1.00363	1.42e-27	chr20	58377080	58377936
PPP1R3D	-1.00363	1.42e-27	chr20	58363410	58363820
PPP1R3D	-1.00363	1.42e-27	chr20	59157429	59159737
PPP1R3D	-1.00363	1.42e-27	chr20	58297245	58301047
PPP1R3D	-1.00363	1.42e-27	chr20	57797269	57797546
PPP1R3D	-1.00363	1.42e-27	chr20	59057069	59058847
PPP1R3D	-1.00363	1.42e-27	chr20	58327984	58328484
PPP1R3D	-1.00363	1.42e-27	chr20	59370205	59371974
PPP1R3D	-1.00363	1.42e-27	chr20	57564691	57566924
SCARB1	-1.2781	2.11e-27	chr12	124555252	124559553
SCARB1	-1.2781	2.11e-27	chr12	126012260	126014280
SCARB1	-1.2781	2.11e-27	chr12	124582084	124585573
SCARB1	-1.2781	2.11e-27	chr12	124762538	124764313
SCARB1	-1.2781	2.11e-27	chr12	124599370	124599835
SCARB1	-1.2781	2.11e-27	chr12	125606274	125606745
SCARB1	-1.2781	2.11e-27	chr12	125331721	125337726
C5orf22	-1.09568	2.51e-27	chr5	32232810	32235242
C5orf22	-1.09568	2.51e-27	chr5	31537304	31539177
C5orf22	-1.09568	2.51e-27	chr5	31814727	31816173
C5orf22	-1.09568	2.51e-27	chr5	31732140	31735393
C5orf22	-1.09568	2.51e-27	chr5	31754155	31755621
C5orf22	-1.09568	2.51e-27	chr5	30856477	30856817
C5orf22	-1.09568	2.51e-27	chr5	31493961	31496745
C5orf22	-1.09568	2.51e-27	chr5	31385067	31387057
C5orf22	-1.09568	2.51e-27	chr5	31408437	31409313
RAB3GAP2	-0.754295	2.74e-27	chr1	220447772	220448820
RAB3GAP2	-0.754295	2.74e-27	chr1	219436515	219451930
RAB3GAP2	-0.754295	2.74e-27	chr1	220621448	220622080
RAB3GAP2	-0.754295	2.74e-27	chr1	220801892	220802399
RAB3GAP2	-0.754295	2.74e-27	chr1	219813684	219814485
RAB3GAP2	-0.754295	2.74e-27	chr1	220982197	220982855
RAB3GAP2	-0.754295	2.74e-27	chr1	220515872	220516145
RAB3GAP2	-0.754295	2.74e-27	chr1	219856006	219889046
RAB3GAP2	-0.754295	2.74e-27	chr1	219531820	219532338
RAB3GAP2	-0.754295	2.74e-27	chr1	220559730	220560614
RAB3GAP2	-0.754295	2.74e-27	chr1	219631893	219653681
RAB3GAP2	-0.754295	2.74e-27	chr1	220870418	220873731
RAB3GAP2	-0.754295	2.74e-27	chr1	219832336	219836785
RAB3GAP2	-0.754295	2.74e-27	chr1	219715725	219740507
PLEKHG1	-7.41543	5.05e-27	chr6	151096716	151097421
PLEKHG1	-7.41543	5.05e-27	chr6	150984014	150990614
PLEKHG1	-7.41543	5.05e-27	chr6	150903919	150904745
PLEKHG1	-7.41543	5.05e-27	chr6	150576806	150579064
PLEKHG1	-7.41543	5.05e-27	chr6	151679888	151680830
PLEKHG1	-7.41543	5.05e-27	chr6	150436978	150441361
PLEKHG1	-7.41543	5.05e-27	chr6	151462449	151462828
PLEKHG1	-7.41543	5.05e-27	chr6	150853505	150864803
PLEKHG1	-7.41543	5.05e-27	chr6	150889007	150889950
PLEKHG1	-7.41543	5.05e-27	chr6	150559229	150559836
PLEKHG1	-7.41543	5.05e-27	chr6	151422666	151423173
PLEKHG1	-7.41543	5.05e-27	chr6	150085512	150086094
PLEKHG1	-7.41543	5.05e-27	chr6	151577882	151580476
PLEKHG1	-7.41543	5.05e-27	chr6	151638227	151638812
PLEKHG1	-7.41543	5.05e-27	chr6	151662470	151662742
PLEKHG1	-7.41543	5.05e-27	chr6	150658104	150658503
PLEKHG1	-7.41543	5.05e-27	chr6	151482176	151483459
PLEKHG1	-7.41543	5.05e-27	chr6	151342681	151342982
PLEKHG1	-7.41543	5.05e-27	chr6	150739817	150740614
IGSF11	-10.6958	6.48e-27	chr3	118606814	118612955
IGSF11	-10.6958	6.48e-27	chr3	118704618	118712207
IGSF11	-10.6958	6.48e-27	chr3	118681437	118684072
IGSF11	-10.6958	6.48e-27	chr3	119450449	119450733
IGSF11	-10.6958	6.48e-27	chr3	117963048	117964264
IGSF11	-10.6958	6.48e-27	chr3	119831924	119846916
IGSF11	-10.6958	6.48e-27	chr3	118644965	118645362
IGSF11	-10.6958	6.48e-27	chr3	118023710	118024126
IGSF11	-10.6958	6.48e-27	chr3	118245214	118247158
IGSF11	-10.6958	6.48e-27	chr3	119380659	119389488
IGSF11	-10.6958	6.48e-27	chr3	118219901	118221017
PI15	-11.945	1.15e-26	chr8	75772919	75777849
PI15	-11.945	1.15e-26	chr8	75043076	75044636
PI15	-11.945	1.15e-26	chr8	75732159	75746920
PI15	-11.945	1.15e-26	chr8	75698194	75699953
PI15	-11.945	1.15e-26	chr8	76222389	76222832
PI15	-11.945	1.15e-26	chr8	75620514	75621635
PI15	-11.945	1.15e-26	chr8	75987391	75987737
PI15	-11.945	1.15e-26	chr8	75516725	75517669
PI15	-11.945	1.15e-26	chr8	74743147	74744214
PI15	-11.945	1.15e-26	chr8	75801492	75803230
PI15	-11.945	1.15e-26	chr8	76061426	76061928
PI15	-11.945	1.15e-26	chr8	75822536	75822926
PI15	-11.945	1.15e-26	chr8	75403392	75405827
PI15	-11.945	1.15e-26	chr8	75479271	75481838
PI15	-11.945	1.15e-26	chr8	75921424	75921716
IL16	-8.76293	2.38e-26	chr15	81473308	81486159
IL16	-8.76293	2.38e-26	chr15	80697962	80711249
IL16	-8.76293	2.38e-26	chr15	81340954	81343465
IL16	-8.76293	2.38e-26	chr15	80533007	80545134
IL16	-8.76293	2.38e-26	chr15	81821626	81825618
IL16	-8.76293	2.38e-26	chr15	82180118	82182684
IL16	-8.76293	2.38e-26	chr15	81122609	81128110
IL16	-8.76293	2.38e-26	chr15	81095396	81097581
IL16	-8.76293	2.38e-26	chr15	80643361	80644450
IL16	-8.76293	2.38e-26	chr15	82201088	82201374
IL16	-8.76293	2.38e-26	chr15	82406090	82406558
IL16	-8.76293	2.38e-26	chr15	81282911	81317176
IL16	-8.76293	2.38e-26	chr15	80908124	80909115
IL16	-8.76293	2.38e-26	chr15	81448314	81458061
IL16	-8.76293	2.38e-26	chr15	80602055	80619195
TGIF2	-2.23812	2.62e-26	chr20	35027379	35030703
TGIF2	-2.23812	2.62e-26	chr20	36163308	36163725
TGIF2	-2.23812	2.62e-26	chr20	34605194	34605544
TGIF2	-2.23812	2.62e-26	chr20	35820240	35820520
TGIF2	-2.23812	2.62e-26	chr20	35271722	35271966
TGIF2	-2.23812	2.62e-26	chr20	35940214	35941648
TGIF2	-2.23812	2.62e-26	chr20	34355989	34358085
TGIF2	-2.23812	2.62e-26	chr20	35458876	35492675
XYLB	-2.83255	2.77e-26	chr3	37721369	37737961
XYLB	-2.83255	2.77e-26	chr3	37618493	37648511
XYLB	-2.83255	2.77e-26	chr3	37663926	37672552
XYLB	-2.83255	2.77e-26	chr3	37532782	37536214
XYLB	-2.83255	2.77e-26	chr3	38367730	38371165
XYLB	-2.83255	2.77e-26	chr3	38495479	38501513
XYLB	-2.83255	2.77e-26	chr3	37694408	37705590
XYLB	-2.83255	2.77e-26	chr3	37847902	37848274
XYLB	-2.83255	2.77e-26	chr3	39046938	39047196
XYLB	-2.83255	2.77e-26	chr3	37516366	37517082
XYLB	-2.83255	2.77e-26	chr3	37562294	37568950
ESRP1	-5.62772	3.24e-26	chr8	94806141	94808793
ESRP1	-5.62772	3.24e-26	chr8	95689031	95691703
ESRP1	-5.62772	3.24e-26	chr8	94759510	94759883
ESRP1	-5.62772	3.24e-26	chr8	95154310	95155869
ESRP1	-5.62772	3.24e-26	chr8	95919973	95920944
ESRP1	-5.62772	3.24e-26	chr8	95448518	95450033
ESRP1	-5.62772	3.24e-26	chr8	95070968	95074442
VANGL2	-10.1633	4.72e-26	chr1	160062825	160074111
VANGL2	-10.1633	4.72e-26	chr1	160825463	160830039
VANGL2	-10.1633	4.72e-26	chr1	160805537	160808351
VANGL2	-10.1633	4.72e-26	chr1	159773188	159776901
VANGL2	-10.1633	4.72e-26	chr1	159674443	159676092
VANGL2	-10.1633	4.72e-26	chr1	160343971	160346420
VANGL2	-10.1633	4.72e-26	chr1	160577366	160608201
VANGL2	-10.1633	4.72e-26	chr1	160138514	160140306
VANGL2	-10.1633	4.72e-26	chr1	160022243	160033606
VANGL2	-10.1633	4.72e-26	chr1	160695784	160697260
VANGL2	-10.1633	4.72e-26	chr1	160759981	160760923
VANGL2	-10.1633	4.72e-26	chr1	160915362	160921794
VANGL2	-10.1633	4.72e-26	chr1	161328643	161329979
VANGL2	-10.1633	4.72e-26	chr1	159993329	159995467
VANGL2	-10.1633	4.72e-26	chr1	160945427	160945739
VANGL2	-10.1633	4.72e-26	chr1	159940382	159941564
VANGL2	-10.1633	4.72e-26	chr1	160621503	160646295
VANGL2	-10.1633	4.72e-26	chr1	161277110	161277451
VANGL2	-10.1633	4.72e-26	chr1	161186389	161188484
VANGL2	-10.1633	4.72e-26	chr1	161151774	161172830
PTPRZ1	-11.8385	5.06e-26	chr7	121435154	121440374
PTPRZ1	-11.8385	5.06e-26	chr7	121336875	121339449
PTPRZ1	-11.8385	5.06e-26	chr7	121119249	121121295
PTPRZ1	-11.8385	5.06e-26	chr7	122506821	122508739
PTPRZ1	-11.8385	5.06e-26	chr7	121260821	121263504
PTPRZ1	-11.8385	5.06e-26	chr7	121242968	121246256
PTPRZ1	-11.8385	5.06e-26	chr7	121866508	121866971
PTPRZ1	-11.8385	5.06e-26	chr7	122314143	122314507
PTPRZ1	-11.8385	5.06e-26	chr7	122442273	122442763
CPN1	-10.6153	7.1e-26	chr10	100875139	100876714
CPN1	-10.6153	7.1e-26	chr10	102051585	102052889
CPN1	-10.6153	7.1e-26	chr10	102172414	102173918
CPN1	-10.6153	7.1e-26	chr10	101816819	101826516
CPN1	-10.6153	7.1e-26	chr10	102066457	102068466
CPN1	-10.6153	7.1e-26	chr10	102268800	102269055
CPN1	-10.6153	7.1e-26	chr10	101389594	101391623
ADCY2	-11.0844	7.54e-26	chr5	8060161	8063080
ADCY2	-11.0844	7.54e-26	chr5	7751516	7782804
ADCY2	-11.0844	7.54e-26	chr5	7540100	7553706
ADCY2	-11.0844	7.54e-26	chr5	7576111	7578461
ADCY2	-11.0844	7.54e-26	chr5	7809969	7816988
ADCY2	-11.0844	7.54e-26	chr5	7644289	7646065
ADCY2	-11.0844	7.54e-26	chr5	7664523	7672381
ADCY2	-11.0844	7.54e-26	chr5	7362586	7364162
ADCY2	-11.0844	7.54e-26	chr5	7596738	7597190
ADCY2	-11.0844	7.54e-26	chr5	7705015	7715299
ADCY2	-11.0844	7.54e-26	chr5	6674575	6676257
ADCY2	-11.0844	7.54e-26	chr5	7901630	7903238
ADCY2	-11.0844	7.54e-26	chr5	7410090	7412911
RALGPS2	-1.68689	9.81e-26	chr1	177798362	177801464
RALGPS2	-1.68689	9.81e-26	chr1	177832512	177835185
RALGPS2	-1.68689	9.81e-26	chr1	178612541	178622365
RALGPS2	-1.68689	9.81e-26	chr1	178229811	178236065
RALGPS2	-1.68689	9.81e-26	chr1	179519821	179521698
RALGPS2	-1.68689	9.81e-26	chr1	178562320	178583542
RALGPS2	-1.68689	9.81e-26	chr1	177816656	177817072
RALGPS2	-1.68689	9.81e-26	chr1	177870213	177876978
RALGPS2	-1.68689	9.81e-26	chr1	178985563	178987802
RALGPS2	-1.68689	9.81e-26	chr1	179132584	179145302
RALGPS2	-1.68689	9.81e-26	chr1	179060655	179060921
CABLES1	-2.99861	1.15e-25	chr18	21516390	21517285
CABLES1	-2.99861	1.15e-25	chr18	20637379	20652785
CABLES1	-2.99861	1.15e-25	chr18	20710444	20749632
CABLES1	-2.99861	1.15e-25	chr18	20611310	20620858
CABLES1	-2.99861	1.15e-25	chr18	21358703	21364935
FRMD4B	-4.10215	1.17e-25	chr3	69904925	69922340
FRMD4B	-4.10215	1.17e-25	chr3	70031817	70051220
FRMD4B	-4.10215	1.17e-25	chr3	70011516	70018952
FRMD4B	-4.10215	1.17e-25	chr3	69590122	69597980
FRMD4B	-4.10215	1.17e-25	chr3	69761792	69762162
FRMD4B	-4.10215	1.17e-25	chr3	70228231	70230099
FRMD4B	-4.10215	1.17e-25	chr3	69570178	69570446
FRMD4B	-4.10215	1.17e-25	chr3	69868872	69890253
FRMD4B	-4.10215	1.17e-25	chr3	69969985	69997520
FRMD4B	-4.10215	1.17e-25	chr3	69937637	69954501
MRPS25	-1.24553	1.7e-25	chr3	15427544	15443754
MRPS25	-1.24553	1.7e-25	chr3	15093368	15096064
MRPS25	-1.24553	1.7e-25	chr3	14909054	14910416
MRPS25	-1.24553	1.7e-25	chr3	15794589	15795563
MRPS25	-1.24553	1.7e-25	chr3	14982770	14984267
MRPS25	-1.24553	1.7e-25	chr3	16080733	16167515
MRPS25	-1.24553	1.7e-25	chr3	15670795	15701955
MRPS25	-1.24553	1.7e-25	chr3	14289564	14292355
MRPS25	-1.24553	1.7e-25	chr3	14658255	14658836
TMCC2	-5.21718	2.67e-25	chr1	204351098	204354337
TMCC2	-5.21718	2.67e-25	chr1	204434189	204436683
TMCC2	-5.21718	2.67e-25	chr1	204535828	204536412
TMCC2	-5.21718	2.67e-25	chr1	204811818	204812102
TMCC2	-5.21718	2.67e-25	chr1	205214031	205232083
TMCC2	-5.21718	2.67e-25	chr1	204958992	204965725
TMCC2	-5.21718	2.67e-25	chr1	205446316	205448161
TMCC2	-5.21718	2.67e-25	chr1	204385313	204392164
SPIRE2	-2.70387	4.05e-25	chr16	90046874	90049401
SPIRE2	-2.70387	4.05e-25	chr16	89956530	89958157
SPIRE2	-2.70387	4.05e-25	chr16	89903848	89905024
GORASP1	-0.854673	6.3e-25	chr3	40124961	40130543
GORASP1	-0.854673	6.3e-25	chr3	39951487	39953842
GORASP1	-0.854673	6.3e-25	chr3	38367730	38371165
GORASP1	-0.854673	6.3e-25	chr3	38495479	38501513
GORASP1	-0.854673	6.3e-25	chr3	40101221	40101901
GORASP1	-0.854673	6.3e-25	chr3	40085277	40087049
GORASP1	-0.854673	6.3e-25	chr3	39046938	39047196
MYBBP1A	-1.07214	6.33e-25	chr17	5270960	5271235
MYBBP1A	-1.07214	6.33e-25	chr17	4761000	4762526
MYBBP1A	-1.07214	6.33e-25	chr17	4973449	4973919
MYBBP1A	-1.07214	6.33e-25	chr17	5368091	5370146
MYBBP1A	-1.07214	6.33e-25	chr17	4123955	4135163
SFT2D2	-1.7263	6.44e-25	chr1	168058631	168063286
SFT2D2	-1.7263	6.44e-25	chr1	167754383	167754956
SFT2D2	-1.7263	6.44e-25	chr1	168110874	168114887
SFT2D2	-1.7263	6.44e-25	chr1	168205030	168207827
SFT2D2	-1.7263	6.44e-25	chr1	167724714	167726191
SFT2D2	-1.7263	6.44e-25	chr1	167773460	167774680
SFT2D2	-1.7263	6.44e-25	chr1	168172056	168173308
SFT2D2	-1.7263	6.44e-25	chr1	167865591	167865849
SFT2D2	-1.7263	6.44e-25	chr1	168310374	168310811
SFT2D2	-1.7263	6.44e-25	chr1	167423968	167425304
SFT2D2	-1.7263	6.44e-25	chr1	167683220	167685544
MAP6D1	-2.89345	1.26e-24	chr3	184145889	184147731
MAP6D1	-2.89345	1.26e-24	chr3	183592531	183597030
MAP6D1	-2.89345	1.26e-24	chr3	182700569	182703133
MAP6D1	-2.89345	1.26e-24	chr3	183233838	183237112
MAP6D1	-2.89345	1.26e-24	chr3	184268254	184268884
MAP6D1	-2.89345	1.26e-24	chr3	183331572	183332057
MAP6D1	-2.89345	1.26e-24	chr3	183109171	183110926
MAP6D1	-2.89345	1.26e-24	chr3	184314997	184315597
MAP6D1	-2.89345	1.26e-24	chr3	183251078	183272323
MAP6D1	-2.89345	1.26e-24	chr3	182868461	182869093
MAP6D1	-2.89345	1.26e-24	chr3	184433631	184436982
MYL9	-23.485	1.35e-24	chr20	35027379	35030703
MYL9	-23.485	1.35e-24	chr20	36163308	36163725
MYL9	-23.485	1.35e-24	chr20	34605194	34605544
MYL9	-23.485	1.35e-24	chr20	35820240	35820520
MYL9	-23.485	1.35e-24	chr20	35271722	35271966
MYL9	-23.485	1.35e-24	chr20	35940214	35941648
MYL9	-23.485	1.35e-24	chr20	34355989	34358085
MYL9	-23.485	1.35e-24	chr20	35458876	35492675
CNTN1	-8.06406	1.35e-24	chr12	40703496	40706588
CNTN1	-8.06406	1.35e-24	chr12	41145257	41145678
CNTN1	-8.06406	1.35e-24	chr12	41621134	41624164
CNTN1	-8.06406	1.35e-24	chr12	41186678	41188677
CNTN1	-8.06406	1.35e-24	chr12	41245376	41248938
CNTN1	-8.06406	1.35e-24	chr12	41599018	41599602
FCRLA	-6.62296	1.82e-24	chr1	161644970	161648786
FCRLA	-6.62296	1.82e-24	chr1	160825463	160830039
FCRLA	-6.62296	1.82e-24	chr1	160805537	160808351
FCRLA	-6.62296	1.82e-24	chr1	161455018	161483793
FCRLA	-6.62296	1.82e-24	chr1	160695784	160697260
FCRLA	-6.62296	1.82e-24	chr1	160759981	160760923
FCRLA	-6.62296	1.82e-24	chr1	160915362	160921794
FCRLA	-6.62296	1.82e-24	chr1	161328643	161329979
FCRLA	-6.62296	1.82e-24	chr1	161499410	161503205
FCRLA	-6.62296	1.82e-24	chr1	160945427	160945739
FCRLA	-6.62296	1.82e-24	chr1	161676878	161679431
FCRLA	-6.62296	1.82e-24	chr1	161695437	161714061
FCRLA	-6.62296	1.82e-24	chr1	161277110	161277451
FCRLA	-6.62296	1.82e-24	chr1	161186389	161188484
FCRLA	-6.62296	1.82e-24	chr1	161151774	161172830
TPCN2	-2.36002	2.47e-24	chr11	68303681	68304279
TPCN2	-2.36002	2.47e-24	chr11	68334386	68336528
TPCN2	-2.36002	2.47e-24	chr11	68317725	68317999
TPCN2	-2.36002	2.47e-24	chr11	68807630	68820780
TPCN2	-2.36002	2.47e-24	chr11	68923565	68934851
TPCN2	-2.36002	2.47e-24	chr11	69256930	69286806
TPCN2	-2.36002	2.47e-24	chr11	68023279	68037255
TPCN2	-2.36002	2.47e-24	chr11	69450901	69458746
E2F6	-1.48302	2.59e-24	chr2	12529565	12532251
E2F6	-1.48302	2.59e-24	chr2	12294589	12318872
E2F6	-1.48302	2.59e-24	chr2	12018153	12019219
E2F6	-1.48302	2.59e-24	chr2	11737517	11754021
E2F6	-1.48302	2.59e-24	chr2	12343406	12344230
E2F6	-1.48302	2.59e-24	chr2	12408807	12409496
E2F6	-1.48302	2.59e-24	chr2	12567971	12570792
E2F6	-1.48302	2.59e-24	chr2	11639278	11639626
E2F6	-1.48302	2.59e-24	chr2	12003273	12005044
E2F6	-1.48302	2.59e-24	chr2	10885536	10894214
E2F6	-1.48302	2.59e-24	chr2	11969146	11972893
E2F6	-1.48302	2.59e-24	chr2	12425981	12516825
E2F6	-1.48302	2.59e-24	chr2	11622986	11623346
RXRG	-10.5546	3.3e-24	chr1	165506818	165510979
RXRG	-10.5546	3.3e-24	chr1	165411313	165465711
RXRG	-10.5546	3.3e-24	chr1	166049432	166051172
RXRG	-10.5546	3.3e-24	chr1	166136412	166144887
RXRG	-10.5546	3.3e-24	chr1	165529997	165530260
RXRG	-10.5546	3.3e-24	chr1	165376545	165395267
RXRG	-10.5546	3.3e-24	chr1	165251805	165254168
RXRG	-10.5546	3.3e-24	chr1	165670276	165671037
RXRG	-10.5546	3.3e-24	chr1	164949482	164949740
RXRG	-10.5546	3.3e-24	chr1	165016863	165018090
RXRG	-10.5546	3.3e-24	chr1	165554282	165568097
RXRG	-10.5546	3.3e-24	chr1	165362643	165363718
PLCG1	-1.46188	3.42e-24	chr20	39832240	39834668
PLCG1	-1.46188	3.42e-24	chr20	40271240	40274396
PLCG1	-1.46188	3.42e-24	chr20	38776947	38778588
PLCG1	-1.46188	3.42e-24	chr20	38890288	38892232
PLCG1	-1.46188	3.42e-24	chr20	39255631	39258210
PLCG1	-1.46188	3.42e-24	chr20	39574318	39575257
PLCG1	-1.46188	3.42e-24	chr20	39587926	39595499
PLCG1	-1.46188	3.42e-24	chr20	40020672	40022757
PLCG1	-1.46188	3.42e-24	chr20	39769512	39770818
PLCG1	-1.46188	3.42e-24	chr20	39675039	39679258
PLCG1	-1.46188	3.42e-24	chr20	39119228	39136065
PLCG1	-1.46188	3.42e-24	chr20	40321455	40322197
PLCG1	-1.46188	3.42e-24	chr20	38907291	38909289
PLCG1	-1.46188	3.42e-24	chr20	38846994	38854205
POU3F2	-4.20706	5.02e-24	chr6	99234001	99236696
POU3F2	-4.20706	5.02e-24	chr6	99790918	99793462
POU3F2	-4.20706	5.02e-24	chr6	99700888	99705231
POU3F2	-4.20706	5.02e-24	chr6	99424628	99436304
POU3F2	-4.20706	5.02e-24	chr6	98978137	98979357
POU3F2	-4.20706	5.02e-24	chr6	99256711	99257015
POU3F2	-4.20706	5.02e-24	chr6	99087104	99090697
POU3F2	-4.20706	5.02e-24	chr6	99284720	99293532
POU3F2	-4.20706	5.02e-24	chr6	99125821	99127159
POU3F2	-4.20706	5.02e-24	chr6	99041776	99042086
POU3F2	-4.20706	5.02e-24	chr6	99194394	99197214
PRDM7	-9.1686	7.58e-24	chr16	90046874	90049401
PRDM7	-9.1686	7.58e-24	chr16	89956530	89958157
PRDM7	-9.1686	7.58e-24	chr16	89903848	89905024
RAP1GAP	-6.5709	9.97e-24	chr1	22066151	22068563
RAP1GAP	-6.5709	9.97e-24	chr1	21106957	21109083
RAP1GAP	-6.5709	9.97e-24	chr1	22440709	22459820
RAP1GAP	-6.5709	9.97e-24	chr1	21444289	21444673
RAP1GAP	-6.5709	9.97e-24	chr1	22022593	22034870
RAP1GAP	-6.5709	9.97e-24	chr1	22116618	22119892
RAP1GAP	-6.5709	9.97e-24	chr1	22883066	22883797
RAP1GAP	-6.5709	9.97e-24	chr1	22101552	22102938
RAP1GAP	-6.5709	9.97e-24	chr1	21537585	21538543
RAP1GAP	-6.5709	9.97e-24	chr1	21982468	22000032
SNRK	-1.74035	1.17e-23	chr3	43366771	43370448
SNRK	-1.74035	1.17e-23	chr3	43434191	43464769
SNRK	-1.74035	1.17e-23	chr3	42753211	42785837
SNRK	-1.74035	1.17e-23	chr3	44107205	44109652
SNRK	-1.74035	1.17e-23	chr3	44010959	44013727
SNRK	-1.74035	1.17e-23	chr3	43032207	43034294
SNRK	-1.74035	1.17e-23	chr3	43929243	43929585
SNRK	-1.74035	1.17e-23	chr3	44054391	44058229
SNRK	-1.74035	1.17e-23	chr3	43737594	43738269
SNRK	-1.74035	1.17e-23	chr3	42379866	42382365
SNRK	-1.74035	1.17e-23	chr3	43994320	43996737
SNRK	-1.74035	1.17e-23	chr3	43750952	43751511
CHCHD6	-2.5113	1.85e-23	chr3	126613114	126704442
CHCHD6	-2.5113	1.85e-23	chr3	125692889	125695492
CHCHD6	-2.5113	1.85e-23	chr3	125732462	125738115
CHCHD6	-2.5113	1.85e-23	chr3	127357561	127359451
CHCHD6	-2.5113	1.85e-23	chr3	126204748	126206940
CHCHD6	-2.5113	1.85e-23	chr3	125709424	125710106
CHCHD6	-2.5113	1.85e-23	chr3	125979962	125986484
CHCHD6	-2.5113	1.85e-23	chr3	126107728	126117956
ROPN1	-8.96863	2.92e-23	chr3	123694776	123697323
ROPN1	-8.96863	2.92e-23	chr3	123833638	123838897
ROPN1	-8.96863	2.92e-23	chr3	124372490	124373727
ROPN1	-8.96863	2.92e-23	chr3	123159637	123159951
ROPN1	-8.96863	2.92e-23	chr3	124248130	124250602
ROPN1	-8.96863	2.92e-23	chr3	122990645	122992876
ROPN1	-8.96863	2.92e-23	chr3	124498844	124512589
PRKD3	-1.48032	3.83e-23	chr2	37787306	37819080
PRKD3	-1.48032	3.83e-23	chr2	36983262	36983547
PRKD3	-1.48032	3.83e-23	chr2	37501373	37501787
PRKD3	-1.48032	3.83e-23	chr2	38146666	38147089
PRKD3	-1.48032	3.83e-23	chr2	38102188	38105502
PRKD3	-1.48032	3.83e-23	chr2	37841742	37940700
PRKD3	-1.48032	3.83e-23	chr2	37574461	37578361
PRKD3	-1.48032	3.83e-23	chr2	37591578	37624706
PRKD3	-1.48032	3.83e-23	chr2	37548728	37554514
MAP3K11	-2.04935	4.02e-23	chr11	66128491	66130253
MAP3K11	-2.04935	4.02e-23	chr11	65581072	65585680
MAP3K11	-2.04935	4.02e-23	chr11	64870262	64870596
MAP3K11	-2.04935	4.02e-23	chr11	65377914	65382746
MAP3K11	-2.04935	4.02e-23	chr11	65179983	65197798
MAP3K11	-2.04935	4.02e-23	chr11	65419459	65421098
STK32A	-6.97999	4.27e-23	chr5	146477381	146478152
STK32A	-6.97999	4.27e-23	chr5	146723752	146742642
STK32A	-6.97999	4.27e-23	chr5	145789281	145790183
STK32A	-6.97999	4.27e-23	chr5	146177210	146177548
STK32A	-6.97999	4.27e-23	chr5	146540874	146541210
STK32A	-6.97999	4.27e-23	chr5	146952339	146952614
STK32A	-6.97999	4.27e-23	chr5	146439100	146439461
STK32A	-6.97999	4.27e-23	chr5	146416613	146417779
STK32A	-6.97999	4.27e-23	chr5	147130124	147130777
ANKS1A	-1.57119	4.9e-23	chr6	34976010	34986492
ANKS1A	-1.57119	4.9e-23	chr6	34676532	34678254
ANKS1A	-1.57119	4.9e-23	chr6	34787095	34788490
ANKS1A	-1.57119	4.9e-23	chr6	34366942	34381022
ANKS1A	-1.57119	4.9e-23	chr6	35012177	35021121
ANKS1A	-1.57119	4.9e-23	chr6	34803024	34805486
ANKS1A	-1.57119	4.9e-23	chr6	35113607	35121299
ANKS1A	-1.57119	4.9e-23	chr6	34252670	34257295
ANKS1A	-1.57119	4.9e-23	chr6	34191190	34192659
ANKS1A	-1.57119	4.9e-23	chr6	34307646	34310442
HIST1H1A	-5.87979	7.47e-23	chr6	25635056	25642373
HIST1H1A	-5.87979	7.47e-23	chr6	25276343	25277719
HIST1H1A	-5.87979	7.47e-23	chr6	25295704	25297621
HIST1H1A	-5.87979	7.47e-23	chr6	25436329	25437120
HIST1H1A	-5.87979	7.47e-23	chr6	25359422	25374239
HIST1H1A	-5.87979	7.47e-23	chr6	25535273	25535949
HIST1H1A	-5.87979	7.47e-23	chr6	25778938	25788783
HIST1H1A	-5.87979	7.47e-23	chr6	25311561	25333866
HIST1H1A	-5.87979	7.47e-23	chr6	26276428	26276920
HIST1H1A	-5.87979	7.47e-23	chr6	26335889	26381114
HIST1H1A	-5.87979	7.47e-23	chr6	26399485	26400106
HIST1H1A	-5.87979	7.47e-23	chr6	26038438	26038722
HIST1H1A	-5.87979	7.47e-23	chr6	25050968	25063842
HIST1H1A	-5.87979	7.47e-23	chr6	26048535	26049701
HIST1H1A	-5.87979	7.47e-23	chr6	26049041	26049566
OPRD1	-9.81727	7.6e-23	chr1	28490230	28497042
OPRD1	-9.81727	7.6e-23	chr1	28633076	28633351
OPRD1	-9.81727	7.6e-23	chr1	29253583	29255447
OPRD1	-9.81727	7.6e-23	chr1	29660431	29660828
OPRD1	-9.81727	7.6e-23	chr1	29181627	29186627
OPRD1	-9.81727	7.6e-23	chr1	28522741	28523591
OPRD1	-9.81727	7.6e-23	chr1	29210000	29211541
OPRD1	-9.81727	7.6e-23	chr1	29299064	29300957
OPRD1	-9.81727	7.6e-23	chr1	28438766	28448673
PSPC1	-1.03426	1.13e-22	chr13	20862992	20866595
PSPC1	-1.03426	1.13e-22	chr13	20692498	20707586
PSPC1	-1.03426	1.13e-22	chr13	20837223	20838725
PSPC1	-1.03426	1.13e-22	chr13	20911310	20911732
PSPC1	-1.03426	1.13e-22	chr13	21252217	21253253
PSPC1	-1.03426	1.13e-22	chr13	21086238	21133481
PSPC1	-1.03426	1.13e-22	chr13	21069641	21070048
PSPC1	-1.03426	1.13e-22	chr13	21015065	21017491
GLDC	-7.18321	1.46e-22	chr9	5886497	5900980
GLDC	-7.18321	1.46e-22	chr9	6075021	6078799
GLDC	-7.18321	1.46e-22	chr9	7466929	7467227
GLDC	-7.18321	1.46e-22	chr9	6604638	6605311
GLDC	-7.18321	1.46e-22	chr9	5825485	5825839
GLDC	-7.18321	1.46e-22	chr9	6236869	6238547
GLDC	-7.18321	1.46e-22	chr9	6780868	6781282
GLDC	-7.18321	1.46e-22	chr9	6955008	6955288
GLDC	-7.18321	1.46e-22	chr9	7285183	7285953
GLDC	-7.18321	1.46e-22	chr9	7266510	7268060
GLDC	-7.18321	1.46e-22	chr9	7368479	7375792
GLDC	-7.18321	1.46e-22	chr9	7544837	7545837
GLDC	-7.18321	1.46e-22	chr9	6852526	6853213
GLDC	-7.18321	1.46e-22	chr9	6680646	6682580
GLDC	-7.18321	1.46e-22	chr9	6354631	6366431
EED	-0.878724	1.58e-22	chr11	85471689	85475826
EED	-0.878724	1.58e-22	chr11	85656086	85679323
EED	-0.878724	1.58e-22	chr11	86730353	86742074
EED	-0.878724	1.58e-22	chr11	86127860	86128257
EED	-0.878724	1.58e-22	chr11	86693998	86694349
EED	-0.878724	1.58e-22	chr11	86599730	86600128
EED	-0.878724	1.58e-22	chr11	86447645	86487425
EED	-0.878724	1.58e-22	chr11	85784717	85785393
EED	-0.878724	1.58e-22	chr11	85753722	85756037
EED	-0.878724	1.58e-22	chr11	86642588	86646177
HIST1H2AE	-10.8891	2.78e-22	chr6	25635056	25642373
HIST1H2AE	-10.8891	2.78e-22	chr6	25276343	25277719
HIST1H2AE	-10.8891	2.78e-22	chr6	25295704	25297621
HIST1H2AE	-10.8891	2.78e-22	chr6	25436329	25437120
HIST1H2AE	-10.8891	2.78e-22	chr6	25359422	25374239
HIST1H2AE	-10.8891	2.78e-22	chr6	25535273	25535949
HIST1H2AE	-10.8891	2.78e-22	chr6	25778938	25788783
HIST1H2AE	-10.8891	2.78e-22	chr6	25311561	25333866
HIST1H2AE	-10.8891	2.78e-22	chr6	27034028	27035571
HIST1H2AE	-10.8891	2.78e-22	chr6	26276428	26276920
HIST1H2AE	-10.8891	2.78e-22	chr6	26335889	26381114
HIST1H2AE	-10.8891	2.78e-22	chr6	26399485	26400106
HIST1H2AE	-10.8891	2.78e-22	chr6	27059943	27065251
HIST1H2AE	-10.8891	2.78e-22	chr6	26038438	26038722
HIST1H2AE	-10.8891	2.78e-22	chr6	26048535	26049701
HIST1H2AE	-10.8891	2.78e-22	chr6	26049041	26049566
ROPN1B	-9.40965	3.3e-22	chr3	126613114	126704442
ROPN1B	-9.40965	3.3e-22	chr3	125692889	125695492
ROPN1B	-9.40965	3.3e-22	chr3	125732462	125738115
ROPN1B	-9.40965	3.3e-22	chr3	126204748	126206940
ROPN1B	-9.40965	3.3e-22	chr3	125709424	125710106
ROPN1B	-9.40965	3.3e-22	chr3	125979962	125986484
ROPN1B	-9.40965	3.3e-22	chr3	126107728	126117956
RHOJ	-5.90105	3.78e-22	chr14	64441125	64441419
RHOJ	-5.90105	3.78e-22	chr14	63640559	63645055
RHOJ	-5.90105	3.78e-22	chr14	62746125	62757523
VGF	-7.51033	4.23e-22	chr7	101760772	101777649
VGF	-7.51033	4.23e-22	chr7	99839328	99840620
VGF	-7.51033	4.23e-22	chr7	100063966	100064511
VGF	-7.51033	4.23e-22	chr7	101193757	101195113
VGF	-7.51033	4.23e-22	chr7	100894785	100917412
VGF	-7.51033	4.23e-22	chr7	100290353	100292415
VGF	-7.51033	4.23e-22	chr7	99942355	99942613
VGF	-7.51033	4.23e-22	chr7	100434535	100435494
VGF	-7.51033	4.23e-22	chr7	100164626	100183785
SGCD	-8.23716	1.3e-21	chr5	155679013	155681868
SGCD	-8.23716	1.3e-21	chr5	155755207	155756653
SGCD	-8.23716	1.3e-21	chr5	155414759	155415564
SGCD	-8.23716	1.3e-21	chr5	155983114	155986341
SGCD	-8.23716	1.3e-21	chr5	155810179	155819926
SGCD	-8.23716	1.3e-21	chr5	155519600	155521603
SGCD	-8.23716	1.3e-21	chr5	155953076	155954022
SGCD	-8.23716	1.3e-21	chr5	156013689	156025526
SGCD	-8.23716	1.3e-21	chr5	155374900	155375886
SGCD	-8.23716	1.3e-21	chr5	155605626	155605923
SGCD	-8.23716	1.3e-21	chr5	155860282	155883763
SGCD	-8.23716	1.3e-21	chr5	155107392	155108793
SGCD	-8.23716	1.3e-21	chr5	154781924	154783030
SGCD	-8.23716	1.3e-21	chr5	155899348	155910684
HIST1H3J	-9.68148	1.31e-21	chr6	27034028	27035571
HIST1H3J	-9.68148	1.31e-21	chr6	27381768	27382845
HIST1H3J	-9.68148	1.31e-21	chr6	28677177	28678326
HIST1H3J	-9.68148	1.31e-21	chr6	28414767	28415213
HIST1H3J	-9.68148	1.31e-21	chr6	28457533	28466952
HIST1H3J	-9.68148	1.31e-21	chr6	28348609	28351483
HIST1H3J	-9.68148	1.31e-21	chr6	27855850	27856112
HIST1H3J	-9.68148	1.31e-21	chr6	27788205	27788464
HIST1H3J	-9.68148	1.31e-21	chr6	28725471	28725951
HIST1H3J	-9.68148	1.31e-21	chr6	27059943	27065251
HIST1H3J	-9.68148	1.31e-21	chr6	27219357	27219604
OSBPL10	-3.05375	1.31e-21	chr3	32186717	32190889
OSBPL10	-3.05375	1.31e-21	chr3	31464022	31466209
OSBPL10	-3.05375	1.31e-21	chr3	31842548	31846192
OSBPL10	-3.05375	1.31e-21	chr3	32997544	32999614
OSBPL10	-3.05375	1.31e-21	chr3	31998776	32011228
OSBPL10	-3.05375	1.31e-21	chr3	32249261	32250994
OSBPL10	-3.05375	1.31e-21	chr3	32352982	32353297
OSBPL10	-3.05375	1.31e-21	chr3	32510607	32512427
OSBPL10	-3.05375	1.31e-21	chr3	31329695	31331503
OSBPL10	-3.05375	1.31e-21	chr3	32442195	32470434
OSBPL10	-3.05375	1.31e-21	chr3	32619159	32619449
MFSD12	-3.03681	1.39e-21	chr19	3569671	3570594
MFSD12	-3.03681	1.39e-21	chr19	3569752	3570433
MFSD12	-3.03681	1.39e-21	chr19	3549848	3557594
MFSD12	-3.03681	1.39e-21	chr19	3553840	3557364
MFSD12	-3.03681	1.39e-21	chr19	2685376	2696759
MFSD12	-3.03681	1.39e-21	chr19	2973846	2975392
MFSD12	-3.03681	1.39e-21	chr19	3560255	3560743
MFSD12	-3.03681	1.39e-21	chr19	3559978	3560405
MFSD12	-3.03681	1.39e-21	chr19	3560497	3560792
MFSD12	-3.03681	1.39e-21	chr19	3568570	3569500
MFSD12	-3.03681	1.39e-21	chr19	3568680	3568980
MFSD12	-3.03681	1.39e-21	chr19	3574880	3575454
MFSD12	-3.03681	1.39e-21	chr19	3574952	3575480
MFSD12	-3.03681	1.39e-21	chr19	3547663	3549557
MFSD12	-3.03681	1.39e-21	chr19	3547100	3547519
MFSD12	-3.03681	1.39e-21	chr19	3566847	3567189
MFSD12	-3.03681	1.39e-21	chr19	3546442	3547020
MFSD12	-3.03681	1.39e-21	chr19	3563552	3564952
MFSD12	-3.03681	1.39e-21	chr19	3563537	3564873
MFSD12	-3.03681	1.39e-21	chr19	3563915	3564815
MFSD12	-3.03681	1.39e-21	chr19	3450495	3460293
MFSD12	-3.03681	1.39e-21	chr19	3535847	3536457
MFSD12	-3.03681	1.39e-21	chr19	3565373	3566503
MFSD12	-3.03681	1.39e-21	chr19	3565498	3566419
MFSD12	-3.03681	1.39e-21	chr19	3565199	3566113
MFSD12	-3.03681	1.39e-21	chr19	3565330	3565763
LEF1	-3.64396	1.57e-21	chr4	109316929	109322399
LEF1	-3.64396	1.57e-21	chr4	109480184	109483325
LEF1	-3.64396	1.57e-21	chr4	109432348	109434098
LEF1	-3.64396	1.57e-21	chr4	108671853	108677958
LEF1	-3.64396	1.57e-21	chr4	108507372	108508402
LEF1	-3.64396	1.57e-21	chr4	109235521	109236942
LEF1	-3.64396	1.57e-21	chr4	109843091	109843371
LEF1	-3.64396	1.57e-21	chr4	109874191	109874932
LEF1	-3.64396	1.57e-21	chr4	109296782	109299713
LEF1	-3.64396	1.57e-21	chr4	108898661	108900790
LEF1	-3.64396	1.57e-21	chr4	109750827	109753987
LEF1	-3.64396	1.57e-21	chr4	108774304	108776086
LEF1	-3.64396	1.57e-21	chr4	109452125	109454886
LEF1	-3.64396	1.57e-21	chr4	109064752	109065330
LEF1	-3.64396	1.57e-21	chr4	109622792	109625603
LEF1	-3.64396	1.57e-21	chr4	108980199	108981087
LEF1	-3.64396	1.57e-21	chr4	109159587	109166470
LEF1	-3.64396	1.57e-21	chr4	109252952	109283329
ALDH1A1	-9.86163	1.7e-21	chr9	75488822	75491246
ALDH1A1	-9.86163	1.7e-21	chr9	75540012	75553662
ALDH1A1	-9.86163	1.7e-21	chr9	76188633	76188997
ALDH1A1	-9.86163	1.7e-21	chr9	74999120	75002082
ALDH1A1	-9.86163	1.7e-21	chr9	76162984	76163255
AMMECR1L	-0.885338	1.79e-21	chr2	128011941	128013754
AMMECR1L	-0.885338	1.79e-21	chr2	128905472	128906856
AMMECR1L	-0.885338	1.79e-21	chr2	128287923	128289110
LURAP1	-3.21455	2.57e-21	chr1	45873039	45881285
LURAP1	-3.21455	2.57e-21	chr1	45846773	45848287
LURAP1	-3.21455	2.57e-21	chr1	46686330	46689135
LURAP1	-3.21455	2.57e-21	chr1	46622533	46623401
LURAP1	-3.21455	2.57e-21	chr1	46543081	46544345
LURAP1	-3.21455	2.57e-21	chr1	47158568	47159056
LURAP1	-3.21455	2.57e-21	chr1	46708739	46709069
LURAP1	-3.21455	2.57e-21	chr1	45825936	45831393
LURAP1	-3.21455	2.57e-21	chr1	46668458	46673028
LURAP1	-3.21455	2.57e-21	chr1	45908461	45909008
LURAP1	-3.21455	2.57e-21	chr1	45791985	45801707
VWA1	-4.45863	2.79e-21	chr1	2318188	2320267
VWA1	-4.45863	2.79e-21	chr1	2064169	2068134
VWA1	-4.45863	2.79e-21	chr1	966864	967141
VWA1	-4.45863	2.79e-21	chr1	2019757	2020154
VWA1	-4.45863	2.79e-21	chr1	1825833	1826143
VWA1	-4.45863	2.79e-21	chr1	1534719	1535405
EGLN1	-1.31066	3.12e-21	chr1	231707274	231711738
EGLN1	-1.31066	3.12e-21	chr1	231627358	231631450
EGLN1	-1.31066	3.12e-21	chr1	232038578	232040577
EGLN1	-1.31066	3.12e-21	chr1	232181355	232183470
EGLN1	-1.31066	3.12e-21	chr1	231040843	231041854
EGLN1	-1.31066	3.12e-21	chr1	231120159	231123733
EGLN1	-1.31066	3.12e-21	chr1	232053571	232066593
EGLN1	-1.31066	3.12e-21	chr1	231647253	231648444
EGLN1	-1.31066	3.12e-21	chr1	230843645	230844981
EGLN1	-1.31066	3.12e-21	chr1	230708160	230708434
EGLN1	-1.31066	3.12e-21	chr1	232001742	232005790
EGLN1	-1.31066	3.12e-21	chr1	231274156	231277175
EGLN1	-1.31066	3.12e-21	chr1	230991946	230996304
EGLN1	-1.31066	3.12e-21	chr1	230959937	230964343
EGLN1	-1.31066	3.12e-21	chr1	231252949	231253323
EGLN1	-1.31066	3.12e-21	chr1	231189101	231200190
EGLN1	-1.31066	3.12e-21	chr1	231861273	231861799
EGLN1	-1.31066	3.12e-21	chr1	231313850	231336829
EGLN1	-1.31066	3.12e-21	chr1	231765661	231780378
EGLN1	-1.31066	3.12e-21	chr1	231555594	231558681
EGLN1	-1.31066	3.12e-21	chr1	232106276	232123894
BRD1	-0.839101	3.31e-21	chr22	49841541	49860938
BRD1	-0.839101	3.31e-21	chr22	49493087	49494969
BRD1	-0.839101	3.31e-21	chr22	51150857	51153290
BRD1	-0.839101	3.31e-21	chr22	49764289	49771780
BRD1	-0.839101	3.31e-21	chr22	49581774	49582680
BRD1	-0.839101	3.31e-21	chr22	49458351	49459703
BRD1	-0.839101	3.31e-21	chr22	49976460	49976763
BRD1	-0.839101	3.31e-21	chr22	49696036	49697480
BRD1	-0.839101	3.31e-21	chr22	50025941	50026220
BRD1	-0.839101	3.31e-21	chr22	49916846	49920646
BRD1	-0.839101	3.31e-21	chr22	50326992	50332335
SCUBE3	-6.97861	3.55e-21	chr6	34976010	34986492
SCUBE3	-6.97861	3.55e-21	chr6	34676532	34678254
SCUBE3	-6.97861	3.55e-21	chr6	34787095	34788490
SCUBE3	-6.97861	3.55e-21	chr6	34366942	34381022
SCUBE3	-6.97861	3.55e-21	chr6	35012177	35021121
SCUBE3	-6.97861	3.55e-21	chr6	34803024	34805486
SCUBE3	-6.97861	3.55e-21	chr6	35113607	35121299
SCUBE3	-6.97861	3.55e-21	chr6	34252670	34257295
SCUBE3	-6.97861	3.55e-21	chr6	34191190	34192659
SCUBE3	-6.97861	3.55e-21	chr6	34307646	34310442
SCUBE3	-6.97861	3.55e-21	chr6	36035029	36035316
TMEM255A	-6.87776	5.11e-21	chrX	120141408	120146026
TMEM255A	-6.87776	5.11e-21	chrX	120249068	120249829
TMEM255A	-6.87776	5.11e-21	chrX	120442722	120443321
PIR	-3.98067	7.27e-21	chrX	15508808	15531558
PIR	-3.98067	7.27e-21	chrX	15671060	15691511
PIR	-3.98067	7.27e-21	chrX	14953605	14967632
PIR	-3.98067	7.27e-21	chrX	15014690	15014934
PIR	-3.98067	7.27e-21	chrX	15583914	15584241
PIR	-3.98067	7.27e-21	chrX	15890441	15904289
PIR	-3.98067	7.27e-21	chrX	15866310	15869618
PIR	-3.98067	7.27e-21	chrX	15316430	15339054
PIR	-3.98067	7.27e-21	chrX	14980629	14983158
PIR	-3.98067	7.27e-21	chrX	14515370	14515926
ETV3	-1.60632	9.07e-21	chr1	158013105	158017333
ETV3	-1.60632	9.07e-21	chr1	157060124	157062095
ETV3	-1.60632	9.07e-21	chr1	157702942	157705361
ETV3	-1.60632	9.07e-21	chr1	157109974	157127957
ETV3	-1.60632	9.07e-21	chr1	156493697	156495356
ETV3	-1.60632	9.07e-21	chr1	156585864	156586196
ETV3	-1.60632	9.07e-21	chr1	156150354	156153195
ETV3	-1.60632	9.07e-21	chr1	157002506	157014638
HIST1H2BG	-9.99308	1.02e-20	chr6	25635056	25642373
HIST1H2BG	-9.99308	1.02e-20	chr6	25276343	25277719
HIST1H2BG	-9.99308	1.02e-20	chr6	25295704	25297621
HIST1H2BG	-9.99308	1.02e-20	chr6	25436329	25437120
HIST1H2BG	-9.99308	1.02e-20	chr6	25359422	25374239
HIST1H2BG	-9.99308	1.02e-20	chr6	25535273	25535949
HIST1H2BG	-9.99308	1.02e-20	chr6	25778938	25788783
HIST1H2BG	-9.99308	1.02e-20	chr6	25311561	25333866
HIST1H2BG	-9.99308	1.02e-20	chr6	27034028	27035571
HIST1H2BG	-9.99308	1.02e-20	chr6	26276428	26276920
HIST1H2BG	-9.99308	1.02e-20	chr6	26335889	26381114
HIST1H2BG	-9.99308	1.02e-20	chr6	26399485	26400106
HIST1H2BG	-9.99308	1.02e-20	chr6	27059943	27065251
HIST1H2BG	-9.99308	1.02e-20	chr6	26038438	26038722
HIST1H2BG	-9.99308	1.02e-20	chr6	26048535	26049701
HIST1H2BG	-9.99308	1.02e-20	chr6	26049041	26049566
DLGAP1	-6.12656	1.12e-20	chr18	5092096	5092876
DLGAP1	-6.12656	1.12e-20	chr18	4247929	4248658
DLGAP1	-6.12656	1.12e-20	chr18	4319578	4319989
DLGAP1	-6.12656	1.12e-20	chr18	4284264	4286732
DLGAP1	-6.12656	1.12e-20	chr18	3826489	3828591
DLGAP1	-6.12656	1.12e-20	chr18	5067344	5069789
CADM4	-3.79535	1.27e-20	chr19	43157474	43163219
CADM4	-3.79535	1.27e-20	chr19	44310008	44312812
CADM4	-3.79535	1.27e-20	chr19	43971173	43979963
CADM4	-3.79535	1.27e-20	chr19	43791079	43791502
CADM4	-3.79535	1.27e-20	chr19	44256242	44289632
CADM4	-3.79535	1.27e-20	chr19	43628419	43628767
CADM4	-3.79535	1.27e-20	chr19	44087778	44089096
CADM4	-3.79535	1.27e-20	chr19	43728477	43730069
FAM167B	-4.0529	1.49e-20	chr1	33399754	33406369
FAM167B	-4.0529	1.49e-20	chr1	32913351	32913827
FAM167B	-4.0529	1.49e-20	chr1	32452614	32454307
FAM167B	-4.0529	1.49e-20	chr1	32542321	32544086
FAM167B	-4.0529	1.49e-20	chr1	32699999	32705778
FAM167B	-4.0529	1.49e-20	chr1	32959490	32966484
FAM167B	-4.0529	1.49e-20	chr1	32986351	32986720
CTNNB1	-2.31541	1.75e-20	chr3	41691254	41695603
CTNNB1	-2.31541	1.75e-20	chr3	40731896	40734029
CTNNB1	-2.31541	1.75e-20	chr3	41145534	41163498
CTNNB1	-2.31541	1.75e-20	chr3	41215026	41217423
CTNNB1	-2.31541	1.75e-20	chr3	41064320	41070838
CTNNB1	-2.31541	1.75e-20	chr3	42208473	42221585
CTNNB1	-2.31541	1.75e-20	chr3	41243362	41246187
CTNNB1	-2.31541	1.75e-20	chr3	40956110	40957938
CTNNB1	-2.31541	1.75e-20	chr3	40270882	40272635
CTNNB1	-2.31541	1.75e-20	chr3	41185612	41185960
CTNNB1	-2.31541	1.75e-20	chr3	41653439	41655595
CTNNB1	-2.31541	1.75e-20	chr3	40899596	40920996
CTNNB1	-2.31541	1.75e-20	chr3	40365216	40367831
CTNNB1	-2.31541	1.75e-20	chr3	41404497	41404741
CTNNB1	-2.31541	1.75e-20	chr3	41306353	41333044
CTNNB1	-2.31541	1.75e-20	chr3	41372276	41372708
CTNNB1	-2.31541	1.75e-20	chr3	41531093	41531418
CTNNB1	-2.31541	1.75e-20	chr3	41276774	41290004
CTNNB1	-2.31541	1.75e-20	chr3	40821090	40823911
CTNNB1	-2.31541	1.75e-20	chr3	42234115	42242786
CTNNB1	-2.31541	1.75e-20	chr3	40299677	40301515
CTNNB1	-2.31541	1.75e-20	chr3	41722372	41726964
SLC23A2	-1.87349	1.92e-20	chr20	5154348	5158491
SLC23A2	-1.87349	1.92e-20	chr20	5175533	5177939
SLC23A2	-1.87349	1.92e-20	chr20	5199723	5203622
SLC23A2	-1.87349	1.92e-20	chr20	4140582	4153228
SLC23A2	-1.87349	1.92e-20	chr20	5323052	5323336
SLC23A2	-1.87349	1.92e-20	chr20	5005458	5005748
SLC23A2	-1.87349	1.92e-20	chr20	4663182	4663943
SLC23A2	-1.87349	1.92e-20	chr20	4925924	4926543
SLC23A2	-1.87349	1.92e-20	chr20	5115756	5117352
SLC23A2	-1.87349	1.92e-20	chr20	5813542	5814915
SLC23A2	-1.87349	1.92e-20	chr20	4941892	4959632
SLC23A2	-1.87349	1.92e-20	chr20	4741384	4742287
NIN	-1.28804	1.92e-20	chr14	51300973	51302871
NIN	-1.28804	1.92e-20	chr14	51973962	51975856
NIN	-1.28804	1.92e-20	chr14	52144447	52145195
NIN	-1.28804	1.92e-20	chr14	51590125	51590399
NIN	-1.28804	1.92e-20	chr14	50547408	50551840
NIN	-1.28804	1.92e-20	chr14	51470690	51492271
CHST10	-1.72274	2.76e-20	chr2	100448193	100451951
CHST10	-1.72274	2.76e-20	chr2	100655584	100674922
CHST10	-1.72274	2.76e-20	chr2	101678802	101682869
CHST10	-1.72274	2.76e-20	chr2	100480413	100499562
CHST10	-1.72274	2.76e-20	chr2	101196853	101198549
CHST10	-1.72274	2.76e-20	chr2	101239711	101241333
CHST10	-1.72274	2.76e-20	chr2	101552108	101553194
CHST10	-1.72274	2.76e-20	chr2	101261954	101262207
CHST10	-1.72274	2.76e-20	chr2	101966453	101967820
CHST10	-1.72274	2.76e-20	chr2	101498264	101500828
CHST10	-1.72274	2.76e-20	chr2	101395794	101404591
CHST10	-1.72274	2.76e-20	chr2	101431946	101472395
CHST10	-1.72274	2.76e-20	chr2	100900932	100910063
CHST10	-1.72274	2.76e-20	chr2	101944687	101947684
FGL2	-16.9748	3.23e-20	chr7	77801318	77812165
FGL2	-16.9748	3.23e-20	chr7	77608835	77609300
FGL2	-16.9748	3.23e-20	chr7	77161730	77162141
FGL2	-16.9748	3.23e-20	chr7	76434348	76434862
FGL2	-16.9748	3.23e-20	chr7	77178907	77179226
FGL2	-16.9748	3.23e-20	chr7	76871350	76875750
FGL2	-16.9748	3.23e-20	chr7	76998421	77017125
FGL2	-16.9748	3.23e-20	chr7	77198721	77200128
FGL2	-16.9748	3.23e-20	chr7	77463292	77464511
FGL2	-16.9748	3.23e-20	chr7	76855331	76856661
FGL2	-16.9748	3.23e-20	chr7	77769234	77782349
STXBP6	-3.97213	5.63e-20	chr14	25064248	25075587
STXBP6	-3.97213	5.63e-20	chr14	25463525	25464733
STXBP6	-3.97213	5.63e-20	chr14	25422962	25429466
STXBP6	-3.97213	5.63e-20	chr14	24550425	24550823
NDN	-3.38922	5.82e-20	chr15	23717723	23718567
NDN	-3.38922	5.82e-20	chr15	23065459	23066483
NDN	-3.38922	5.82e-20	chr15	24099927	24100539
NDN	-3.38922	5.82e-20	chr15	23760842	23777215
NDN	-3.38922	5.82e-20	chr15	23792916	23794107
NDN	-3.38922	5.82e-20	chr15	23814695	23826207
NDN	-3.38922	5.82e-20	chr15	23851856	23862705
SH3TC2	-3.93933	6.23e-20	chr5	148645780	148647963
SH3TC2	-3.93933	6.23e-20	chr5	149202392	149205341
SH3TC2	-3.93933	6.23e-20	chr5	149234460	149234914
SH3TC2	-3.93933	6.23e-20	chr5	148923210	148924792
SH3TC2	-3.93933	6.23e-20	chr5	149374720	149374965
SH3TC2	-3.93933	6.23e-20	chr5	149314108	149333897
SH3TC2	-3.93933	6.23e-20	chr5	149275444	149275713
PFKFB2	-2.55873	6.86e-20	chr1	207392142	207392717
PFKFB2	-2.55873	6.86e-20	chr1	207237420	207238844
PFKFB2	-2.55873	6.86e-20	chr1	208114644	208116747
PFKFB2	-2.55873	6.86e-20	chr1	207181546	207200789
PFKFB2	-2.55873	6.86e-20	chr1	208058854	208064631
PFKFB2	-2.55873	6.86e-20	chr1	206987643	206988187
PFKFB2	-2.55873	6.86e-20	chr1	207565597	207576075
SNHG18	-8.56458	7.19e-20	chr5	9149265	9171295
SNHG18	-8.56458	7.19e-20	chr5	9386297	9396986
SNHG18	-8.56458	7.19e-20	chr5	9221960	9247318
SNHG18	-8.56458	7.19e-20	chr5	9690347	9693053
SNHG18	-8.56458	7.19e-20	chr5	8761582	8769619
SNHG18	-8.56458	7.19e-20	chr5	9543022	9543932
SNHG18	-8.56458	7.19e-20	chr5	9429767	9469876
SNHG18	-8.56458	7.19e-20	chr5	9208392	9208917
SNHG18	-8.56458	7.19e-20	chr5	9264634	9267947
SNHG18	-8.56458	7.19e-20	chr5	9187568	9195668
SNHG18	-8.56458	7.19e-20	chr5	9337300	9365542
SNHG18	-8.56458	7.19e-20	chr5	8863784	8865870
SNHG18	-8.56458	7.19e-20	chr5	10465972	10468379
SNHG18	-8.56458	7.19e-20	chr5	8812947	8846117
SEC13	-1.08369	7.69e-20	chr3	9903219	9913655
SEC13	-1.08369	7.69e-20	chr3	9888087	9889405
SEC13	-1.08369	7.69e-20	chr3	9443770	9444180
SEC13	-1.08369	7.69e-20	chr3	10373772	10380708
SEC13	-1.08369	7.69e-20	chr3	10056343	10058090
SEC13	-1.08369	7.69e-20	chr3	9987761	9989727
SEC13	-1.08369	7.69e-20	chr3	10479602	10489141
EDNRB	-3.97899	8e-20	chr13	78427112	78430435
EDNRB	-3.97899	8e-20	chr13	78603075	78605027
EDNRB	-3.97899	8e-20	chr13	78157141	78159497
EDNRB	-3.97899	8e-20	chr13	78645726	78646031
EDNRB	-3.97899	8e-20	chr13	78695218	78695566
EDNRB	-3.97899	8e-20	chr13	78465500	78471811
EDNRB	-3.97899	8e-20	chr13	78676345	78676657
EDNRB	-3.97899	8e-20	chr13	78488640	78491308
EDNRB	-3.97899	8e-20	chr13	78526167	78527974
EDNRB	-3.97899	8e-20	chr13	78541413	78558331
EXTL1	-9.23581	8.55e-20	chr1	26342053	26362548
EXTL1	-9.23581	8.55e-20	chr1	26069365	26071142
EXTL1	-9.23581	8.55e-20	chr1	27317438	27358569
EXTL1	-9.23581	8.55e-20	chr1	26963224	26963781
EXTL1	-9.23581	8.55e-20	chr1	25525339	25525950
EXTL1	-9.23581	8.55e-20	chr1	25406408	25408182
EXTL1	-9.23581	8.55e-20	chr1	26092166	26092567
EXTL1	-9.23581	8.55e-20	chr1	26131911	26132979
EXTL1	-9.23581	8.55e-20	chr1	26033182	26039200
EXTL1	-9.23581	8.55e-20	chr1	26826465	26828768
EXTL1	-9.23581	8.55e-20	chr1	26201025	26202738
EXTL1	-9.23581	8.55e-20	chr1	27049546	27050102
EXTL1	-9.23581	8.55e-20	chr1	27018183	27025288
LRRC58	-0.745757	8.93e-20	chr3	120569131	120570154
LRRC58	-0.745757	8.93e-20	chr3	120612631	120613891
LRRC58	-0.745757	8.93e-20	chr3	120268936	120288825
LRRC58	-0.745757	8.93e-20	chr3	119450449	119450733
LRRC58	-0.745757	8.93e-20	chr3	119831924	119846916
LRRC58	-0.745757	8.93e-20	chr3	120411754	120412188
LRRC58	-0.745757	8.93e-20	chr3	120243782	120256260
LRRC58	-0.745757	8.93e-20	chr3	120178250	120180230
LRRC58	-0.745757	8.93e-20	chr3	119380659	119389488
LRRC58	-0.745757	8.93e-20	chr3	120135540	120140649
MFF	-0.586722	9.03e-20	chr2	228647516	228656392
MFF	-0.586722	9.03e-20	chr2	228237835	228240151
MFF	-0.586722	9.03e-20	chr2	228308426	228309197
MFF	-0.586722	9.03e-20	chr2	228271130	228294230
CELSR2	-4.4102	1.23e-19	chr1	109098621	109111679
CELSR2	-4.4102	1.23e-19	chr1	109624959	109627914
CELSR2	-4.4102	1.23e-19	chr1	109780476	109781104
CELSR2	-4.4102	1.23e-19	chr1	109795857	109823020
CELSR2	-4.4102	1.23e-19	chr1	110670979	110680639
CELSR2	-4.4102	1.23e-19	chr1	109837919	109848595
CELSR2	-4.4102	1.23e-19	chr1	110717188	110733241
NRCAM	-6.26772	1.36e-19	chr7	107270625	107275168
NRCAM	-6.26772	1.36e-19	chr7	107323476	107342744
NRCAM	-6.26772	1.36e-19	chr7	108229449	108231461
NRCAM	-6.26772	1.36e-19	chr7	107931268	107953967
[truncated: 27,325 more rows]

## Sheet: Table S3.3
Table S3.3 Super-enhancer Epgn3
Associated Gene	RNAseq_log2FoldChange	RNAseq_padj	Enh.CHROM	Enh.START	Enh.END
LOXL2	6.76039	2.35e-109	chr8	23566615	23622397
LOXL2	6.76039	2.35e-109	chr8	23397595	23426746
LOXL2	6.76039	2.35e-109	chr8	23640798	23663847
AQP1	6.85495	1.07e-94	chr7	30816709	30843946
AQP1	6.85495	1.07e-94	chr7	30816709	30843946
NMI	2.92638	2.23e-58	chr2	151447784	151501667
NMI	2.92638	2.23e-58	chr2	151516543	151554992
PLCD3	1.61221	4.86e-58	chr17	43290682	43318110
SLC9A3R2	3.34161	9.22e-54	chr16	2072836	2092812
CDK15	5.33256	1.35e-50	chr2	202660213	202681949
PKIG	2.2052	2.39e-45	chr20	42373723	42412000
TMEM200A	11.3312	3.08e-45	chr6	130686083	130848222
ABCC3	7.62305	3.32e-43	chr17	48273556	48300186
ABCC3	7.62305	3.32e-43	chr17	48099832	48144795
SLC2A1	1.68484	4.33e-39	chr1	43911200	43943745
VEGFC	6.04619	2.93e-38	chr4	177675516	177762313
COL8A1	7.677	1.47e-31	chr3	99741129	99827927
COL8A1	7.677	1.47e-31	chr3	99561562	99597801
COL1A1	9.44799	3.57e-29	chr17	48273556	48300186
COL1A1	9.44799	3.57e-29	chr17	48099832	48144795
RND3	3.59737	4.89e-28	chr2	151447784	151501667
RND3	3.59737	4.89e-28	chr2	151516543	151554992
ANXA7	1.29383	1.07e-27	chr10	75646049	75675365
NKX3-1	3.43664	9.01e-27	chr8	23566615	23622397
NKX3-1	3.43664	9.01e-27	chr8	23397595	23426746
NKX3-1	3.43664	9.01e-27	chr8	23640798	23663847
COLEC12	10.6281	1.49e-26	chr18	388538	433877
TGFBI	1.37466	4e-26	chr5	134577065	134606333
VCL	2.0447	5.66e-26	chr10	75646049	75675365
PITX1	9.37921	1.63e-24	chr5	134577065	134606333
SMIM3	3.74071	1.91e-24	chr5	149400239	149447999
SMIM3	3.74071	1.91e-24	chr5	150157338	150171157
CYTIP	13.2927	3.22e-24	chr2	158289015	158327373
NRP1	6.11964	1.95e-23	chr10	33619594	33667794
ARTN	6.77935	3.62e-23	chr1	43911200	43943745
C16orf45	5.79371	3.27e-22	chr16	15575526	15601882
CPA4	8.62932	1.27e-20	chr7	129990224	130015214
PDGFC	5.66865	2.75e-20	chr4	157851756	157897251
DTWD1	1.87478	7.96e-20	chr15	49147119	49164745
PRSS21	27.3658	8.93e-20	chr16	2072836	2092812
ABLIM3	3.07263	2.35e-19	chr5	149400239	149447999
NOG	12.5954	1.25e-18	chr17	54754002	54793780
PLAU	10.7959	9.01e-18	chr10	75646049	75675365
CDH13	7.14553	9.29e-18	chr16	82662638	82707169
HID1	8.9607	1.73e-17	chr17	73675369	73703921
RASA1	2.79097	1.96e-17	chr5	86412270	86452931
TNIP1	1.67261	2.05e-17	chr5	150157338	150171157
ADK	1.64365	2.42e-17	chr10	75646049	75675365
CAPZB	0.577528	5.05e-17	chr1	19751133	19781425
PSD4	4.14362	5.06e-17	chr2	113961757	114008661
AKR1C3	8.17961	8.75e-17	chr10	4282601	4327471
SPTBN5	4.88792	9.44e-17	chr15	42196278	42239677
STC1	8.6644	1.82e-16	chr8	23566615	23622397
STC1	8.6644	1.82e-16	chr8	23397595	23426746
STC1	8.6644	1.82e-16	chr8	23640798	23663847
RFX8	6.96068	5.63e-16	chr2	102112831	102138814
FOXF1	9.87327	6.65e-16	chr16	86373373	86431865
ANKFN1	7.38264	1.47e-15	chr17	54754002	54793780
CSNK1A1	0.917603	8.51e-15	chr5	149400239	149447999
SDR42E1	8.75848	8.57e-15	chr16	82662638	82707169
AKR1C1	8.14382	1.04e-14	chr10	4282601	4327471
DPYD	2.92906	1.32e-14	chr1	98771277	98797947
CRABP2	6.80764	1.34e-14	chr1	156765126	156786519
ADAM28	8.79843	1.29e-13	chr8	23566615	23622397
ADAM28	8.79843	1.29e-13	chr8	23397595	23426746
ADAM28	8.79843	1.29e-13	chr8	23640798	23663847
TIGD6	1.20769	1.39e-13	chr5	149400239	149447999
TIGD6	1.20769	1.39e-13	chr5	150157338	150171157
FZD2	2.00387	2.74e-13	chr17	43290682	43318110
C9orf3	2.13174	3.45e-13	chr9	97543052	97570255
C9orf3	2.13174	3.45e-13	chr9	97609310	97713256
MUSK	27.2441	4.19e-13	chr9	112544963	112581325
MUSK	27.2441	4.19e-13	chr9	113504029	113530896
ERMAP	2.00441	8.56e-13	chr1	43911200	43943745
FBN1	3.52972	1.03e-12	chr15	49147119	49164745
TTBK2	1.164	1.63e-12	chr15	42196278	42239677
AMPD3	3.94897	4.79e-12	chr11	9758433	9824467
VWA5B1	9.26381	5.33e-12	chr1	19751133	19781425
RUNX2	3.81413	2.37e-11	chr6	45500136	45629649
PDE8B	7.10267	6.03e-11	chr5	76085462	76137513
IL6	7.44013	6.88e-11	chr7	22600203	22628554
PSD3	3.44982	1.35e-10	chr8	19027343	19086843
PSD3	3.44982	1.35e-10	chr8	18984409	19010731
TP63	6.133	1.92e-10	chr3	189010380	189056278
TNFRSF10A	6.14387	3.08e-10	chr8	23566615	23622397
TNFRSF10A	6.14387	3.08e-10	chr8	23397595	23426746
TNFRSF10A	6.14387	3.08e-10	chr8	23640798	23663847
MICAL2	5.71209	6.27e-10	chr11	12039936	12259684
PCBD2	2.4904	7.76e-10	chr5	134577065	134606333
ARHGAP18	1.89134	1.9e-09	chr6	130686083	130848222
FGF7	5.81967	3.55e-09	chr15	49147119	49164745
CCDC24	1.06084	4.54e-09	chr1	43911200	43943745
TXNDC15	1.10385	4.9e-09	chr5	134577065	134606333
GLRB	4.25722	5.39e-09	chr4	157851756	157897251
ITPKA	3.02168	6.16e-09	chr15	42196278	42239677
NRG1	5.36438	6.85e-09	chr8	32175897	32232801
SAMD3	6.91336	8.81e-09	chr6	130686083	130848222
KCNJ15	12.3502	9.86e-09	chr21	39609149	39680435
KCNJ15	12.3502	9.86e-09	chr21	39694253	39727644
TMEM45A	1.78549	1.4e-08	chr3	99741129	99827927
TMEM45A	1.78549	1.4e-08	chr3	99561562	99597801
C16orf95	1.65716	1.75e-08	chr16	86373373	86431865
CHAC1	1.73878	2.83e-08	chr15	42196278	42239677
FOPNL	0.629008	3.79e-08	chr16	15575526	15601882
DCBLD2	2.47436	4.89e-08	chr3	99561562	99597801
PHLDB2	3.41124	5.84e-08	chr3	111569294	111593442
ABCA3	6.32068	6.87e-08	chr16	2072836	2092812
IL1B	4.67838	8.04e-08	chr2	113961757	114008661
VPS39	0.748966	8.11e-08	chr15	42196278	42239677
ERMN	6.40835	8.36e-08	chr2	158289015	158327373
SYT11	1.47857	1.05e-07	chr1	156765126	156786519
CDR2L	3.04293	1.16e-07	chr17	73675369	73703921
HYI	2.44225	1.39e-07	chr1	43911200	43943745
PDGFRB	6.69605	1.54e-07	chr5	149400239	149447999
PDGFRB	6.69605	1.54e-07	chr5	150157338	150171157
SUPT3H	1.43666	1.65e-07	chr6	45500136	45629649
TRIM55	8.73874	1.66e-07	chr8	67418675	67474189
FMNL1	5.15062	2.15e-07	chr17	43290682	43318110
FOXL1	6.95606	2.29e-07	chr16	86373373	86431865
DCTN4	0.729169	2.8e-07	chr5	149400239	149447999
DCTN4	0.729169	2.8e-07	chr5	150157338	150171157
CEP41	0.593061	2.85e-07	chr7	129990224	130015214
ZC3H12A	1.51859	3.42e-07	chr1	38462043	38475638
R3HCC1	1.32893	3.95e-07	chr8	23566615	23622397
R3HCC1	1.32893	3.95e-07	chr8	23397595	23426746
R3HCC1	1.32893	3.95e-07	chr8	23640798	23663847
ADAMTS19	14.4115	5e-07	chr5	128698247	128748271
INO80	0.978942	5.03e-07	chr15	42196278	42239677
FENDRR	11.5682	5.32e-07	chr16	86373373	86431865
PTPRO	7.0381	5.72e-07	chr12	15302778	15334399
PKD1	1.55599	6.07e-07	chr16	2072836	2092812
NTRK1	6.94376	6.71e-07	chr1	156765126	156786519
PLBD1	5.29724	7.19e-07	chr12	15302778	15334399
EID1	1.55681	7.25e-07	chr15	49147119	49164745
DCP1B	1.13297	9.39e-07	chr12	2391568	2430354
AKIP1	0.718981	9.48e-07	chr11	9758433	9824467
INMT	7.48773	9.54e-07	chr7	30816709	30843946
TMCO4	1.16421	9.73e-07	chr1	19751133	19781425
EXD2	0.644468	1.02e-06	chr14	69240335	69283582
WDR41	1.27926	1.09e-06	chr5	76085462	76137513
VCPIP1	0.898612	1.39e-06	chr8	67418675	67474189
RTF1	0.435671	1.4e-06	chr15	42196278	42239677
ITGB4	4.22281	1.94e-06	chr17	73675369	73703921
SERP2	4.89491	2.13e-06	chr13	45735209	45792815
SPOP	0.653919	2.19e-06	chr17	48273556	48300186
SPOP	0.653919	2.19e-06	chr17	48099832	48144795
LINC00857	8.59896	2.59e-06	chr10	81157292	81212777
SYNGR3	3.31716	2.73e-06	chr16	2072836	2092812
ENTPD4	0.955761	3.33e-06	chr8	23566615	23622397
ENTPD4	0.955761	3.33e-06	chr8	23397595	23426746
ENTPD4	0.955761	3.33e-06	chr8	23640798	23663847
SMKR1	3.51338	3.49e-06	chr7	129990224	130015214
PAMR1	7.09266	4.41e-06	chr11	35079083	35138636
FAM227B	1.61452	5.16e-06	chr15	49147119	49164745
TPK1	2.13887	6.17e-06	chr7	145373005	145432946
PLEKHM1	1.11136	6.64e-06	chr17	43290682	43318110
ROCK1P1	2.08373	7.29e-06	chr18	388538	433877
DLG1	1.48726	7.88e-06	chr3	197080765	197159606
CATSPER3	4.67587	7.89e-06	chr5	134577065	134606333
SNED1	3.57306	8.68e-06	chr2	241886606	241932565
UBE2H	1.43743	9.97e-06	chr7	129990224	130015214
COPS5	0.496895	1.07e-05	chr8	67418675	67474189
AKR1C2	5.60417	1.13e-05	chr10	4282601	4327471
RHBDF2	1.85039	1.13e-05	chr17	73675369	73703921
PTPRF	2.62227	1.14e-05	chr1	43911200	43943745
TMEM209	0.81576	1.39e-05	chr7	129990224	130015214
CSF1R	5.34641	1.4e-05	chr5	149400239	149447999
CSF1R	5.34641	1.4e-05	chr5	150157338	150171157
QRICH2	2.8385	1.49e-05	chr17	73675369	73703921
F2RL1	7.39671	1.58e-05	chr5	76085462	76137513
GRN	0.742358	1.58e-05	chr17	43290682	43318110
LTK	2.94611	1.71e-05	chr15	42196278	42239677
SLC27A6	10.2232	1.97e-05	chr5	128698247	128748271
MB21D2	2.8143	3.47e-05	chr3	192586718	192623680
CBWD2	0.608789	4e-05	chr2	113961757	114008661
ETS2	2.33058	4.54e-05	chr21	39609149	39680435
ETS2	2.33058	4.54e-05	chr21	39694253	39727644
MGP	6.04036	4.71e-05	chr12	15302778	15334399
LRRC57	0.584648	4.72e-05	chr15	42196278	42239677
LINC00973	2.62667	4.74e-05	chr3	99561562	99597801
ECI1	0.488991	5.7e-05	chr16	2072836	2092812
RBM22	0.574934	5.86e-05	chr5	149400239	149447999
RBM22	0.574934	5.86e-05	chr5	150157338	150171157
EHD4	1.30999	5.96e-05	chr15	42196278	42239677
KLF6	1.64797	6e-05	chr10	4282601	4327471
CFLAR	0.707913	6.09e-05	chr2	202660213	202681949
DLX3	6.60907	8.59e-05	chr17	48273556	48300186
DLX3	6.60907	8.59e-05	chr17	48099832	48144795
TSPAN9	2.90627	0.000112922	chr12	2391568	2430354
HMGXB3	0.651318	0.000117439	chr5	149400239	149447999
HMGXB3	0.651318	0.000117439	chr5	150157338	150171157
ITGA3	2.65506	0.000142931	chr17	48273556	48300186
ITGA3	2.65506	0.000142931	chr17	48099832	48144795
MAP4K4	1.4805	0.000143682	chr2	102112831	102138814
SH2D2A	4.13003	0.000147283	chr1	156765126	156786519
ELOVL1	0.648415	0.00014894	chr1	43911200	43943745
FAM126A	0.387957	0.000167176	chr7	22600203	22628554
SZT2-AS1	4.70183	0.000196449	chr1	43911200	43943745
IQGAP2	4.38394	0.000224502	chr5	76085462	76137513
ERG	6.82908	0.000262204	chr21	39609149	39680435
ERG	6.82908	0.000262204	chr21	39694253	39727644
CAMLG	0.936232	0.000286122	chr5	134577065	134606333
LPAR1	6.38648	0.00034464	chr9	113504029	113530896
ZFP36L1	1.69761	0.000353051	chr14	69240335	69283582
ACBD4	1.54827	0.000412722	chr17	43290682	43318110
MIF4GD	0.977799	0.0005302	chr17	73675369	73703921
CHMP7	1.02474	0.000532377	chr8	23566615	23622397
CHMP7	1.02474	0.000532377	chr8	23397595	23426746
CHMP7	1.02474	0.000532377	chr8	23640798	23663847
MKLN1	0.986936	0.000537168	chr7	129990224	130015214
TPRG1	3.23749	0.000577177	chr3	189010380	189056278
ALS2	0.710221	0.000608762	chr2	202660213	202681949
MAGI1	3.03772	0.000612178	chr3	65931300	65966347
TSC22D1	1.99505	0.000633573	chr13	45735209	45792815
ITGB1	1.51794	0.000663711	chr10	33619594	33667794
CACNA1C	6.87008	0.000713374	chr12	2391568	2430354
F2R	1.80906	0.000825861	chr5	76085462	76137513
SLC20A1	1.62076	0.000871334	chr2	113961757	114008661
ACVR1C	1.05869	0.000927459	chr2	158289015	158327373
YES1	1.15944	0.000941272	chr18	388538	433877
CAMK2G	0.874169	0.00102584	chr10	75646049	75675365
AIM2	3.32314	0.00103226	chr1	159878945	159895406
NDUFAF1	0.519028	0.00106918	chr15	42196278	42239677
GRPEL2	0.69204	0.00107047	chr5	149400239	149447999
CA5B	2.21715	0.00107159	chrX	15184744	15226322
IL1RN	4.61439	0.00111044	chr2	113961757	114008661
EPHB6	3.27001	0.00113134	chr7	142490826	142511790
FJX1	2.09919	0.00122369	chr11	35079083	35138636
RERG	5.94403	0.00122686	chr12	15302778	15334399
HCFC1R1	0.958791	0.00131666	chr16	2072836	2092812
SVEP1	6.26861	0.0015841	chr9	112544963	112581325
SVEP1	6.26861	0.0015841	chr9	113504029	113530896
FAM131B	2.67452	0.00173602	chr7	142490826	142511790
PCYOX1L	1.57194	0.0018182	chr5	149400239	149447999
BDNF	3.49905	0.00198328	chr11	27924493	27957550
TMEM44	1.22492	0.00203877	chr3	194292211	194315568
BZW1	0.467647	0.00204129	chr2	202660213	202681949
DCAKD	1.29217	0.00206398	chr17	43290682	43318110
XYLT2	0.711874	0.0022261	chr17	48273556	48300186
XYLT2	0.711874	0.0022261	chr17	48099832	48144795
TAGLN2	1.4175	0.00235026	chr1	159878945	159895406
IL1R1	3.66508	0.00239525	chr2	102112831	102138814
TRIM25	0.751468	0.00244575	chr17	54754002	54793780
TOB1-AS1	1.25353	0.00258825	chr17	48273556	48300186
TOB1-AS1	1.25353	0.00258825	chr17	48099832	48144795
TMEM41B	0.655018	0.00265156	chr11	9758433	9824467
SPAG9	0.596443	0.00270151	chr17	48273556	48300186
OIP5-AS1	0.617182	0.00287878	chr15	42196278	42239677
TNFRSF10C	1.75934	0.00294183	chr8	23566615	23622397
TNFRSF10C	1.75934	0.00294183	chr8	23397595	23426746
TNFRSF10C	1.75934	0.00294183	chr8	23640798	23663847
ZNF598	0.405468	0.00294205	chr16	2072836	2092812
LINC00702	3.54359	0.00314197	chr10	4282601	4327471
PKD1P6	1.0038	0.00324605	chr16	15575526	15601882
MYEF2	2.43124	0.00384019	chr15	49147119	49164745
C17orf67	0.814191	0.00387244	chr17	54754002	54793780
FHL3	0.913081	0.00405935	chr1	38462043	38475638
FBN2	2.60381	0.00409753	chr5	128698247	128748271
ABCC1	0.959091	0.00413	chr16	15575526	15601882
TBC1D23	0.782626	0.00418694	chr3	99741129	99827927
TBC1D23	0.782626	0.00418694	chr3	99561562	99597801
NKX2-6	9.15976	0.00441207	chr8	23566615	23622397
NKX2-6	9.15976	0.00441207	chr8	23397595	23426746
NKX2-6	9.15976	0.00441207	chr8	23640798	23663847
TRBC2	7.29523	0.00448965	chr7	142490826	142511790
TMEM100	6.25366	0.00452616	chr17	54754002	54793780
NOMO1	0.5438	0.00453846	chr16	15575526	15601882
RHNO1	1.35559	0.00464397	chr12	2391568	2430354
CEP152	1.0544	0.00467209	chr15	49147119	49164745
CEP19	1.26237	0.0047065	chr3	197080765	197159606
SNAP23	0.719428	0.00471683	chr15	42196278	42239677
CPA5	7.38152	0.00481095	chr7	129990224	130015214
ARMC7	0.684758	0.00483492	chr17	73675369	73703921
SPATA20	0.859286	0.00527038	chr17	48273556	48300186
SPATA20	0.859286	0.00527038	chr17	48099832	48144795
TULP3	0.665038	0.00574215	chr12	2391568	2430354
JMJD7-PLA2G4B	0.981988	0.0060721	chr15	42196278	42239677
GSE1	1.10682	0.00632113	chr16	86373373	86431865
SLC6A7	4.57547	0.0063425	chr5	149400239	149447999
SLC6A7	4.57547	0.0063425	chr5	150157338	150171157
FYTTD1	0.556019	0.00686623	chr3	197080765	197159606
ADAMTS19-AS1	7.35185	0.00690445	chr5	128698247	128748271
SLC6A9	2.32955	0.00710658	chr1	43911200	43943745
CDAN1	0.533893	0.00715859	chr15	42196278	42239677
ARHGEF2	0.702208	0.00716337	chr1	156765126	156786519
RIT1	0.757795	0.00770003	chr1	156765126	156786519
FAM117B	1.95399	0.00803449	chr2	202660213	202681949
PLCXD2	2.70647	0.00803571	chr3	111569294	111593442
TMEM92	7.15087	0.00864171	chr17	48273556	48300186
TMEM92	7.15087	0.00864171	chr17	48099832	48144795
PDPK1	0.280402	0.00866132	chr16	2072836	2092812
FANCC	0.652026	0.0090618	chr9	97543052	97570255
FANCC	0.652026	0.0090618	chr9	97609310	97713256
C10orf55	7.08114	0.00951487	chr10	75646049	75675365
LLGL2	1.06777	0.00982788	chr17	73675369	73703921
SLC16A5	1.85105	0.00984872	chr17	73675369	73703921
ACVR1	0.655744	0.00999343	chr2	158289015	158327373
TOX2	4.42129	0.0107138	chr20	42373723	42412000
MRVI1	5.19484	0.0107902	chr11	9758433	9824467
FAM206A	0.638415	0.0111798	chr9	112544963	112581325
ARMC1	0.339274	0.0113777	chr8	67418675	67474189
BRICD5	0.784841	0.0115352	chr16	2072836	2092812
INSRR	6.90664	0.0121371	chr1	156765126	156786519
B4GALNT2	9.99058	0.0124579	chr17	48099832	48144795
ARFGEF1	0.439976	0.0132644	chr8	67418675	67474189
SERINC3	0.371176	0.0134711	chr20	42373723	42412000
CHP1	0.444245	0.0147445	chr15	42196278	42239677
CMSS1	0.662172	0.0151937	chr3	99741129	99827927
CMSS1	0.662172	0.0151937	chr3	99561562	99597801
FAHD1	0.472063	0.015718	chr16	2072836	2092812
ARHGAP27	2.78301	0.0157766	chr17	43290682	43318110
RNF149	0.307753	0.0162899	chr2	102112831	102138814
RCAN2	2.95157	0.0169501	chr6	45500136	45629649
FILIP1L	3.32411	0.0181866	chr3	99741129	99827927
FILIP1L	3.32411	0.0181866	chr3	99561562	99597801
EME2	0.280677	0.020007	chr16	2072836	2092812
HAGH	0.726389	0.0206226	chr16	2072836	2092812
GALNT5	2.52767	0.0210755	chr2	158289015	158327373
CACNA1G	2.9101	0.0215466	chr17	48273556	48300186
CACNA1G	2.9101	0.0215466	chr17	48099832	48144795
HAUS2	0.749496	0.0217107	chr15	42196278	42239677
KLHDC10	0.604244	0.0223983	chr7	129990224	130015214
LRRC37A4P	1.9418	0.0240238	chr17	43290682	43318110
SGCA	6.37422	0.024228	chr17	48273556	48300186
SGCA	6.37422	0.024228	chr17	48099832	48144795
USP47	0.487447	0.024598	chr11	12039936	12259684
GPR35	1.85832	0.027409	chr2	241886606	241932565
FRRS1L	6.25654	0.0278041	chr9	112544963	112581325
GALK2	0.730036	0.0281351	chr15	49147119	49164745
PPP1R2	0.295812	0.0288576	chr3	194292211	194315568
GANC	0.288981	0.02931	chr15	42196278	42239677
SPATA4	2.06889	0.0299811	chr4	177675516	177762313
JPH2	1.71362	0.0300768	chr20	42373723	42412000
GPX3	3.38342	0.0306047	chr5	149400239	149447999
GPX3	3.38342	0.0306047	chr5	150157338	150171157
CNTNAP2	2.96727	0.0306209	chr7	145373005	145432946
ABCC6	4.78803	0.0321964	chr16	15575526	15601882
TNFAIP6	2.00791	0.032414	chr2	151447784	151501667
TNFAIP6	2.00791	0.032414	chr2	151516543	151554992
CCDC69	1.60081	0.032824	chr5	150157338	150171157
ARHGDIB	2.24809	0.0329977	chr12	15302778	15334399
ST3GAL3	0.752075	0.0330641	chr1	43911200	43943745
GFER	0.18892	0.0338258	chr16	2072836	2092812
MAP3K14-AS1	2.02283	0.0339342	chr17	43290682	43318110
ENPP4	4.90199	0.0384576	chr6	45500136	45629649
FOXC2	2.49445	0.038994	chr16	86373373	86431865
ZYX	0.938716	0.0396277	chr7	142490826	142511790
GLUD1P3	0.80568	0.0403671	chr10	75646049	75675365
ABI3BP	2.37201	0.0406446	chr3	99741129	99827927
GALNT16	3.4137	0.0410929	chr14	69240335	69283582
GARS	0.643551	0.0413593	chr7	30816709	30843946
RPS14	0.296311	0.0415249	chr5	149400239	149447999
RPS14	0.296311	0.0415249	chr5	150157338	150171157
PDE7A	0.873194	0.0420932	chr8	67418675	67474189
SH2D4A	1.78812	0.0425957	chr8	19027343	19086843
SH2D4A	1.78812	0.0425957	chr8	18984409	19010731
MIR27B	1.64999	0.0431852	chr9	97543052	97570255
MIR27B	1.64999	0.0431852	chr9	97609310	97713256
CLIC5	3.52934	0.0447	chr6	45500136	45629649
TBC1D8	1.03198	0.0449958	chr2	102112831	102138814
PTPRT	5.89407	0.0454479	chr20	42373723	42412000
MCMDC2	0.980921	0.0459217	chr8	67418675	67474189
SLC25A39	0.596209	0.0462991	chr17	43290682	43318110
SYNPO2L	7.86402	0.0478784	chr10	75646049	75675365
SYNPO	1.52551	0.0480803	chr5	149400239	149447999
SYNPO	1.52551	0.0480803	chr5	150157338	150171157
STARD9	0.88542	0.0487485	chr15	42196278	42239677
USP14	0.524975	0.0490602	chr18	388538	433877
ARSI	2.46313	0.0490633	chr5	149400239	149447999
ARSI	2.46313	0.0490633	chr5	150157338	150171157

## Sheet: Table S3.4
Table S3.4 Super-enhancer Epgn1
Associated Gene	RNAseq_log2FoldChange	RNAseq_padj	Enh.CHROM	Enh.START	Enh.END
HPS4	-2.00363	1.44e-285	chr22	26866564	26896758
PMEL	-12.1269	1.04e-146	chr12	56352688	56367367
PMEL	-12.1269	1.04e-146	chr12	56118796	56140241
ERBB3	-7.97916	1.04e-93	chr12	56352688	56367367
ERBB3	-7.97916	1.04e-93	chr12	56118796	56140241
CYP2U1	-2.28516	2.55e-93	chr4	109252952	109283329
TRIM2	-8.28483	1.83e-91	chr4	154064390	154105228
TRIM63	-9.70953	1.08e-86	chr1	26342053	26362548
TRIM63	-9.70953	1.08e-86	chr1	27317438	27358569
TRIM63	-9.70953	1.08e-86	chr1	27018183	27025288
SOX10	-12.214	5.25e-85	chr22	38363056	38394701
SOX10	-12.214	5.25e-85	chr22	38410977	38447230
SOX10	-12.214	5.25e-85	chr22	38564262	38582847
SOX10	-12.214	5.25e-85	chr22	38708726	38724507
DCT	-11.9991	1.6e-84	chr13	95122557	95146818
WDR91	-2.54143	1.06e-83	chr7	134354205	134428449
WDR91	-2.54143	1.06e-83	chr7	134936969	134947989
WDR91	-2.54143	1.06e-83	chr7	134570633	134591069
WDR91	-2.54143	1.06e-83	chr7	134273807	134305990
MLANA	-11.5646	5.62e-82	chr9	5886497	5900980
TYR	-12.6307	1.62e-69	chr11	88898270	88924966
BEST1	-5.08957	2.84e-66	chr11	62193801	62208266
BEST1	-5.08957	2.84e-66	chr11	61135873	61139214
HIST1H4D	-9.31581	1.04e-65	chr6	26335889	26381114
GJA3	-7.1445	1.01e-62	chr13	20692498	20707586
GJA3	-7.1445	1.01e-62	chr13	21086238	21133481
ZNF704	-5.63015	9.29e-62	chr8	81826050	81839202
SLC24A5	-11.1237	7.02e-60	chr15	48376758	48404168
SLC24A5	-11.1237	7.02e-60	chr15	49252550	49276786
SLC24A5	-11.1237	7.02e-60	chr15	49180525	49191077
SLC24A5	-11.1237	7.02e-60	chr15	49217144	49238985
GRASP	-5.0446	4.86e-58	chr12	52418301	52480049
GREB1	-4.4206	3.68e-57	chr2	12294589	12318872
GREB1	-4.4206	3.68e-57	chr2	12425981	12516825
ABCB5	-10.658	5.95e-55	chr7	20476925	20491247
ITGB8	-3.38484	2.29e-52	chr7	20476925	20491247
S100A1	-9.56732	1.38e-51	chr1	153722057	153764373
S100A1	-9.56732	1.38e-51	chr1	154377756	154405906
COL4A1	-7.61134	1.79e-50	chr13	110741872	110762662
COL4A1	-7.61134	1.79e-50	chr13	110652026	110690859
COL4A1	-7.61134	1.79e-50	chr13	111044682	111074076
IL6R	-3.38383	1.95e-50	chr1	153722057	153764373
IL6R	-3.38383	1.95e-50	chr1	154377756	154405906
IL6R	-3.38383	1.95e-50	chr1	154971343	154990193
IGSF8	-2.56005	1.36e-49	chr1	160577366	160608201
CD83	-3.78084	1.38e-49	chr6	13298326	13331484
CD83	-3.78084	1.38e-49	chr6	14787604	14827772
CD83	-3.78084	1.38e-49	chr6	14728534	14746134
MITF	-4.09837	1.94e-49	chr3	69969985	69997520
TRPV4	-6.93953	7.19e-49	chr12	110485434	110519941
SGSM3	-1.32372	5.37e-48	chr22	41047357	41079095
SGSM3	-1.32372	5.37e-48	chr22	41105152	41140125
ONECUT2	-4.97458	3.86e-45	chr18	55762564	55789143
SLC5A4	-13.2595	1.22e-43	chr22	32602701	32635209
SLC5A4	-13.2595	1.22e-43	chr22	33079894	33168303
SLC5A4	-13.2595	1.22e-43	chr22	32897595	33003671
SLC5A4	-13.2595	1.22e-43	chr22	33040238	33066684
RAB38	-5.25542	2.5e-43	chr11	88898270	88924966
RAB38	-5.25542	2.5e-43	chr11	87881406	87911995
C3orf70	-8.32292	1.37e-42	chr3	185404433	185451291
C3orf70	-8.32292	1.37e-42	chr3	185788155	185830123
ZNF589	-2.1395	5.91e-42	chr3	48595953	48604535
PHACTR1	-7.56399	1.33e-41	chr6	13298326	13331484
POMGNT2	-3.85165	1.43e-41	chr3	43434191	43464769
POMGNT2	-3.85165	1.43e-41	chr3	42753211	42785837
MRPL44	-0.966501	6.18e-41	chr2	224561002	224593434
MRPL44	-0.966501	6.18e-41	chr2	224948808	224976601
OCA2	-10.6172	9.73e-41	chr15	28339039	28380185
LHFPL3-AS1	-12.4485	2.01e-40	chr7	104406022	104457567
LHFPL3-AS1	-12.4485	2.01e-40	chr7	104563549	104625659
LHFPL3-AS1	-12.4485	2.01e-40	chr7	104650366	104657753
EMP2	-2.85827	2.16e-40	chr16	11442071	11457141
HMG20B	-2.11904	2.78e-40	chr19	3549848	3557594
HMG20B	-2.11904	2.78e-40	chr19	3553840	3557364
ACSS1	-3.74263	7.43e-39	chr20	25202989	25233167
CD200	-10.4771	8.9e-39	chr3	112007220	112112153
ARIH2	-1.01992	2.51e-37	chr3	48595953	48604535
SETMAR	-2.01638	1.17e-36	chr3	4763455	4787420
SETMAR	-2.01638	1.17e-36	chr3	5018503	5068740
NPL	-2.12283	1.51e-36	chr1	183028495	183069702
NPL	-2.12283	1.51e-36	chr1	182247309	182272548
TNFRSF14	-2.75382	1.25e-35	chr1	2474735	2492747
STARD7	-1.10043	7.63e-35	chr2	95982815	96004039
STARD7	-1.10043	7.63e-35	chr2	97526694	97557517
SLC19A2	-1.69175	8.64e-35	chr1	169451504	169484862
C1orf21	-5.74857	1.03e-34	chr1	185305744	185319689
C1orf21	-5.74857	1.03e-34	chr1	184577403	184605837
COL4A2	-6.45082	1.14e-34	chr13	110741872	110762662
COL4A2	-6.45082	1.14e-34	chr13	110652026	110690859
COL4A2	-6.45082	1.14e-34	chr13	111044682	111074076
NEFH	-25.3566	1.49e-33	chr22	29475989	29514663
NEFH	-25.3566	1.49e-33	chr22	30697584	30738544
ZNF197	-2.35095	8.54e-33	chr3	45549706	45625872
SAMM50	-1.65491	3.5e-32	chr22	43386362	43430527
LINC00920	-3.15347	2.42e-31	chr16	66544945	66574729
FBXO7	-1.21896	2.83e-31	chr22	32602701	32635209
FBXO7	-1.21896	2.83e-31	chr22	33079894	33168303
FBXO7	-1.21896	2.83e-31	chr22	32897595	33003671
FBXO7	-1.21896	2.83e-31	chr22	33040238	33066684
IL12RB2	-10.1765	4.16e-31	chr1	68173896	68233092
PLA1A	-9.80446	8.43e-31	chr3	120268936	120288825
L3MBTL2	-0.868487	1.7e-30	chr22	41047357	41079095
L3MBTL2	-0.868487	1.7e-30	chr22	41105152	41140125
KANK1	-3.16778	2.15e-30	chr9	673668	710160
DEPDC5	-1.31404	2.18e-30	chr22	32602701	32635209
DEPDC5	-1.31404	2.18e-30	chr22	33079894	33168303
DEPDC5	-1.31404	2.18e-30	chr22	32897595	33003671
DEPDC5	-1.31404	2.18e-30	chr22	33040238	33066684
FXYD3	-10.6845	3.83e-30	chr19	35878525	35909096
FXYD3	-10.6845	3.83e-30	chr19	35598600	35616387
CDK2	-3.81936	4.63e-30	chr12	56352688	56367367
CDK2	-3.81936	4.63e-30	chr12	56118796	56140241
TSPAN14	-2.98194	7.36e-29	chr10	82203799	82235282
ADIPOR1	-0.888899	1.05e-28	chr1	203604902	203644648
TNS1	-7.71068	6.3e-28	chr2	218554474	218580592
TNS1	-7.71068	6.3e-28	chr2	219556351	219611493
KLF15	-4.93	7.03e-28	chr3	126613114	126704442
FKBP11	-2.40107	1.24e-27	chr12	48419821	48438949
RAB3GAP2	-0.754295	2.74e-27	chr1	219856006	219889046
RAB3GAP2	-0.754295	2.74e-27	chr1	219631893	219653681
RAB3GAP2	-0.754295	2.74e-27	chr1	219715725	219740507
IL16	-8.76293	2.38e-26	chr15	81473308	81486159
IL16	-8.76293	2.38e-26	chr15	81282911	81317176
IL16	-8.76293	2.38e-26	chr15	80602055	80619195
TGIF2	-2.23812	2.62e-26	chr20	35458876	35492675
VANGL2	-10.1633	4.72e-26	chr1	160577366	160608201
VANGL2	-10.1633	4.72e-26	chr1	161151774	161172830
ADCY2	-11.0844	7.54e-26	chr5	7751516	7782804
CABLES1	-2.99861	1.15e-25	chr18	20710444	20749632
FRMD4B	-4.10215	1.17e-25	chr3	69969985	69997520
MRPS25	-1.24553	1.7e-25	chr3	16080733	16167515
MRPS25	-1.24553	1.7e-25	chr3	15670795	15701955
TMCC2	-5.21718	2.67e-25	chr1	205214031	205232083
MYL9	-23.485	1.35e-24	chr20	35458876	35492675
FCRLA	-6.62296	1.82e-24	chr1	161455018	161483793
FCRLA	-6.62296	1.82e-24	chr1	161151774	161172830
TPCN2	-2.36002	2.47e-24	chr11	69256930	69286806
TPCN2	-2.36002	2.47e-24	chr11	69450901	69458746
E2F6	-1.48302	2.59e-24	chr2	12294589	12318872
E2F6	-1.48302	2.59e-24	chr2	12425981	12516825
RXRG	-10.5546	3.3e-24	chr1	165411313	165465711
SNRK	-1.74035	1.17e-23	chr3	43434191	43464769
SNRK	-1.74035	1.17e-23	chr3	42753211	42785837
CHCHD6	-2.5113	1.85e-23	chr3	126613114	126704442
PRKD3	-1.48032	3.83e-23	chr2	37787306	37819080
PRKD3	-1.48032	3.83e-23	chr2	37841742	37940700
PRKD3	-1.48032	3.83e-23	chr2	37591578	37624706
MAP3K11	-2.04935	4.02e-23	chr11	65179983	65197798
HIST1H1A	-5.87979	7.47e-23	chr6	26335889	26381114
PSPC1	-1.03426	1.13e-22	chr13	20692498	20707586
PSPC1	-1.03426	1.13e-22	chr13	21086238	21133481
GLDC	-7.18321	1.46e-22	chr9	5886497	5900980
EED	-0.878724	1.58e-22	chr11	85656086	85679323
EED	-0.878724	1.58e-22	chr11	86447645	86487425
HIST1H2AE	-10.8891	2.78e-22	chr6	26335889	26381114
ROPN1B	-9.40965	3.3e-22	chr3	126613114	126704442
OSBPL10	-3.05375	1.31e-21	chr3	32442195	32470434
MFSD12	-3.03681	1.39e-21	chr19	3549848	3557594
MFSD12	-3.03681	1.39e-21	chr19	3553840	3557364
LEF1	-3.64396	1.57e-21	chr4	109252952	109283329
ETV3	-1.60632	9.07e-21	chr1	156447196	156479323
HIST1H2BG	-9.99308	1.02e-20	chr6	26335889	26381114
CADM4	-3.79535	1.27e-20	chr19	44256242	44289632
CTNNB1	-2.31541	1.75e-20	chr3	41145534	41163498
NIN	-1.28804	1.92e-20	chr14	52005702	52044549
CHST10	-1.72274	2.76e-20	chr2	101431946	101472395
SNHG18	-8.56458	7.19e-20	chr5	9149265	9171295
SNHG18	-8.56458	7.19e-20	chr5	9429767	9469876
SNHG18	-8.56458	7.19e-20	chr5	8812947	8846117
EXTL1	-9.23581	8.55e-20	chr1	26342053	26362548
EXTL1	-9.23581	8.55e-20	chr1	27317438	27358569
EXTL1	-9.23581	8.55e-20	chr1	27018183	27025288
LRRC58	-0.745757	8.93e-20	chr3	120268936	120288825
CELSR2	-4.4102	1.23e-19	chr1	109795857	109823020
CELSR2	-4.4102	1.23e-19	chr1	110717188	110733241
FAM78B	-5.63732	1.4e-19	chr1	165411313	165465711
ARHGEF26	-3.7427	2.22e-19	chr3	152937985	152976392
IVNS1ABP	-2.42091	3.28e-19	chr1	185369487	185384970
IVNS1ABP	-2.42091	3.28e-19	chr1	185305744	185319689
IVNS1ABP	-2.42091	3.28e-19	chr1	184577403	184605837
IVNS1ABP	-2.42091	3.28e-19	chr1	185743414	185828230
SOX6	-5.52902	4.2e-19	chr11	15836754	15873310
NSG1	-10.9569	4.72e-19	chr4	5194603	5219194
OSTM1	-1.98061	7.39e-19	chr6	108301046	108326325
CLN6	-1.34813	1.07e-18	chr15	69275367	69298156
CLN6	-1.34813	1.07e-18	chr15	68549094	68575958
ASRGL1	-3.66842	1.22e-18	chr11	62193801	62208266
ASRGL1	-3.66842	1.22e-18	chr11	61135873	61139214
GPR19	-2.7895	1.24e-18	chr12	13051277	13055188
GPR19	-2.7895	1.24e-18	chr12	13052555	13055215
GPR19	-2.7895	1.24e-18	chr12	13051499	13053676
GPR19	-2.7895	1.24e-18	chr12	13052989	13053776
TOMM20	-0.637139	1.25e-18	chr1	234853588	234863696
TOMM20	-0.637139	1.25e-18	chr1	236021874	236117851
TOMM20	-0.637139	1.25e-18	chr1	234650734	234777031
TOMM20	-0.637139	1.25e-18	chr1	235090485	235155542
FOXD3	-4.79501	2.39e-18	chr1	64100620	64129841
GAPDHS	-10.2227	2.65e-18	chr19	35878525	35909096
GAPDHS	-10.2227	2.65e-18	chr19	35598600	35616387
HIST1H2BB	-6.96922	3.49e-18	chr6	26335889	26381114
IGSF3	-5.7911	3.5e-18	chr1	117218883	117256229
IGSF3	-5.7911	3.5e-18	chr1	117007624	117058397
IGSF3	-5.7911	3.5e-18	chr1	116951409	116977602
IGSF3	-5.7911	3.5e-18	chr1	116915898	116923908
RFTN2	-9.06659	5.33e-18	chr2	198144172	198175429
TNIK	-2.16677	9.07e-18	chr3	171491930	171556458
SLC13A3	-5.15166	1.03e-17	chr20	45943539	45990342
SLC13A3	-5.15166	1.03e-17	chr20	45302260	45334633
RAD18	-1.83798	1.14e-17	chr3	8531831	8568074
RAB7A	-0.805409	1.21e-17	chr3	129314373	129347009
STOX2	-10.0909	1.23e-17	chr4	185712197	185734497
CEACAM1	-5.70182	1.48e-17	chr19	42924977	43002977
KIAA0930	-1.65572	1.87e-17	chr22	46392208	46432834
KIAA0930	-1.65572	1.87e-17	chr22	46448016	46478243
RNPEP	-1.076	2.43e-17	chr1	201529126	201537727
RNPEP	-1.076	2.43e-17	chr1	201417557	201421590
RNPEP	-1.076	2.43e-17	chr1	201428260	201438235
RNPEP	-1.076	2.43e-17	chr1	201508144	201512464
RNPEP	-1.076	2.43e-17	chr1	201507243	201510615
RNPEP	-1.076	2.43e-17	chr1	201508240	201510619
MTRR	-0.637877	2.62e-17	chr5	7751516	7782804
MTRR	-0.637877	2.62e-17	chr5	8812947	8846117
POLR2F	-5.866	4.13e-17	chr22	38363056	38394701
POLR2F	-5.866	4.13e-17	chr22	38410977	38447230
POLR2F	-5.866	4.13e-17	chr22	38564262	38582847
POLR2F	-5.866	4.13e-17	chr22	38708726	38724507
KAT2B	-2.27134	7.09e-17	chr3	20096426	20117234
TUBB4A	-5.31882	7.63e-17	chr19	6507473	6539067
LEF1-AS1	-4.04561	1.15e-16	chr4	109252952	109283329
ACO2	-1.23556	1.23e-16	chr22	41047357	41079095
ACO2	-1.23556	1.23e-16	chr22	41105152	41140125
CD74	-9.32821	1.31e-16	chr5	149674332	149729787
CD74	-9.32821	1.31e-16	chr5	149838724	149895870
ACTR8	-0.877087	2.99e-16	chr3	53270019	53305118
XKR8	-6.69447	4.72e-16	chr1	27317438	27358569
SS18L2	-0.972595	4.72e-16	chr3	43434191	43464769
SS18L2	-0.972595	4.72e-16	chr3	42753211	42785837
LIMK2	-2.01571	5.06e-16	chr22	30697584	30738544
CYP27A1	-4.10359	5.1e-16	chr2	219556351	219611493
CDK18	-2.07691	5.38e-16	chr1	205214031	205232083
SLC35B4	-1.09238	5.85e-16	chr7	134354205	134428449
SLC35B4	-1.09238	5.85e-16	chr7	134936969	134947989
SLC35B4	-1.09238	5.85e-16	chr7	134570633	134591069
SLC35B4	-1.09238	5.85e-16	chr7	134273807	134305990
CASP8	-1.05869	6.1e-16	chr2	202888380	202917668
CASP8	-1.05869	6.1e-16	chr2	201980263	201996262
PRR14L	-1.04213	8.66e-16	chr22	32602701	32635209
PRR14L	-1.04213	8.66e-16	chr22	33079894	33168303
PRR14L	-1.04213	8.66e-16	chr22	32897595	33003671
PRR14L	-1.04213	8.66e-16	chr22	33040238	33066684
AFF3	-5.8778	9.89e-16	chr2	101431946	101472395
BCL2A1	-5.38176	1.24e-15	chr15	80245670	80282496
BCL2A1	-5.38176	1.24e-15	chr15	79271048	79297840
BCL2A1	-5.38176	1.24e-15	chr15	80602055	80619195
SCML4	-10.0545	1.7e-15	chr6	108301046	108326325
EN2	-2.0442	1.7e-15	chr7	155248760	155284907
RNF144B	-3.43959	1.85e-15	chr6	18579730	18602351
ZDHHC3	-0.724693	2.45e-15	chr3	45549706	45625872
SLC27A3	-5.38921	2.82e-15	chr1	153722057	153764373
SLC27A3	-5.38921	2.82e-15	chr1	154377756	154405906
PGM1	-1.39175	3.75e-15	chr1	64100620	64129841
USP37	-1.00162	3.89e-15	chr2	218554474	218580592
USP37	-1.00162	3.89e-15	chr2	219556351	219611493
BCAN	-9.61957	4.09e-15	chr1	155930439	155961181
BCAN	-9.61957	4.09e-15	chr1	156065564	156100783
BCAN	-9.61957	4.09e-15	chr1	156447196	156479323
PRKCD	-1.9236	4.34e-15	chr3	53270019	53305118
RUNX3	-2.24915	4.4e-15	chr1	25236090	25299691
ABCB6	-2.10798	5.04e-15	chr2	219556351	219611493
TSN	-0.846308	5.25e-15	chr2	122617883	122661576
FASTKD3	-0.853434	7.44e-15	chr5	7751516	7782804
FASTKD3	-0.853434	7.44e-15	chr5	8812947	8846117
PAPSS1	-0.707151	7.72e-15	chr4	109252952	109283329
HIST1H2BE	-3.35456	1.41e-14	chr6	26335889	26381114
VPS37B	-0.817113	1.46e-14	chr12	123355562	123383440
FAM222A	-3.92007	1.5e-14	chr12	110485434	110519941
FAM222A	-3.92007	1.5e-14	chr12	109216068	109251179
TFRC	-2.24749	1.7e-14	chr3	194870071	194882093
TFRC	-2.24749	1.7e-14	chr3	194905707	194932415
TFRC	-2.24749	1.7e-14	chr3	195611795	195642037
SPCS1	-1.22954	2.1e-14	chr3	53270019	53305118
BRSK2	-5.95729	2.63e-14	chr11	1780783	1782687
BRSK2	-5.95729	2.63e-14	chr11	1781026	1782500
ATP1A1	-1.77951	2.76e-14	chr1	117218883	117256229
ATP1A1	-1.77951	2.76e-14	chr1	117007624	117058397
ATP1A1	-1.77951	2.76e-14	chr1	116951409	116977602
ATP1A1	-1.77951	2.76e-14	chr1	116915898	116923908
SNX30	-1.82896	2.79e-14	chr9	114566114	114588318
HIST1H3C	-6.39988	3.2e-14	chr6	26335889	26381114
IL17D	-3.15881	3.26e-14	chr13	20692498	20707586
IL17D	-3.15881	3.26e-14	chr13	21086238	21133481
FAM210B	-2.38269	3.35e-14	chr20	54841090	54852261
FAM210B	-2.38269	3.35e-14	chr20	55329709	55366148
ADAM23	-2.97985	4e-14	chr2	206547239	206588437
LINC00589	-7.14498	5.17e-14	chr8	29576653	29636292
LINC00589	-7.14498	5.17e-14	chr8	29368265	29389168
LINC00589	-7.14498	5.17e-14	chr8	29459130	29539059
MYB	-2.92985	5.65e-14	chr6	134940650	134969838
MYB	-2.92985	5.65e-14	chr6	134577534	134619922
APOE	-6.26723	6.51e-14	chr19	45594228	45608113
MICAL3	-1.70704	6.57e-14	chr22	18514698	18558702
TESK2	-3.60396	8.41e-14	chr1	45269538	45286320
LINGO1	-9.70283	1.06e-13	chr15	77819352	77871538
ST3GAL5	-2.67939	1.14e-13	chr2	85662830	85674459
ST3GAL5	-2.67939	1.14e-13	chr2	85631833	85648970
PACSIN2	-1.37123	1.3e-13	chr22	43317419	43359709
PACSIN2	-1.37123	1.3e-13	chr22	43386362	43430527
SNX10	-2.6308	1.5e-13	chr7	25870216	25897772
CECR2	-5.46836	2e-13	chr22	18514698	18558702
TBC1D14	-1.31592	2.2e-13	chr4	6914278	6945106
PTPN1	-1.20014	2.31e-13	chr20	49949995	50075002
PTPN1	-1.20014	2.31e-13	chr20	49121000	49149556
PTPN1	-1.20014	2.31e-13	chr20	50103402	50129891
PTPN1	-1.20014	2.31e-13	chr20	48837672	48906584
ARL8B	-0.799682	2.41e-13	chr3	4763455	4787420
ARL8B	-0.799682	2.41e-13	chr3	5018503	5068740
SCUBE2	-6.9875	2.61e-13	chr11	8709459	8722685
SCUBE2	-6.9875	2.61e-13	chr11	8828487	8837323
CSPG4	-4.18922	2.62e-13	chr15	75985724	76002078
FOXN2	-0.915769	2.63e-13	chr2	48633690	48652779
AKAP7	-1.72997	2.76e-13	chr6	132435056	132455798
ATP10B	-9.11871	2.86e-13	chr5	159865834	159908518
GPATCH3	-0.897881	4.98e-13	chr1	26342053	26362548
GPATCH3	-0.897881	4.98e-13	chr1	27317438	27358569
GPATCH3	-0.897881	4.98e-13	chr1	27018183	27025288
POLB	-1.18374	5.66e-13	chr8	41459943	41468330
POLB	-1.18374	5.66e-13	chr8	42010672	42026744
TIMM50	-1.48051	6.25e-13	chr19	39543133	39571060
SLC25A17	-1.28992	6.47e-13	chr22	41047357	41079095
SLC25A17	-1.28992	6.47e-13	chr22	41105152	41140125
DHX30	-1.42214	6.89e-13	chr3	48595953	48604535
TFCP2	-0.624332	7.01e-13	chr12	52418301	52480049
TMEM201	-1.71001	7.24e-13	chr1	9488424	9512863
CD63	-1.32986	7.87e-13	chr12	56352688	56367367
CD63	-1.32986	7.87e-13	chr12	56118796	56140241
FAM180B	-6.98136	8.21e-13	chr11	48052753	48131561
ITPKB	-3.0533	1.02e-12	chr1	226950163	226976333
ITPKB	-3.0533	1.02e-12	chr1	226890291	226927019
PMP2	-11.4707	1.06e-12	chr8	81826050	81839202
RAMP2	-8.24171	1.09e-12	chr17	41602290	41623754
TGFBRAP1	-1.27215	1.16e-12	chr2	106193120	106229747
TTLL4	-1.43832	1.18e-12	chr2	219556351	219611493
GTPBP1	-0.736321	1.76e-12	chr22	38363056	38394701
GTPBP1	-0.736321	1.76e-12	chr22	38410977	38447230
GTPBP1	-0.736321	1.76e-12	chr22	38564262	38582847
GTPBP1	-0.736321	1.76e-12	chr22	38708726	38724507
TBC1D7	-2.8321	1.89e-12	chr6	13298326	13331484
ARHGEF11	-2.13192	1.93e-12	chr1	156065564	156100783
ARHGEF11	-2.13192	1.93e-12	chr1	156447196	156479323
KCNG3	-4.58002	2.37e-12	chr2	43105195	43134689
KCNG3	-4.58002	2.37e-12	chr2	41932141	41964302
NCK2	-2.22689	2.7e-12	chr2	106193120	106229747
NEDD9	-2.69944	3.18e-12	chr6	11200385	11279065
NEDD9	-2.69944	3.18e-12	chr6	11423588	11438701
NEDD9	-2.69944	3.18e-12	chr6	10409391	10416014
NEDD9	-2.69944	3.18e-12	chr6	10412744	10415395
NEDD9	-2.69944	3.18e-12	chr6	10412807	10415436
NEDD9	-2.69944	3.18e-12	chr6	10426099	10427611
NEDD9	-2.69944	3.18e-12	chr6	10426145	10427452
NEDD9	-2.69944	3.18e-12	chr6	10426228	10427478
NEDD9	-2.69944	3.18e-12	chr6	10426500	10427357
NEDD9	-2.69944	3.18e-12	chr6	10404770	10406366
NEDD9	-2.69944	3.18e-12	chr6	10404802	10406339
NEDD9	-2.69944	3.18e-12	chr6	10404906	10406188
NEDD9	-2.69944	3.18e-12	chr6	10404898	10405716
DOCK10	-2.94127	3.26e-12	chr2	224948808	224976601
NRTN	-4.37376	3.99e-12	chr19	6507473	6539067
C1orf74	-1.15989	4.67e-12	chr1	210027084	210074812
FCGR2B	-7.72172	6.09e-12	chr1	160577366	160608201
FCGR2B	-7.72172	6.09e-12	chr1	161455018	161483793
FCGR2B	-7.72172	6.09e-12	chr1	161151774	161172830
SLC25A33	-0.974024	6.48e-12	chr1	9488424	9512863
RASSF3	-2.0059	6.5e-12	chr12	64399818	64433777
RASSF3	-2.0059	6.5e-12	chr12	65007117	65024333
SEMA5A	-5.44859	9.16e-12	chr5	9149265	9171295
SEMA5A	-5.44859	9.16e-12	chr5	9429767	9469876
SEMA5A	-5.44859	9.16e-12	chr5	8812947	8846117
CASQ2	-6.26508	9.93e-12	chr1	117218883	117256229
CASQ2	-6.26508	9.93e-12	chr1	117007624	117058397
CASQ2	-6.26508	9.93e-12	chr1	116951409	116977602
CASQ2	-6.26508	9.93e-12	chr1	116915898	116923908
KLHL22	-1.1402	1.07e-11	chr22	20863024	20887742
SLAMF9	-8.98686	1.2e-11	chr1	160577366	160608201
SRRD	-1.57682	1.23e-11	chr22	26866564	26896758
MARS2	-0.990162	1.25e-11	chr2	198144172	198175429
PCDH1	-4.78774	1.26e-11	chr5	141695390	141707861
GYPC	-2.09427	1.26e-11	chr2	127412391	127428888
ANKRD44	-1.78521	1.68e-11	chr2	198144172	198175429
EFCAB7	-0.811392	1.86e-11	chr1	64100620	64129841
PPM1H	-3.06366	2.23e-11	chr12	63023691	63055319
CIAO1	-0.521325	2.35e-11	chr2	95982815	96004039
CIAO1	-0.521325	2.35e-11	chr2	97526694	97557517
WDFY1	-1.26771	2.39e-11	chr2	224561002	224593434
WDFY1	-1.26771	2.39e-11	chr2	224948808	224976601
PEX26	-0.966161	2.5e-11	chr22	18514698	18558702
STT3B	-0.768904	2.58e-11	chr3	32442195	32470434
ACTN2	-5.9162	2.7e-11	chr1	236291701	236313069
ACTN2	-5.9162	2.7e-11	chr1	236021874	236117851
RNF19A	-0.74639	3e-11	chr8	101469423	101525510
ARFGEF2	-0.884977	3.02e-11	chr20	47283736	47346760
MAP3K13	-0.923297	3.28e-11	chr3	185404433	185451291
MAP3K13	-0.923297	3.28e-11	chr3	185788155	185830123
DAG1	-1.53113	4.1e-11	chr3	48595953	48604535
LZIC	-0.620668	4.28e-11	chr1	9488424	9512863
IFT81	-1.49583	4.37e-11	chr12	110485434	110519941
SLC5A6	-1.05142	4.57e-11	chr2	27923532	27961090
SLC5A6	-1.05142	4.57e-11	chr2	26975151	26997453
BEND3	-1.33272	5.01e-11	chr6	108301046	108326325
SLC35B2	-0.610568	5.53e-11	chr6	43594142	43609141
CIITA	-4.08975	5.87e-11	chr16	11442071	11457141
CIITA	-4.08975	5.87e-11	chr16	11691351	11735393
GRAMD4	-1.9793	5.87e-11	chr22	46392208	46432834
GRAMD4	-1.9793	5.87e-11	chr22	46448016	46478243
KLHDC8B	-1.69753	6.15e-11	chr3	48595953	48604535
MAFF	-2.53902	6.8e-11	chr22	38363056	38394701
MAFF	-2.53902	6.8e-11	chr22	38410977	38447230
MAFF	-2.53902	6.8e-11	chr22	38564262	38582847
MAFF	-2.53902	6.8e-11	chr22	38708726	38724507
DNAJC11	-0.917641	6.98e-11	chr1	6075446	6092519
PARP1	-1.19594	7.16e-11	chr1	226950163	226976333
PARP1	-1.19594	7.16e-11	chr1	226890291	226927019
YPEL4	-4.06452	7.73e-11	chr11	58336246	58352064
YPEL4	-4.06452	7.73e-11	chr11	57542704	57562711
YPEL4	-4.06452	7.73e-11	chr11	57191336	57221709
TFIP11	-0.77381	7.73e-11	chr22	26866564	26896758
CTSH	-4.54381	7.9e-11	chr15	79271048	79297840
IRF4	-4.92917	8.02e-11	chr6	452500	499912
PSEN2	-1.22388	9.83e-11	chr1	226950163	226976333
PSEN2	-1.22388	9.83e-11	chr1	226890291	226927019
PLXNB1	-2.4924	1.16e-10	chr3	48595953	48604535
SLC1A4	-2.28205	1.39e-10	chr2	65202036	65220372
TFAP2A	-2.62158	1.58e-10	chr6	11200385	11279065
TFAP2A	-2.62158	1.58e-10	chr6	10409391	10416014
TFAP2A	-2.62158	1.58e-10	chr6	10412744	10415395
TFAP2A	-2.62158	1.58e-10	chr6	10412807	10415436
TFAP2A	-2.62158	1.58e-10	chr6	10426099	10427611
TFAP2A	-2.62158	1.58e-10	chr6	10426145	10427452
TFAP2A	-2.62158	1.58e-10	chr6	10426228	10427478
TFAP2A	-2.62158	1.58e-10	chr6	10426500	10427357
TFAP2A	-2.62158	1.58e-10	chr6	10404770	10406366
TFAP2A	-2.62158	1.58e-10	chr6	10404802	10406339
TFAP2A	-2.62158	1.58e-10	chr6	10404906	10406188
TFAP2A	-2.62158	1.58e-10	chr6	10404898	10405716
TMEM98	-2.37846	1.85e-10	chr17	30813740	30864671
ALK	-5.55823	1.99e-10	chr2	29313181	29353894
HEATR1	-0.925554	2.17e-10	chr1	236291701	236313069
HEATR1	-0.925554	2.17e-10	chr1	236021874	236117851
PBRM1	-1.34703	2.69e-10	chr3	53270019	53305118
NEK4	-0.985767	2.72e-10	chr3	53270019	53305118
MED15	-1.48636	3e-10	chr22	20863024	20887742
ACSBG1	-7.53515	3.42e-10	chr15	79271048	79297840
ACSBG1	-7.53515	3.42e-10	chr15	77819352	77871538
PKNOX2	-3.49254	3.87e-10	chr11	125070496	125094955
MARK1	-8.53036	4.02e-10	chr1	219856006	219889046
MARK1	-8.53036	4.02e-10	chr1	219715725	219740507
NOL10	-0.60878	4.36e-10	chr2	10501042	10549146
LINC00622	-2.89536	4.8e-10	chr1	120173230	120218904
LRGUK	-3.24127	4.9e-10	chr7	134354205	134428449
LRGUK	-3.24127	4.9e-10	chr7	134570633	134591069
LRGUK	-3.24127	4.9e-10	chr7	134273807	134305990
FASTKD5	-1.49334	5.05e-10	chr20	3785509	3789823
FASTKD5	-1.49334	5.05e-10	chr20	3785809	3789445
FASTKD5	-1.49334	5.05e-10	chr20	3787275	3789789
FASTKD5	-1.49334	5.05e-10	chr20	3787431	3789804
SOX13	-2.1251	5.34e-10	chr1	204068004	204086643
SOX13	-2.1251	5.34e-10	chr1	203604902	203644648
HSPA2	-3.35136	5.53e-10	chr14	65456436	65486128
DSP	-10.3559	5.73e-10	chr6	7129156	7174725
RNASET2	-1.15593	6.05e-10	chr6	167002556	167049061
LGI3	-5.29717	6.17e-10	chr8	22502348	22531857
JARID2	-1.72124	6.44e-10	chr6	15398725	15415063
JARID2	-1.72124	6.44e-10	chr6	16234666	16245607
JARID2	-1.72124	6.44e-10	chr6	15429422	15476788
JARID2	-1.72124	6.44e-10	chr6	14787604	14827772
JARID2	-1.72124	6.44e-10	chr6	16204577	16217200
JARID2	-1.72124	6.44e-10	chr6	14728534	14746134
JARID2	-1.72124	6.44e-10	chr6	15243216	15260876
STRADB	-1.03135	7.13e-10	chr2	202888380	202917668
STRADB	-1.03135	7.13e-10	chr2	201980263	201996262
HMCES	-1.05632	7.6e-10	chr3	129314373	129347009
HFE	-1.86151	7.76e-10	chr6	26335889	26381114
SF3A1	-1.03705	7.97e-10	chr22	30697584	30738544
JAG1	-2.2616	8.3e-10	chr20	10442109	10502549
JAG1	-2.2616	8.3e-10	chr20	10442109	10502549
ITGA9	-5.97084	8.36e-10	chr3	37204069	37241226
NAV2	-2.67752	8.67e-10	chr11	19654559	19716744
NAV2	-2.67752	8.67e-10	chr11	19731728	19762665
SLC24A4	-7.94544	8.84e-10	chr14	93526741	93581566
KCNJ10	-7.46248	8.95e-10	chr1	160577366	160608201
DDX25	-6.60402	1.13e-09	chr11	125070496	125094955
WDR72	-7.276	1.19e-09	chr15	53489152	53543428
WDR72	-7.276	1.19e-09	chr15	53593910	53649339
NDUFA10	-0.690202	1.29e-09	chr2	240167624	240202150
NDUFA10	-0.690202	1.29e-09	chr2	240117529	240154264
ANKRD54	-1.16954	1.66e-09	chr22	38363056	38394701
ANKRD54	-1.16954	1.66e-09	chr22	38410977	38447230
ANKRD54	-1.16954	1.66e-09	chr22	38564262	38582847
ANKRD54	-1.16954	1.66e-09	chr22	38708726	38724507
ASAH1	-1.37251	1.69e-09	chr8	17462631	17488910
CRTAP	-1.36989	1.74e-09	chr3	32442195	32470434
UPP1	-2.33689	2.03e-09	chr7	47330140	47375676
UPP1	-2.33689	2.03e-09	chr7	48282946	48300819
UPP1	-2.33689	2.03e-09	chr7	48112958	48132041
CMTM7	-1.86195	2.05e-09	chr3	32442195	32470434
MPZ	-5.68202	2.19e-09	chr1	160577366	160608201
MPZ	-5.68202	2.19e-09	chr1	161455018	161483793
MPZ	-5.68202	2.19e-09	chr1	161151774	161172830
WDR12	-0.735682	2.68e-09	chr2	202888380	202917668
BAALC	-7.4683	2.76e-09	chr8	104192132	104200764
CLIP3	-3.24747	2.9e-09	chr19	35878525	35909096
CLIP3	-3.24747	2.9e-09	chr19	35598600	35616387
POU3F1	-7.31539	3.1e-09	chr1	38492681	38512411
PANK4	-0.750873	3.15e-09	chr1	2474735	2492747
CMTM6	-0.524892	3.17e-09	chr3	32442195	32470434
FAM124A	-4.0194	3.18e-09	chr13	51880639	51908277
FAM124A	-4.0194	3.18e-09	chr13	51084589	51107059
FAM124A	-4.0194	3.18e-09	chr13	52162310	52220705
GCAT	-1.28492	3.21e-09	chr22	38363056	38394701
GCAT	-1.28492	3.21e-09	chr22	38410977	38447230
GCAT	-1.28492	3.21e-09	chr22	38564262	38582847
GCAT	-1.28492	3.21e-09	chr22	38708726	38724507
MPP2	-2.57042	3.38e-09	chr17	41602290	41623754
ST6GAL1	-2.37793	3.4e-09	chr3	185788155	185830123
ST6GAL1	-2.37793	3.4e-09	chr3	186650670	186705555
CDH1	-6.41864	3.41e-09	chr16	68810672	68834248
TRIM51CP	-7.24193	3.63e-09	chr11	48052753	48131561
DLEU2L	-3.22584	3.78e-09	chr1	64100620	64129841
ZFYVE16	-1.88377	3.78e-09	chr5	79418116	79425411
JMJD4	-1.22299	4.31e-09	chr1	226950163	226976333
USP39	-0.755689	4.57e-09	chr2	85662830	85674459
USP39	-0.755689	4.57e-09	chr2	85631833	85648970
TOMM22	-1.19711	4.77e-09	chr22	38363056	38394701
TOMM22	-1.19711	4.77e-09	chr22	38410977	38447230
TOMM22	-1.19711	4.77e-09	chr22	38564262	38582847
TOMM22	-1.19711	4.77e-09	chr22	38708726	38724507
GNAO1	-4.73809	4.9e-09	chr16	55520892	55538520
UCN2	-6.45853	5.91e-09	chr3	48595953	48604535
SLC7A5	-1.85637	5.99e-09	chr16	87880038	87906344
ARHGAP15	-4.26704	6.28e-09	chr2	143611767	143633647
ILKAP	-1.08495	6.64e-09	chr2	238363878	238412060
RBM38	-1.23685	7.22e-09	chr20	55329709	55366148
ACAA1	-0.762055	7.27e-09	chr3	37204069	37241226
AKIRIN1	-0.517567	7.58e-09	chr1	38492681	38512411
TANGO2	-1.04945	7.79e-09	chr22	20863024	20887742
TP53RK	-0.922434	7.91e-09	chr20	45943539	45990342
TP53RK	-0.922434	7.91e-09	chr20	45302260	45334633
PRIM1	-1.70476	8.4e-09	chr12	56352688	56367367
HSPA6	-3.17412	8.78e-09	chr1	160577366	160608201
HSPA6	-3.17412	8.78e-09	chr1	161455018	161483793
HSPA6	-3.17412	8.78e-09	chr1	161151774	161172830
PAFAH1B3	-1.28554	9.07e-09	chr19	42924977	43002977
CNOT10	-0.806651	9.42e-09	chr3	32442195	32470434
LINC01013	-5.32873	9.86e-09	chr6	132435056	132455798
SMIM4	-1.5846	9.9e-09	chr3	53270019	53305118
NEDD4L	-1.42442	1e-08	chr18	55762564	55789143
DAB2	-2.53551	1.08e-08	chr5	39394016	39467194
FAM53B	-1.41491	1.11e-08	chr10	126411213	126432914
PHF7	-1.88064	1.17e-08	chr3	53270019	53305118
QRICH1	-0.716658	1.36e-08	chr3	48595953	48604535
CCDC51	-1.39025	1.37e-08	chr3	48595953	48604535
FCGR2A	-3.10477	1.56e-08	chr1	160577366	160608201
FCGR2A	-3.10477	1.56e-08	chr1	161455018	161483793
FCGR2A	-3.10477	1.56e-08	chr1	161151774	161172830
RNF2	-1.00278	1.71e-08	chr1	185369487	185384970
RNF2	-1.00278	1.71e-08	chr1	185305744	185319689
RNF2	-1.00278	1.71e-08	chr1	184577403	184605837
RNF2	-1.00278	1.71e-08	chr1	185743414	185828230
ACSL1	-2.89908	1.95e-08	chr4	185712197	185734497
AARS2	-1.18312	1.95e-08	chr6	43594142	43609141
TP53BP2	-0.771725	2.02e-08	chr1	224885409	224973712
VAMP8	-2.56759	2.11e-08	chr2	85662830	85674459
VAMP8	-2.56759	2.11e-08	chr2	85631833	85648970
PDE3A	-7.96555	2.3e-08	chr12	20709448	20754426
SHE	-7.95784	2.45e-08	chr1	153722057	153764373
SHE	-7.95784	2.45e-08	chr1	154377756	154405906
SHE	-7.95784	2.45e-08	chr1	154971343	154990193
WDR82	-0.968674	2.69e-08	chr3	53270019	53305118
DDI2	-1.00267	3.01e-08	chr1	15482283	15527690
DDI2	-1.00267	3.01e-08	chr1	15585176	15623813
MMP8	-8.86708	3.51e-08	chr11	102415207	102450407
MMP8	-8.86708	3.51e-08	chr11	102469167	102484568
EXOSC7	-1.0446	3.69e-08	chr3	45549706	45625872
CYTH3	-1.15572	3.79e-08	chr7	6290919	6309327
TKT	-1.49352	3.94e-08	chr3	53270019	53305118
DSTYK	-2.42461	4.07e-08	chr1	205214031	205232083
BCS1L	-0.651421	4.09e-08	chr2	218554474	218580592
BCS1L	-0.651421	4.09e-08	chr2	219556351	219611493
CDH3	-6.00321	4.41e-08	chr16	68810672	68834248
TRMT2A	-1.39875	4.94e-08	chr22	20863024	20887742
KIAA1549L	-4.78122	5.02e-08	chr11	34321196	34368585
LDLRAD3	-1.69884	5.13e-08	chr11	36169086	36187927
LDLRAD3	-1.69884	5.13e-08	chr11	35050387	35062979
LDLRAD3	-1.69884	5.13e-08	chr11	35985825	36036388
LDLRAD3	-1.69884	5.13e-08	chr11	35352845	35390607
NR4A1	-3.37177	5.54e-08	chr12	52418301	52480049
SACM1L	-1.02659	5.57e-08	chr3	45549706	45625872
DGCR6	-1.81459	6.32e-08	chr22	18514698	18558702
SUCLG1	-0.693134	6.49e-08	chr2	85662830	85674459
SUCLG1	-0.693134	6.49e-08	chr2	85631833	85648970
KCNA2	-8.03605	6.74e-08	chr1	110717188	110733241
SEMA6A	-4.59588	6.95e-08	chr5	115986786	116020164
TFAP2A-AS1	-1.60934	6.95e-08	chr6	11200385	11279065
TFAP2A-AS1	-1.60934	6.95e-08	chr6	10409391	10416014
TFAP2A-AS1	-1.60934	6.95e-08	chr6	10412744	10415395
TFAP2A-AS1	-1.60934	6.95e-08	chr6	10412807	10415436
TFAP2A-AS1	-1.60934	6.95e-08	chr6	10426099	10427611
TFAP2A-AS1	-1.60934	6.95e-08	chr6	10426145	10427452
TFAP2A-AS1	-1.60934	6.95e-08	chr6	10426228	10427478
TFAP2A-AS1	-1.60934	6.95e-08	chr6	10426500	10427357
TFAP2A-AS1	-1.60934	6.95e-08	chr6	10404770	10406366
TFAP2A-AS1	-1.60934	6.95e-08	chr6	10404802	10406339
TFAP2A-AS1	-1.60934	6.95e-08	chr6	10404906	10406188
TFAP2A-AS1	-1.60934	6.95e-08	chr6	10404898	10405716
LAPTM4B	-0.795378	7.37e-08	chr8	98346653	98368925
LAPTM4B	-0.795378	7.37e-08	chr8	98407309	98464743
SLC18B1	-3.71917	7.57e-08	chr6	132435056	132455798
HHAT	-1.291	7.81e-08	chr1	210027084	210074812
TRA2A	-4.34802	7.83e-08	chr7	23082690	23113044
ACVR1B	-0.767617	7.98e-08	chr12	52418301	52480049
INCENP	-1.37292	8.29e-08	chr11	62193801	62208266
INCENP	-1.37292	8.29e-08	chr11	61135873	61139214
PCYT1B	-5.53428	9.28e-08	chrX	23820936	23874242
NFATC2	-4.50466	9.93e-08	chr20	49949995	50075002
NFATC2	-4.50466	9.93e-08	chr20	50103402	50129891
IRS2	-3.36572	1.05e-07	chr13	110741872	110762662
IRS2	-3.36572	1.05e-07	chr13	110652026	110690859
IRS2	-3.36572	1.05e-07	chr13	111044682	111074076
UBL3	-2.56762	1.08e-07	chr13	30679370	30717832
UBL3	-2.56762	1.08e-07	chr13	30415713	30432656
ADAM10	-1.0971	1.08e-07	chr15	58621411	58626403
ADAM10	-1.0971	1.08e-07	chr15	58716188	58769679
COMMD9	-0.800089	1.09e-07	chr11	36169086	36187927
COMMD9	-0.800089	1.09e-07	chr11	35985825	36036388
COMMD9	-0.800089	1.09e-07	chr11	35352845	35390607
GIPC3	-4.17391	1.12e-07	chr19	3549848	3557594
GIPC3	-4.17391	1.12e-07	chr19	3553840	3557364
OPA1	-0.758186	1.16e-07	chr3	193963649	193996588
KIT	-6.01988	1.23e-07	chr4	54552589	54570202
DRG1	-0.995954	1.27e-07	chr22	32602701	32635209
MSH6	-0.820848	1.38e-07	chr2	48633690	48652779
SMARCC1	-1.02654	1.54e-07	chr3	48595953	48604535
PRELP	-5.08306	1.55e-07	chr1	204068004	204086643
PRELP	-5.08306	1.55e-07	chr1	203604902	203644648
OFCC1	-5.07501	1.55e-07	chr6	10409391	10416014
OFCC1	-5.07501	1.55e-07	chr6	10412744	10415395
OFCC1	-5.07501	1.55e-07	chr6	10412807	10415436
OFCC1	-5.07501	1.55e-07	chr6	10426099	10427611
OFCC1	-5.07501	1.55e-07	chr6	10426145	10427452
OFCC1	-5.07501	1.55e-07	chr6	10426228	10427478
OFCC1	-5.07501	1.55e-07	chr6	10426500	10427357
OFCC1	-5.07501	1.55e-07	chr6	10404770	10406366
OFCC1	-5.07501	1.55e-07	chr6	10404802	10406339
OFCC1	-5.07501	1.55e-07	chr6	10404906	10406188
OFCC1	-5.07501	1.55e-07	chr6	10404898	10405716
C3orf67	-2.11817	1.56e-07	chr3	59229210	59238476
C3orf67	-2.11817	1.56e-07	chr3	59085629	59129340
ZNF860	-5.13894	1.6e-07	chr3	32442195	32470434
ACACB	-2.02919	1.6e-07	chr12	110485434	110519941
ACACB	-2.02919	1.6e-07	chr12	109216068	109251179
PES1	-1.25102	1.65e-07	chr22	30697584	30738544
PLCD4	-5.30021	1.71e-07	chr2	218554474	218580592
PLCD4	-5.30021	1.71e-07	chr2	219556351	219611493
ST7	-1.01887	1.71e-07	chr7	116314559	116357594
NEB	-2.88946	1.72e-07	chr2	153275892	153328639
NEB	-2.88946	1.72e-07	chr2	153342044	153366605
HIST1H3A	-2.05105	1.73e-07	chr6	26335889	26381114
RNF207	-1.68716	1.75e-07	chr1	6075446	6092519
CDC25A	-2.2501	2.13e-07	chr3	48595953	48604535
NDUFAF3	-1.09365	2.13e-07	chr3	48595953	48604535
NARS2	-2.15448	2.19e-07	chr11	78787931	78809625
NARS2	-2.15448	2.19e-07	chr11	78000906	78066453
NARS2	-2.15448	2.19e-07	chr11	77741180	77763250
FARP1	-1.87077	2.29e-07	chr13	99127849	99162730
FARP1	-1.87077	2.29e-07	chr13	97843418	97878192
ARFGAP3	-0.389548	2.29e-07	chr22	43317419	43359709
ARFGAP3	-0.389548	2.29e-07	chr22	43386362	43430527
SNAP29	-0.60903	2.31e-07	chr22	22190726	22212766
SNAP29	-0.60903	2.31e-07	chr22	20863024	20887742
TXNDC5	-1.87429	2.4e-07	chr6	7129156	7174725
NPPC	-6.35925	2.48e-07	chr2	232197879	232231252
KCNQ1OT1	-2.11942	2.55e-07	chr11	2912481	2934717
KCNQ1OT1	-2.11942	2.55e-07	chr11	1780783	1782687
KCNQ1OT1	-2.11942	2.55e-07	chr11	1781026	1782500
RAMP2-AS1	-6.8336	2.58e-07	chr17	41602290	41623754
DMKN	-3.76978	2.64e-07	chr19	35878525	35909096
DMKN	-3.76978	2.64e-07	chr19	35598600	35616387
IMPDH2	-1.40075	2.86e-07	chr3	48595953	48604535
TTC38	-1.01118	2.97e-07	chr22	46392208	46432834
TTC38	-1.01118	2.97e-07	chr22	46448016	46478243
RAP2B	-1.19602	3.32e-07	chr3	152937985	152976392
EIF3L	-0.907004	3.67e-07	chr22	38363056	38394701
EIF3L	-0.907004	3.67e-07	chr22	38410977	38447230
EIF3L	-0.907004	3.67e-07	chr22	38564262	38582847
EIF3L	-0.907004	3.67e-07	chr22	38708726	38724507
MRPS26	-0.932491	4.11e-07	chr20	3785509	3789823
MRPS26	-0.932491	4.11e-07	chr20	3785809	3789445
MRPS26	-0.932491	4.11e-07	chr20	3787275	3789789
MRPS26	-0.932491	4.11e-07	chr20	3787431	3789804
SNRPE	-0.698823	4.39e-07	chr1	204068004	204086643
SNRPE	-0.698823	4.39e-07	chr1	203604902	203644648
WNK4	-6.25613	4.56e-07	chr17	41602290	41623754
XPNPEP3	-0.572865	4.63e-07	chr22	41047357	41079095
XPNPEP3	-0.572865	4.63e-07	chr22	41105152	41140125
GNL3	-1.29975	4.82e-07	chr3	53270019	53305118
FAHD2CP	-2.18436	4.89e-07	chr2	95685196	95725372
FAHD2CP	-2.18436	4.89e-07	chr2	95982815	96004039
FAHD2CP	-2.18436	4.89e-07	chr2	97526694	97557517
SNHG15	-0.925104	4.91e-07	chr7	44126931	44141876
SNHG15	-0.925104	4.91e-07	chr7	45429575	45446587
SNHG15	-0.925104	4.91e-07	chr7	46009787	46027764
ACOT8	-0.814877	5.78e-07	chr20	45302260	45334633
WTIP	-1.71088	5.83e-07	chr19	35878525	35909096
WTIP	-1.71088	5.83e-07	chr19	35598600	35616387
ZNF853	-3.40576	5.88e-07	chr7	6290919	6309327
CTSA	-1.24279	5.92e-07	chr20	45302260	45334633
CRIPT	-0.634803	6.15e-07	chr2	45870420	45924250
HIC2	-1.02914	6.28e-07	chr22	22190726	22212766
HIC2	-1.02914	6.28e-07	chr22	20863024	20887742
MYSM1	-0.902619	6.48e-07	chr1	59218116	59249664
STX7	-1.48929	6.56e-07	chr6	132435056	132455798
PRMT7	-0.88412	6.66e-07	chr16	68810672	68834248
PPARGC1B	-1.22129	6.84e-07	chr5	149674332	149729787
PPARGC1B	-1.22129	6.84e-07	chr5	149838724	149895870
ST6GALNAC2	-1.60382	6.96e-07	chr17	75305091	75330172
DLL3	-4.20898	7.19e-07	chr19	39543133	39571060
ZNF503	-2.02898	7.19e-07	chr10	77186917	77229749
ZC3H4	-0.746574	7.66e-07	chr19	47582898	47628566
UNC13A	-5.27309	8.25e-07	chr19	17186633	17201559
UNC13A	-5.27309	8.25e-07	chr19	18474040	18500591
KCNK15	-5.84012	8.26e-07	chr20	43306909	43363550
BIN3	-1.67571	9.27e-07	chr8	22502348	22531857
ABCA13	-3.15652	9.66e-07	chr7	47330140	47375676
ABCA13	-3.15652	9.66e-07	chr7	48282946	48300819
ABCA13	-3.15652	9.66e-07	chr7	48112958	48132041
EOMES	-3.78887	1.02e-06	chr3	27610098	27638080
PFDN4	-0.6947	1.08e-06	chr20	52481551	52577665
PFDN4	-0.6947	1.08e-06	chr20	52737677	52751543
PFDN4	-0.6947	1.08e-06	chr20	52442468	52448162
PFDN4	-0.6947	1.08e-06	chr20	52225281	52240942
STK35	-0.98465	1.1e-06	chr20	1869683	1888333
STK35	-0.98465	1.1e-06	chr20	1380859	1416294
AAR2	-0.737619	1.1e-06	chr20	35458876	35492675
CACNA1D	-5.84536	1.16e-06	chr3	53270019	53305118
SLC4A3	-1.90505	1.2e-06	chr2	219556351	219611493
LINC00518	-4.08964	1.21e-06	chr6	11200385	11279065
LINC00518	-4.08964	1.21e-06	chr6	11423588	11438701
LINC00518	-4.08964	1.21e-06	chr6	10409391	10416014
LINC00518	-4.08964	1.21e-06	chr6	10412744	10415395
LINC00518	-4.08964	1.21e-06	chr6	10412807	10415436
LINC00518	-4.08964	1.21e-06	chr6	10426099	10427611
LINC00518	-4.08964	1.21e-06	chr6	10426145	10427452
LINC00518	-4.08964	1.21e-06	chr6	10426228	10427478
LINC00518	-4.08964	1.21e-06	chr6	10426500	10427357
LINC00518	-4.08964	1.21e-06	chr6	10404770	10406366
LINC00518	-4.08964	1.21e-06	chr6	10404802	10406339
LINC00518	-4.08964	1.21e-06	chr6	10404906	10406188
LINC00518	-4.08964	1.21e-06	chr6	10404898	10405716
TRAK2	-0.81037	1.38e-06	chr2	202888380	202917668
TRAK2	-0.81037	1.38e-06	chr2	201980263	201996262
CHRNB2	-4.96282	1.4e-06	chr1	153722057	153764373
CHRNB2	-4.96282	1.4e-06	chr1	154377756	154405906
CHRNB2	-4.96282	1.4e-06	chr1	154971343	154990193
CTNNBL1	-0.76692	1.4e-06	chr20	35458876	35492675
KDELR3	-1.03347	1.45e-06	chr22	38363056	38394701
KDELR3	-1.03347	1.45e-06	chr22	38410977	38447230
KDELR3	-1.03347	1.45e-06	chr22	38564262	38582847
KDELR3	-1.03347	1.45e-06	chr22	38708726	38724507
ZCCHC17	-0.838724	1.48e-06	chr1	31200429	31297426
TNFAIP3	-2.01446	1.61e-06	chr6	138111921	138151076
TNFAIP3	-2.01446	1.61e-06	chr6	138890039	138936034
TNFAIP3	-2.01446	1.61e-06	chr6	138968108	139006929
RHBDD3	-0.986334	1.69e-06	chr22	29475989	29514663
MGAT5B	-1.66124	1.76e-06	chr17	75305091	75330172
ATRN	-0.608993	1.83e-06	chr20	3785509	3789823
ATRN	-0.608993	1.83e-06	chr20	3785809	3789445
ATRN	-0.608993	1.83e-06	chr20	3787275	3789789
ATRN	-0.608993	1.83e-06	chr20	3787431	3789804
TRIM9	-2.86993	1.84e-06	chr14	52005702	52044549
NHSL1	-1.53102	1.87e-06	chr6	138111921	138151076
NHSL1	-1.53102	1.87e-06	chr6	138890039	138936034
NHSL1	-1.53102	1.87e-06	chr6	138968108	139006929
PODXL2	-0.931806	1.89e-06	chr3	126613114	126704442
POLR1A	-0.477629	1.89e-06	chr2	85662830	85674459
POLR1A	-0.477629	1.89e-06	chr2	85631833	85648970
ATP7B	-1.8528	1.93e-06	chr13	51880639	51908277
ATP7B	-1.8528	1.93e-06	chr13	52162310	52220705
CCDC71	-0.849827	1.93e-06	chr3	48595953	48604535
POLA1	-1.10112	1.94e-06	chrX	23820936	23874242
LPAR6	-3.22441	1.95e-06	chr13	49196971	49207816
LPAR6	-3.22441	1.95e-06	chr13	49299806	49326316
BCL2L13	-0.611563	1.96e-06	chr22	18514698	18558702
TM4SF18	-4.16066	1.99e-06	chr3	149047900	149120044
TM4SF18	-4.16066	1.99e-06	chr3	148896305	148906615
NPHP4	-0.753056	2.04e-06	chr1	6075446	6092519
GPD1L	-1.2248	2.13e-06	chr3	32442195	32470434
LINC01010	-4.18923	2.19e-06	chr6	134940650	134969838
LINC01010	-4.18923	2.19e-06	chr6	134489113	134509190
LINC01010	-4.18923	2.19e-06	chr6	134577534	134619922
PABPC1L	-1.74981	2.22e-06	chr20	43306909	43363550
CARD14	-4.52914	2.27e-06	chr17	77920697	77935727
FAM50B	-1.97642	2.31e-06	chr6	3231407	3251784
FAM50B	-1.97642	2.31e-06	chr6	4600472	4614685
FAM50B	-1.97642	2.31e-06	chr6	3795743	3844271
KNOP1	-0.709767	2.41e-06	chr16	19754708	19789862
RAB17	-1.7255	2.43e-06	chr2	238363878	238412060
ATP6V1E2	-1.42157	2.46e-06	chr2	45870420	45924250
SLCO3A1	-3.05084	2.49e-06	chr15	93141623	93190703
TPTE2P1	-3.86826	2.55e-06	chr13	24605165	24628570
TPTE2P1	-3.86826	2.55e-06	chr13	26412009	26447528
TPTE2P1	-3.86826	2.55e-06	chr13	24719426	24726596
GPNMB	-1.81345	2.59e-06	chr7	23082690	23113044
SYN3	-3.49879	2.78e-06	chr22	32602701	32635209
SYN3	-3.49879	2.78e-06	chr22	33079894	33168303
SYN3	-3.49879	2.78e-06	chr22	32897595	33003671
SYN3	-3.49879	2.78e-06	chr22	33040238	33066684
COX5B	-0.834656	2.81e-06	chr2	97526694	97557517
ARL8A	-0.597959	2.9e-06	chr1	201529126	201537727
ARL8A	-0.597959	2.9e-06	chr1	201417557	201421590
ARL8A	-0.597959	2.9e-06	chr1	201428260	201438235
ARL8A	-0.597959	2.9e-06	chr1	201508144	201512464
ARL8A	-0.597959	2.9e-06	chr1	201507243	201510615
ARL8A	-0.597959	2.9e-06	chr1	201508240	201510619
DGCR6L	-0.693259	2.93e-06	chr22	20863024	20887742
FBXO28	-0.248904	3.02e-06	chr1	224885409	224973712
HNRNPA3	-0.716639	3.09e-06	chr2	178102701	178110962
SLC16A10	-2.55871	3.13e-06	chr6	110849134	110880081
SLC16A10	-2.55871	3.13e-06	chr6	111903417	111928288
DNALI1	-5.00636	3.35e-06	chr1	38492681	38512411
LARS2	-1.34391	3.7e-06	chr3	45549706	45625872
THAP7	-0.800114	3.71e-06	chr22	22190726	22212766
THAP7	-0.800114	3.71e-06	chr22	20863024	20887742
SFMBT1	-1.46784	3.73e-06	chr3	53270019	53305118
PIK3C2B	-2.40298	3.77e-06	chr1	204068004	204086643
PIK3C2B	-2.40298	3.77e-06	chr1	205214031	205232083
PIK3C2B	-2.40298	3.77e-06	chr1	203604902	203644648
RBP7	-5.5711	3.95e-06	chr1	9488424	9512863
ETS1	-1.02385	4.01e-06	chr11	128318327	128424198
ETS1	-1.02385	4.01e-06	chr11	129118202	129161372
POLDIP3	-0.858728	4.11e-06	chr22	43317419	43359709
POLDIP3	-0.858728	4.11e-06	chr22	43386362	43430527
TMEM170B	-2.4919	4.24e-06	chr6	11200385	11279065
TMEM170B	-2.4919	4.24e-06	chr6	11423588	11438701
RNF13	-0.523554	4.36e-06	chr3	149047900	149120044
RNF13	-0.523554	4.36e-06	chr3	148896305	148906615
FAM221A	-3.37639	4.41e-06	chr7	23082690	23113044
ABCG5	-7.10244	4.86e-06	chr2	43105195	43134689
ONECUT1	-6.22375	4.95e-06	chr15	52772901	52797081
ONECUT1	-6.22375	4.95e-06	chr15	53489152	53543428
ONECUT1	-6.22375	4.95e-06	chr15	53593910	53649339
GPATCH4	-0.946632	4.96e-06	chr1	155930439	155961181
GPATCH4	-0.946632	4.96e-06	chr1	156065564	156100783
GPATCH4	-0.946632	4.96e-06	chr1	156447196	156479323
COX17	-1.15902	5.46e-06	chr3	120268936	120288825
NEU3	-1.33211	5.47e-06	chr11	74731965	74747727
LYL1	-3.60012	5.79e-06	chr19	13123767	13172934
PAX3	-1.40285	5.81e-06	chr2	223571260	223666469
PAX3	-1.40285	5.81e-06	chr2	223101780	223138405
RNF185	-0.531972	5.87e-06	chr22	30697584	30738544
CCDC26	-6.0198	5.88e-06	chr8	130543442	130571612
CCDC26	-6.0198	5.88e-06	chr8	130637876	130671314
CCDC26	-6.0198	5.88e-06	chr8	130690099	130738592
CCDC26	-6.0198	5.88e-06	chr8	129857547	129896645
CCDC26	-6.0198	5.88e-06	chr8	130315196	130334971
CCDC26	-6.0198	5.88e-06	chr8	131342498	131371534
SPATA13	-1.7677	5.92e-06	chr13	24605165	24628570
SPATA13	-1.7677	5.92e-06	chr13	24040004	24048069
SPATA13	-1.7677	5.92e-06	chr13	24120949	24149466
SPATA13	-1.7677	5.92e-06	chr13	24719426	24726596
TMA7	-1.18899	5.95e-06	chr3	48595953	48604535
PLEKHG3	-0.639926	6.09e-06	chr14	65456436	65486128
NKTR	-0.856499	6.48e-06	chr3	43434191	43464769
NKTR	-0.856499	6.48e-06	chr3	42753211	42785837
SF3A3	-0.723197	6.71e-06	chr1	38492681	38512411
ALG6	-0.823911	7.07e-06	chr1	64100620	64129841
GPR137B	-2.69635	7.49e-06	chr1	236291701	236313069
GPR137B	-2.69635	7.49e-06	chr1	236021874	236117851
SGK1	-2.09227	7.58e-06	chr6	134940650	134969838
SGK1	-2.09227	7.58e-06	chr6	134489113	134509190
SGK1	-2.09227	7.58e-06	chr6	134577534	134619922
TMOD2	-1.20421	7.85e-06	chr15	52772901	52797081
LCP2	-4.07355	8.14e-06	chr5	169715703	169744659
LCP2	-4.07355	8.14e-06	chr5	169120648	169147762
PEX10	-0.459156	8.17e-06	chr1	2474735	2492747
PPIL2	-0.9391	8.44e-06	chr22	22190726	22212766
YRDC	-0.908812	8.66e-06	chr1	38492681	38512411
GPRC5B	-2.23057	8.99e-06	chr16	19754708	19789862
SCARF2	-2.79534	9.49e-06	chr22	20863024	20887742
CHRNA6	-4.2809	9.51e-06	chr8	42010672	42026744
TBC1D16	-1.66807	9.59e-06	chr17	77920697	77935727
KIRREL2	-4.32506	9.96e-06	chr19	35878525	35909096
KIRREL2	-4.32506	9.96e-06	chr19	35598600	35616387
GSTM1	-8.48097	1.01e-05	chr1	109795857	109823020
GSTM1	-8.48097	1.01e-05	chr1	110717188	110733241
DPH2	-1.02286	1.04e-05	chr1	45269538	45286320
ANXA13	-4.97863	1.09e-05	chr8	125672030	125714791
ANXA13	-4.97863	1.09e-05	chr8	125452914	125468353
MAP2K6	-2.94464	1.09e-05	chr17	66755143	66791994
PFKM	-0.843836	1.11e-05	chr12	48419821	48438949
RAE1	-0.76653	1.17e-05	chr20	55329709	55366148
GSTM4	-1.32019	1.18e-05	chr1	109795857	109823020
GSTM4	-1.32019	1.18e-05	chr1	110717188	110733241
NRP2	-1.47532	1.2e-05	chr2	206547239	206588437
ZMYND8	-0.861155	1.22e-05	chr20	45943539	45990342
ZMYND8	-0.861155	1.22e-05	chr20	45302260	45334633
TCTA	-0.802606	1.27e-05	chr3	48595953	48604535
KHSRP	-0.796678	1.27e-05	chr19	6507473	6539067
CMC1	-0.975962	1.28e-05	chr3	27610098	27638080
PLA2G6	-2.03175	1.32e-05	chr22	38363056	38394701
PLA2G6	-2.03175	1.32e-05	chr22	38410977	38447230
PLA2G6	-2.03175	1.32e-05	chr22	38564262	38582847
PLA2G6	-2.03175	1.32e-05	chr22	38708726	38724507
RANBP1	-1.34794	1.33e-05	chr22	20863024	20887742
FNTB	-1.25453	1.33e-05	chr14	65456436	65486128
RNF114	-0.915454	1.36e-05	chr20	49121000	49149556
RNF114	-0.915454	1.36e-05	chr20	48837672	48906584
TOP3B	-0.992024	1.37e-05	chr22	22190726	22212766
ZNF697	-1.24382	1.4e-05	chr1	120173230	120218904
GM2A	-1.22762	1.41e-05	chr5	149674332	149729787
GM2A	-1.22762	1.41e-05	chr5	149838724	149895870
ZNF572	-2.06341	1.49e-05	chr8	126219801	126255400
ZNF572	-2.06341	1.49e-05	chr8	125672030	125714791
ZNF572	-2.06341	1.49e-05	chr8	125452914	125468353
ZNF572	-2.06341	1.49e-05	chr8	126422372	126446420
GOLGA4	-0.730472	1.49e-05	chr3	37204069	37241226
PYGB	-1.53003	1.5e-05	chr20	25202989	25233167
GGA1	-1.00386	1.5e-05	chr22	38363056	38394701
GGA1	-1.00386	1.5e-05	chr22	38410977	38447230
GGA1	-1.00386	1.5e-05	chr22	38564262	38582847
GGA1	-1.00386	1.5e-05	chr22	38708726	38724507
WDR61	-0.813289	1.5e-05	chr15	79271048	79297840
WDR61	-0.813289	1.5e-05	chr15	77819352	77871538
PREB	-0.63696	1.51e-05	chr2	27923532	27961090
PREB	-0.63696	1.51e-05	chr2	26975151	26997453
C1orf115	-4.33912	1.57e-05	chr1	219856006	219889046
GDF11	-1.61444	1.57e-05	chr12	56352688	56367367
GDF11	-1.61444	1.57e-05	chr12	56118796	56140241
PKD1L1	-2.60326	1.61e-05	chr7	47330140	47375676
PKD1L1	-2.60326	1.61e-05	chr7	48282946	48300819
PKD1L1	-2.60326	1.61e-05	chr7	48112958	48132041
LINC00462	-5.16134	1.62e-05	chr13	49196971	49207816
LINC00462	-5.16134	1.62e-05	chr13	49299806	49326316
OTX1	-2.02835	1.62e-05	chr2	62683933	62729626
MOCS3	-0.663003	1.65e-05	chr20	49949995	50075002
MOCS3	-0.663003	1.65e-05	chr20	49121000	49149556
MOCS3	-0.663003	1.65e-05	chr20	50103402	50129891
MOCS3	-0.663003	1.65e-05	chr20	48837672	48906584
CASP10	-1.89813	1.68e-05	chr2	202888380	202917668
CASP10	-1.89813	1.68e-05	chr2	201980263	201996262
RN7SL67P	-3.53841	1.75e-05	chr12	19343481	19401410
FAM118A	-0.665744	1.75e-05	chr22	46392208	46432834
FAM118A	-0.665744	1.75e-05	chr22	46448016	46478243
PDK3	-1.64537	1.84e-05	chrX	23820936	23874242
SNAP47	-0.319831	1.86e-05	chr1	226950163	226976333
SNAP47	-0.319831	1.86e-05	chr1	226890291	226927019
ZC3H10	-0.537883	1.92e-05	chr12	56352688	56367367
ZC3H10	-0.537883	1.92e-05	chr12	56118796	56140241
PTCRA	-6.1581	1.95e-05	chr6	43594142	43609141
ASXL2	-0.944552	1.95e-05	chr2	26975151	26997453
RPL22	-0.460088	1.98e-05	chr1	6075446	6092519
BAP1	-0.82386	1.99e-05	chr3	53270019	53305118
MYO10	-1.41955	2e-05	chr5	17114070	17133461
MYO10	-1.41955	2e-05	chr5	16957549	17025561
DCP1A	-0.905515	2.08e-05	chr3	53270019	53305118
RBBP5	-0.690054	2.08e-05	chr1	205214031	205232083
SDC3	-1.85179	2.25e-05	chr1	31200429	31297426
KCNIP3	-1.29808	2.46e-05	chr2	95685196	95725372
KCNIP3	-1.29808	2.46e-05	chr2	95982815	96004039
PPP1R12B	-0.538241	2.54e-05	chr1	201529126	201537727
PPP1R12B	-0.538241	2.54e-05	chr1	201417557	201421590
PPP1R12B	-0.538241	2.54e-05	chr1	201428260	201438235
PPP1R12B	-0.538241	2.54e-05	chr1	201508144	201512464
PPP1R12B	-0.538241	2.54e-05	chr1	201507243	201510615
PPP1R12B	-0.538241	2.54e-05	chr1	201508240	201510619
MTR	-0.573392	2.6e-05	chr1	236291701	236313069
MTR	-0.573392	2.6e-05	chr1	236021874	236117851
KCTD20	-0.547709	2.65e-05	chr6	37275920	37293093
KCTD20	-0.547709	2.65e-05	chr6	36783678	36796472
NOP56	-1.27165	2.66e-05	chr20	1869683	1888333
CRKL	-0.560296	2.67e-05	chr22	22190726	22212766
CRKL	-0.560296	2.67e-05	chr22	20863024	20887742
SFTPC	-5.25993	2.68e-05	chr8	22502348	22531857
MOXD1	-3.13464	2.77e-05	chr6	132435056	132455798
EFNA1	-2.56466	2.97e-05	chr1	154377756	154405906
EFNA1	-2.56466	2.97e-05	chr1	155930439	155961181
EFNA1	-2.56466	2.97e-05	chr1	156065564	156100783
EFNA1	-2.56466	2.97e-05	chr1	154971343	154990193
CST2	-5.60827	3.01e-05	chr20	22885524	22931412
CST2	-5.60827	3.01e-05	chr20	22981688	23005751
ATP6V1C1	-1.06403	3.01e-05	chr8	104192132	104200764
MAD2L1BP	-0.681429	3.01e-05	chr6	43594142	43609141
USP19	-1.11558	3.15e-05	chr3	48595953	48604535
TMEM9	-0.536304	3.2e-05	chr1	201529126	201537727
TMEM9	-0.536304	3.2e-05	chr1	201417557	201421590
TMEM9	-0.536304	3.2e-05	chr1	201428260	201438235
TMEM9	-0.536304	3.2e-05	chr1	201508144	201512464
TMEM9	-0.536304	3.2e-05	chr1	201507243	201510615
TMEM9	-0.536304	3.2e-05	chr1	201508240	201510619
SDE2	-0.544489	3.22e-05	chr1	226950163	226976333
SDE2	-0.544489	3.22e-05	chr1	226890291	226927019
PATZ1	-1.36141	3.23e-05	chr22	32602701	32635209
DNAH6	-3.36552	3.28e-05	chr2	85662830	85674459
DNAH6	-3.36552	3.28e-05	chr2	85631833	85648970
HLTF	-0.449385	3.3e-05	chr3	149047900	149120044
HLTF	-0.449385	3.3e-05	chr3	148896305	148906615
HLTF	-0.449385	3.3e-05	chr3	147945347	147990578
LINC00426	-4.53508	3.37e-05	chr13	30679370	30717832
LINC00426	-4.53508	3.37e-05	chr13	30415713	30432656
RNF175	-6.0537	3.41e-05	chr4	154064390	154105228
SUMF1	-1.18293	3.44e-05	chr3	4763455	4787420
SUMF1	-1.18293	3.44e-05	chr3	5018503	5068740
DDX55	-0.828657	3.46e-05	chr12	123355562	123383440
TNFRSF10D	-7.54571	3.5e-05	chr8	22502348	22531857
ZNF366	-4.38527	3.68e-05	chr5	71721870	71817046
CACHD1	-3.36576	3.7e-05	chr1	64100620	64129841
KCNC4	-1.20033	3.79e-05	chr1	109795857	109823020
KCNC4	-1.20033	3.79e-05	chr1	110717188	110733241
PGAP1	-1.18041	3.85e-05	chr2	198144172	198175429
HVCN1	-4.78268	3.91e-05	chr12	110485434	110519941
HPDL	-2.1381	3.95e-05	chr1	45269538	45286320
NELFCD	-0.869015	4.01e-05	chr20	57186786	57222963
KHK	-1.10426	4.04e-05	chr2	27923532	27961090
KHK	-1.10426	4.04e-05	chr2	26975151	26997453
MCUR1	-0.816177	4.22e-05	chr6	13298326	13331484
MCUR1	-0.816177	4.22e-05	chr6	14787604	14827772
MCUR1	-0.816177	4.22e-05	chr6	14728534	14746134
CST1	-6.69499	4.23e-05	chr20	22885524	22931412
CST1	-6.69499	4.23e-05	chr20	22981688	23005751
BTN2A2	-0.996022	4.28e-05	chr6	26335889	26381114
RCN2	-0.743207	4.67e-05	chr15	77819352	77871538
TRMT1	-0.815296	4.78e-05	chr19	13123767	13172934
HMCN1	-3.48271	5.12e-05	chr1	185369487	185384970
HMCN1	-3.48271	5.12e-05	chr1	185305744	185319689
HMCN1	-3.48271	5.12e-05	chr1	185743414	185828230
EWSR1	-0.515862	5.24e-05	chr22	29475989	29514663
FAM76B	-0.487156	5.31e-05	chr11	95275845	95323380
FAM76B	-0.487156	5.31e-05	chr11	94873368	94890831
FAM76B	-0.487156	5.31e-05	chr11	96009096	96048192
FAM76B	-0.487156	5.31e-05	chr11	95831008	95892072
GPM6B	-3.51749	5.35e-05	chrX	12999543	13049003
TMED3	-0.932337	5.53e-05	chr15	80245670	80282496
TMED3	-0.932337	5.53e-05	chr15	79271048	79297840
TMEM198	-1.5704	5.56e-05	chr2	219556351	219611493
RFPL1S	-7.06075	5.57e-05	chr22	29475989	29514663
RFPL1S	-7.06075	5.57e-05	chr22	30697584	30738544
RFPL2	-6.21482	5.71e-05	chr22	32602701	32635209
RFPL2	-6.21482	5.71e-05	chr22	33079894	33168303
RFPL2	-6.21482	5.71e-05	chr22	32897595	33003671
RFPL2	-6.21482	5.71e-05	chr22	33040238	33066684
ROCK2	-0.74473	5.86e-05	chr2	12294589	12318872
ROCK2	-0.74473	5.86e-05	chr2	12425981	12516825
ROCK2	-0.74473	5.86e-05	chr2	10501042	10549146
LAD1	-5.55571	5.87e-05	chr1	201529126	201537727
LAD1	-5.55571	5.87e-05	chr1	201417557	201421590
LAD1	-5.55571	5.87e-05	chr1	201428260	201438235
LAD1	-5.55571	5.87e-05	chr1	201508144	201512464
LAD1	-5.55571	5.87e-05	chr1	201507243	201510615
LAD1	-5.55571	5.87e-05	chr1	201508240	201510619
PELI1	-0.909745	5.98e-05	chr2	65202036	65220372
SAC3D1	-0.98292	6.11e-05	chr11	65179983	65197798
PLA2R1	-4.11993	6.49e-05	chr2	159885943	159960561
XPO5	-0.446829	6.81e-05	chr6	43594142	43609141
CEBPZ	-0.472248	6.94e-05	chr2	37787306	37819080
CEBPZ	-0.472248	6.94e-05	chr2	37841742	37940700
CEBPZ	-0.472248	6.94e-05	chr2	37591578	37624706
NUP50	-1.25438	7.07e-05	chr22	46392208	46432834
NUP50	-1.25438	7.07e-05	chr22	46448016	46478243
CRLF1	-3.17185	7.13e-05	chr19	18474040	18500591
PFKFB4	-1.92306	7.18e-05	chr3	48595953	48604535
LINC00461	-3.39885	7.21e-05	chr5	87540613	87553046
WDR43	-0.525723	7.5e-05	chr2	29313181	29353894
DSN1	-1.2785	7.61e-05	chr20	35458876	35492675
GPR55	-2.57798	7.66e-05	chr2	232197879	232231252
HDAC4	-1.32478	7.66e-05	chr2	240167624	240202150
HDAC4	-1.32478	7.66e-05	chr2	240117529	240154264
BMP6	-4.78969	7.74e-05	chr6	7129156	7174725
CSTF1	-0.606277	7.92e-05	chr20	54841090	54852261
CSTF1	-0.606277	7.92e-05	chr20	55329709	55366148
QARS	-1.11794	7.94e-05	chr3	48595953	48604535
IL17RD	-1.70301	7.96e-05	chr3	56789594	56847008
EEF1A1P27	-5.6549	8.15e-05	chr7	20476925	20491247
C20orf27	-1.1978	8.28e-05	chr20	3785509	3789823
C20orf27	-1.1978	8.28e-05	chr20	3785809	3789445
C20orf27	-1.1978	8.28e-05	chr20	3787275	3789789
C20orf27	-1.1978	8.28e-05	chr20	3787431	3789804
NCCRP1	-6.55279	8.59e-05	chr19	39543133	39571060
GAB2	-2.05525	9.07e-05	chr11	78787931	78809625
GAB2	-2.05525	9.07e-05	chr11	78000906	78066453
GAB2	-2.05525	9.07e-05	chr11	77741180	77763250
ITGA7	-1.72842	9.07e-05	chr12	56352688	56367367
ITGA7	-1.72842	9.07e-05	chr12	56118796	56140241
COPS8	-0.840717	9.08e-05	chr2	238363878	238412060
MRPL35	-0.708232	9.33e-05	chr2	85662830	85674459
MRPL35	-0.708232	9.33e-05	chr2	85631833	85648970
ADAMTS9	-2.62856	9.48e-05	chr3	64199807	64225624
OSER1	-0.619966	9.54e-05	chr20	43306909	43363550
MCAT	-0.844093	9.58e-05	chr22	43317419	43359709
MCAT	-0.844093	9.58e-05	chr22	43386362	43430527
TMEM151A	-5.44258	0.000103657	chr11	65179983	65197798
PLCD1	-1.15426	0.000104029	chr3	37204069	37241226
CNPY2	-0.929519	0.000104176	chr12	56352688	56367367
CNPY2	-0.929519	0.000104176	chr12	56118796	56140241
ERCC3	-0.507146	0.000104388	chr2	127412391	127428888
RIMS4	-6.01114	0.000105106	chr20	43306909	43363550
TMEM183A	-0.44208	0.000106641	chr1	203604902	203644648
TMEM145	-5.37259	0.000107643	chr19	42924977	43002977
FMN1	-2.16255	0.00010839	chr15	33376345	33453181
ADA	-1.9444	0.000109523	chr20	43306909	43363550
HADH	-0.779346	0.000109523	chr4	109252952	109283329
RPSAP54	-2.5634	0.000113424	chr13	20692498	20707586
RPSAP54	-2.5634	0.000113424	chr13	21086238	21133481
RAB15	-2.61014	0.000114354	chr14	65456436	65486128
C11orf74	-1.06161	0.000125704	chr11	36169086	36187927
C11orf74	-1.06161	0.000125704	chr11	35985825	36036388
DHX34	-0.614292	0.000128216	chr19	47582898	47628566
ENPP3	-2.65641	0.000129543	chr6	132435056	132455798
RPL14P1	-1.27347	0.000132277	chr12	63023691	63055319
RASGRF1	-2.96865	0.000134863	chr15	80245670	80282496
RASGRF1	-2.96865	0.000134863	chr15	79271048	79297840
MAPK1	-0.724322	0.000137529	chr22	22190726	22212766
TPBGL	-4.50822	0.000138124	chr11	74731965	74747727
RGMA	-6.57642	0.000139725	chr15	93141623	93190703
ADM	-4.8989	0.000140578	chr11	10323884	10344605
ADM	-4.8989	0.000140578	chr11	10907286	10931549
APOBEC3D	-2.86461	0.000141733	chr22	38410977	38447230
APOBEC3D	-2.86461	0.000141733	chr22	38564262	38582847
APOBEC3D	-2.86461	0.000141733	chr22	38708726	38724507
RRP7A	-1.28864	0.000142636	chr22	43317419	43359709
RRP7A	-1.28864	0.000142636	chr22	43386362	43430527
KIF3C	-1.38139	0.000143969	chr2	26975151	26997453
TRMU	-1.2037	0.000144848	chr22	46392208	46432834
TRMU	-1.2037	0.000144848	chr22	46448016	46478243
UBE2V1	-1.14815	0.000145645	chr20	49121000	49149556
UBE2V1	-1.14815	0.000145645	chr20	48837672	48906584
PRPF4B	-0.956855	0.000146077	chr6	3231407	3251784
PRPF4B	-0.956855	0.000146077	chr6	4600472	4614685
PRPF4B	-0.956855	0.000146077	chr6	3795743	3844271
ZDHHC20	-0.788104	0.000146698	chr13	21086238	21133481
COA6	-0.577839	0.000148401	chr1	234853588	234863696
COA6	-0.577839	0.000148401	chr1	234650734	234777031
COA6	-0.577839	0.000148401	chr1	235090485	235155542
DOK5	-5.14946	0.000149729	chr20	52481551	52577665
DOK5	-5.14946	0.000149729	chr20	52737677	52751543
DOK5	-5.14946	0.000149729	chr20	52442468	52448162
DOK5	-5.14946	0.000149729	chr20	52225281	52240942
ADAMTS16	-2.10714	0.000149798	chr5	5297714	5365731
CLASP1	-0.603962	0.000151537	chr2	122617883	122661576
FAHD2B	-1.99772	0.000152184	chr2	97526694	97557517
CPSF1P1	-7.1409	0.000161281	chr22	32602701	32635209
CPSF1P1	-7.1409	0.000161281	chr22	33079894	33168303
CPSF1P1	-7.1409	0.000161281	chr22	32897595	33003671
CPSF1P1	-7.1409	0.000161281	chr22	33040238	33066684
TOMM7	-0.668194	0.000161294	chr7	23082690	23113044
PPP1R37	-0.600643	0.00016213	chr19	45594228	45608113
AMOTL1	-0.392408	0.000162343	chr11	93861261	93886123
AMOTL1	-0.392408	0.000162343	chr11	95275845	95323380
AMOTL1	-0.392408	0.000162343	chr11	94873368	94890831
DDX27	-0.781716	0.000164654	chr20	47283736	47346760
CACNB4	-3.17926	0.000166309	chr2	153275892	153328639
CACNB4	-3.17926	0.000166309	chr2	153342044	153366605
CTHRC1	-2.54543	0.000172406	chr8	104192132	104200764
PHF5A	-0.862727	0.000175923	chr22	41047357	41079095
PHF5A	-0.862727	0.000175923	chr22	41105152	41140125
PHF13	-0.948081	0.000176172	chr1	6075446	6092519
DMC1	-4.89988	0.000177746	chr22	38363056	38394701
DMC1	-4.89988	0.000177746	chr22	38410977	38447230
DMC1	-4.89988	0.000177746	chr22	38564262	38582847
DMC1	-4.89988	0.000177746	chr22	38708726	38724507
TSPAN10	-2.32091	0.000177855	chr17	79354465	79374764
TLE2	-3.68553	0.000186775	chr19	3549848	3557594
TLE2	-3.68553	0.000186775	chr19	3553840	3557364
SDF2L1	-1.05771	0.000186775	chr22	22190726	22212766
ANKRD39	-1.21152	0.000186996	chr2	97526694	97557517
PLLP	-3.25899	0.000189336	chr16	57656081	57680686
GPR3	-1.07157	0.00019104	chr1	27317438	27358569
GPR3	-1.07157	0.00019104	chr1	27018183	27025288
KCNS3	-1.62274	0.000192627	chr2	18276706	18301101
RPL14	-1.21208	0.000195834	chr3	41145534	41163498
THOC5	-0.773	0.00019707	chr22	29475989	29514663
THOC5	-0.773	0.00019707	chr22	30697584	30738544
ZNF593	-0.736187	0.00020376	chr1	26342053	26362548
ZNF593	-0.736187	0.00020376	chr1	27317438	27358569
ZNF593	-0.736187	0.00020376	chr1	27018183	27025288
POLD3	-0.471723	0.000206716	chr11	74731965	74747727
TBC1D20	-0.64528	0.000212191	chr20	1380859	1416294
CAD	-1.00639	0.000213208	chr2	27923532	27961090
CAD	-1.00639	0.000213208	chr2	26975151	26997453
P2RY1	-1.95129	0.000215111	chr3	152937985	152976392
LINC00466	-3.51111	0.000218843	chr1	64100620	64129841
PAK1IP1	-0.895842	0.000219445	chr6	11200385	11279065
PAK1IP1	-0.895842	0.000219445	chr6	11423588	11438701
PAK1IP1	-0.895842	0.000219445	chr6	10409391	10416014
PAK1IP1	-0.895842	0.000219445	chr6	10412744	10415395
PAK1IP1	-0.895842	0.000219445	chr6	10412807	10415436
PAK1IP1	-0.895842	0.000219445	chr6	10426099	10427611
PAK1IP1	-0.895842	0.000219445	chr6	10426145	10427452
PAK1IP1	-0.895842	0.000219445	chr6	10426228	10427478
PAK1IP1	-0.895842	0.000219445	chr6	10426500	10427357
PAK1IP1	-0.895842	0.000219445	chr6	10404770	10406366
PAK1IP1	-0.895842	0.000219445	chr6	10404802	10406339
PAK1IP1	-0.895842	0.000219445	chr6	10404906	10406188
PAK1IP1	-0.895842	0.000219445	chr6	10404898	10405716
HES6	-2.10218	0.000220075	chr2	238363878	238412060
HES6	-2.10218	0.000220075	chr2	240117529	240154264
EIF4ENIF1	-0.584794	0.000224807	chr22	32602701	32635209
UXS1	-0.785376	0.000226283	chr2	106193120	106229747
KRT18P5	-3.51298	0.000230399	chr22	20863024	20887742
PI4KA	-0.741665	0.000233561	chr22	22190726	22212766
PI4KA	-0.741665	0.000233561	chr22	20863024	20887742
COMMD4	-0.726059	0.000235741	chr15	75985724	76002078
MUC5B	-4.34937	0.000235745	chr11	1780783	1782687
MUC5B	-4.34937	0.000235745	chr11	1781026	1782500
GPR155	-2.48474	0.000237837	chr2	175626190	175673704
CCDC86	-0.975041	0.000239146	chr11	61135873	61139214
LATS2	-0.610925	0.000241485	chr13	20692498	20707586
LATS2	-0.610925	0.000241485	chr13	21086238	21133481
RTCB	-0.938507	0.000242526	chr22	32602701	32635209
RTCB	-0.938507	0.000242526	chr22	33079894	33168303
RTCB	-0.938507	0.000242526	chr22	32897595	33003671
RTCB	-0.938507	0.000242526	chr22	33040238	33066684
MTIF2	-0.374046	0.000244757	chr2	54823194	54864239
ZNF136	-0.649754	0.000245533	chr19	13123767	13172934
GAPDHP33	-3.35026	0.000248	chr1	120173230	120218904
KDM4D	-1.02685	0.000249103	chr11	93861261	93886123
KDM4D	-1.02685	0.000249103	chr11	95275845	95323380
KDM4D	-1.02685	0.000249103	chr11	94873368	94890831
WISP2	-3.89346	0.00024987	chr20	43306909	43363550
RNF182	-3.73952	0.000256375	chr6	13298326	13331484
RNF182	-3.73952	0.000256375	chr6	14787604	14827772
RNF182	-3.73952	0.000256375	chr6	14728534	14746134
SHISA2	-2.23227	0.00026127	chr13	26412009	26447528
PLTP	-1.13655	0.000262904	chr20	45302260	45334633
MAP4K2	-1.25804	0.000269127	chr11	65179983	65197798
SCAMP5	-1.94435	0.000270516	chr15	75985724	76002078
TMPPE	-1.04518	0.00027365	chr3	32442195	32470434
PCDHGB4	-2.83105	0.000276783	chr5	141695390	141707861
HOXA4	-5.27711	0.000276953	chr7	27716763	27755782
HMGN2	-1.30942	0.000282732	chr1	26342053	26362548
HMGN2	-1.30942	0.000282732	chr1	27317438	27358569
HMGN2	-1.30942	0.000282732	chr1	27018183	27025288
SYT14	-1.52692	0.00028363	chr1	210027084	210074812
HAUS5	-0.660269	0.000288743	chr19	35878525	35909096
HAUS5	-0.660269	0.000288743	chr19	35598600	35616387
PDE12	-1.32157	0.000289992	chr3	56789594	56847008
UBAP2L	-0.448729	0.000290516	chr1	153722057	153764373
UBAP2L	-0.448729	0.000290516	chr1	154377756	154405906
UBAP2L	-0.448729	0.000290516	chr1	154971343	154990193
CTCFL	-4.51039	0.000291646	chr20	55329709	55366148
RRP1	-1.04177	0.000292236	chr21	45184050	45198974
PHLDA3	-2.92332	0.000293876	chr1	201529126	201537727
PHLDA3	-2.92332	0.000293876	chr1	201417557	201421590
PHLDA3	-2.92332	0.000293876	chr1	201428260	201438235
PHLDA3	-2.92332	0.000293876	chr1	201508144	201512464
PHLDA3	-2.92332	0.000293876	chr1	201507243	201510615
PHLDA3	-2.92332	0.000293876	chr1	201508240	201510619
RFC3	-1.44624	0.000294972	chr13	34184445	34215931
RNU5F-1	-2.50706	0.000295431	chr1	45269538	45286320
PCAT6	-2.21997	0.000295934	chr1	203604902	203644648
SLC7A4	-4.95566	0.000296749	chr22	22190726	22212766
SLC7A4	-4.95566	0.000296749	chr22	20863024	20887742
RAB3A	-1.52319	0.00029999	chr19	18474040	18500591
ST6GALNAC1	-5.21903	0.000308693	chr17	75305091	75330172
FITM2	-0.805757	0.000318898	chr20	43306909	43363550
SERINC5	-1.92957	0.000322727	chr5	79418116	79425411
KLHL21	-1.20238	0.000326541	chr1	6075446	6092519
DOCK7	-0.499536	0.000329379	chr1	64100620	64129841
UQCR10	-0.738242	0.000330423	chr22	29475989	29514663
UQCR10	-0.738242	0.000330423	chr22	30697584	30738544
AEBP1	-1.43389	0.00033244	chr7	44126931	44141876
BAMBI	-2.6006	0.000342359	chr10	29516829	29547203
PTCD3	-0.601913	0.000357357	chr2	85662830	85674459
PTCD3	-0.601913	0.000357357	chr2	85631833	85648970
GNG7	-2.2709	0.000364965	chr19	3549848	3557594
GNG7	-2.2709	0.000364965	chr19	3553840	3557364
APOD	-3.86348	0.000373489	chr3	194525965	194550336
APOD	-3.86348	0.000373489	chr3	194870071	194882093
APOD	-3.86348	0.000373489	chr3	194905707	194932415
APOD	-3.86348	0.000373489	chr3	195611795	195642037
LINC00511	-2.01269	0.000376174	chr17	70677870	70698499
LINC00511	-2.01269	0.000376174	chr17	70560353	70621178
LINC00511	-2.01269	0.000376174	chr17	70711170	70721538
NCL	-0.553177	0.000377434	chr2	232197879	232231252
RAB1A	-0.505796	0.000380332	chr2	65202036	65220372
MLH1	-0.740391	0.000392443	chr3	37204069	37241226
IARS2	-0.508696	0.000392493	chr1	219856006	219889046
IARS2	-0.508696	0.000392493	chr1	219631893	219653681
IARS2	-0.508696	0.000392493	chr1	219715725	219740507
GPR153	-1.57456	0.00040217	chr1	6075446	6092519
PI4KAP1	-1.16515	0.000404182	chr22	20863024	20887742
MAP4K1	-3.48261	0.000406549	chr19	39543133	39571060
KIAA2026	-0.885566	0.000418317	chr9	5886497	5900980
INPP4B	-1.06261	0.00042354	chr4	143271962	143301763
GLYCTK	-1.51205	0.000427647	chr3	53270019	53305118
ADO	-0.812791	0.000435637	chr10	63829030	63844126
ADO	-0.812791	0.000435637	chr10	63795748	63811153
IPO13	-0.47679	0.000435946	chr1	45269538	45286320
NPR1	-5.31032	0.000441879	chr1	153722057	153764373
NPR1	-5.31032	0.000441879	chr1	154377756	154405906
QPCT	-2.36064	0.000442266	chr2	37787306	37819080
QPCT	-2.36064	0.000442266	chr2	37841742	37940700
QPCT	-2.36064	0.000442266	chr2	37591578	37624706
KIAA1143	-0.771007	0.000443907	chr3	45549706	45625872
CIB2	-2.35131	0.000454999	chr15	79271048	79297840
CIB2	-2.35131	0.000454999	chr15	77819352	77871538
RANBP10	-0.986803	0.000456655	chr16	68810672	68834248
LIMD1-AS1	-3.41615	0.000457473	chr3	45549706	45625872
MRPL40	-0.462975	0.000461702	chr22	18514698	18558702
RBMXL1	-0.97559	0.000462538	chr1	90402319	90427972
FAM222A-AS1	-2.63079	0.000463851	chr12	110485434	110519941
FAM222A-AS1	-2.63079	0.000463851	chr12	109216068	109251179
ULK3	-0.98572	0.000485219	chr15	75985724	76002078
PRPF40A	-0.249529	0.000485367	chr2	153275892	153328639
PRPF40A	-0.249529	0.000485367	chr2	153342044	153366605
ENTPD3-AS1	-1.07187	0.000486388	chr3	41145534	41163498
RPS27A	-0.320987	0.000489878	chr2	54823194	54864239
KANSL3	-0.291199	0.000502266	chr2	97526694	97557517
SLC26A6	-1.06713	0.000507274	chr3	48595953	48604535
LAMA2	-2.62169	0.000512685	chr6	129806796	129823520
PCDH12	-5.17179	0.000521215	chr5	141695390	141707861
PDE6D	-0.615185	0.000525161	chr2	232197879	232231252
KLC3	-3.27979	0.000540895	chr19	45594228	45608113
AATK	-2.73147	0.000548331	chr17	79354465	79374764
VPS16	-0.8128	0.000554831	chr20	1869683	1888333
VPS16	-0.8128	0.000554831	chr20	3785509	3789823
VPS16	-0.8128	0.000554831	chr20	3785809	3789445
VPS16	-0.8128	0.000554831	chr20	3787275	3789789
VPS16	-0.8128	0.000554831	chr20	3787431	3789804
RASGEF1C	-3.86676	0.00055875	chr5	180227360	180259469
TBKBP1	-1.60713	0.000560297	chr17	46064345	46101814
PTTG1IP	-0.792356	0.00057171	chr21	46285070	46293534
GEMIN8P4	-1.58625	0.00057517	chr1	90402319	90427972
C1orf112	-1.29225	0.000579097	chr1	169451504	169484862
WIPI1	-1.02856	0.000601278	chr17	66282309	66291041
WIPI1	-1.02856	0.000601278	chr17	66372983	66398505
WIPI1	-1.02856	0.000601278	chr17	66755143	66791994
TTLL12	-0.927505	0.000602303	chr22	43317419	43359709
TTLL12	-0.927505	0.000602303	chr22	43386362	43430527
SEC22C	-0.584219	0.000624358	chr3	43434191	43464769
SEC22C	-0.584219	0.000624358	chr3	42753211	42785837
CNPY3	-0.45862	0.000624468	chr6	43594142	43609141
MIR635	-1.57277	0.00062635	chr17	66282309	66291041
MIR635	-1.57277	0.00062635	chr17	66372983	66398505
MIR635	-1.57277	0.00062635	chr17	66755143	66791994
DDX17	-0.497879	0.000627891	chr22	38363056	38394701
DDX17	-0.497879	0.000627891	chr22	38410977	38447230
DDX17	-0.497879	0.000627891	chr22	38564262	38582847
DDX17	-0.497879	0.000627891	chr22	38708726	38724507
ITPR1	-1.15395	0.000645335	chr3	4763455	4787420
ITPR1	-1.15395	0.000645335	chr3	5018503	5068740
RHBDL3	-2.68717	0.000648068	chr17	30813740	30864671
TGDS	-0.955852	0.000649662	chr13	95122557	95146818
GCNT2	-1.37883	0.000655166	chr6	11200385	11279065
GCNT2	-1.37883	0.000655166	chr6	11423588	11438701
GCNT2	-1.37883	0.000655166	chr6	10409391	10416014
GCNT2	-1.37883	0.000655166	chr6	10412744	10415395
GCNT2	-1.37883	0.000655166	chr6	10412807	10415436
GCNT2	-1.37883	0.000655166	chr6	10426099	10427611
GCNT2	-1.37883	0.000655166	chr6	10426145	10427452
GCNT2	-1.37883	0.000655166	chr6	10426228	10427478
GCNT2	-1.37883	0.000655166	chr6	10426500	10427357
GCNT2	-1.37883	0.000655166	chr6	10404770	10406366
GCNT2	-1.37883	0.000655166	chr6	10404802	10406339
GCNT2	-1.37883	0.000655166	chr6	10404906	10406188
GCNT2	-1.37883	0.000655166	chr6	10404898	10405716
RN7SL130P	-3.81458	0.000656118	chr1	64100620	64129841
ATP6V0B	-0.833036	0.000659766	chr1	45269538	45286320
ADSL	-0.821311	0.000664735	chr22	41047357	41079095
ADSL	-0.821311	0.000664735	chr22	41105152	41140125
RIOK1	-0.867915	0.00067264	chr6	7129156	7174725
CSTB	-0.94962	0.000679027	chr21	45184050	45198974
BSN	-3.56651	0.00067906	chr3	48595953	48604535
C2orf72	-2.98324	0.000695991	chr2	232197879	232231252
FHDC1	-2.12436	0.000695991	chr4	154064390	154105228
HSPE1	-0.807461	0.000704916	chr2	198144172	198175429
PKLR	-4.7636	0.000705625	chr1	154377756	154405906
PKLR	-4.7636	0.000705625	chr1	155930439	155961181
PKLR	-4.7636	0.000705625	chr1	156065564	156100783
PKLR	-4.7636	0.000705625	chr1	154971343	154990193
FAM126B	-0.594022	0.000710126	chr2	202888380	202917668
FAM126B	-0.594022	0.000710126	chr2	201980263	201996262
ZDHHC8	-0.718106	0.000720289	chr22	20863024	20887742
XPO4	-1.14416	0.000722078	chr13	20692498	20707586
XPO4	-1.14416	0.000722078	chr13	21086238	21133481
ATP6V1E1	-0.788073	0.000727071	chr22	18514698	18558702
CRMP1	-6.28973	0.000742419	chr4	5194603	5219194
CD59	-1.36716	0.000751617	chr11	34321196	34368585
HMGB1	-0.652016	0.000762522	chr13	30679370	30717832
HMGB1	-0.652016	0.000762522	chr13	30415713	30432656
MEX3B	-0.788656	0.000764597	chr15	81473308	81486159
NOS3	-4.26554	0.000768201	chr7	150783593	150787397
NOS3	-4.26554	0.000768201	chr7	150783561	150786381
NOS3	-4.26554	0.000768201	chr7	150783770	150786436
THUMPD3	-0.749417	0.000769327	chr3	8531831	8568074
SAFB	-0.272982	0.00077423	chr19	6507473	6539067
JAZF1	-1.09197	0.000779845	chr7	27716763	27755782
LEMD3	-0.373876	0.000791189	chr12	65007117	65024333
ARL5A	-0.857654	0.000792507	chr2	153275892	153328639
ARL5A	-0.857654	0.000792507	chr2	153342044	153366605
TRIB2	-2.70041	0.000793402	chr2	12294589	12318872
TRIB2	-2.70041	0.000793402	chr2	12841549	12863503
TRIB2	-2.70041	0.000793402	chr2	12425981	12516825
ZNF513	-0.433922	0.000802133	chr2	27923532	27961090
ZNF513	-0.433922	0.000802133	chr2	26975151	26997453
PDCL3	-0.866062	0.000825861	chr2	101431946	101472395
ALG8	-0.628408	0.000837414	chr11	78787931	78809625
ALG8	-0.628408	0.000837414	chr11	78000906	78066453
ALG8	-0.628408	0.000837414	chr11	77741180	77763250
OXNAD1	-0.978733	0.000852274	chr3	16080733	16167515
OXNAD1	-0.978733	0.000852274	chr3	15670795	15701955
BCL7A	-1.44805	0.000856968	chr12	123355562	123383440
DDX43	-6.56566	0.00086454	chr6	74287391	74308630
DDX43	-6.56566	0.00086454	chr6	74403009	74434683
GLT8D1	-0.551897	0.000887433	chr3	53270019	53305118
SERTAD2	-0.755696	0.000896957	chr2	65202036	65220372
ABCB9	-1.28599	0.00090674	chr12	123355562	123383440
GPN2	-0.425782	0.000907655	chr1	26342053	26362548
GPN2	-0.425782	0.000907655	chr1	27317438	27358569
GPN2	-0.425782	0.000907655	chr1	27018183	27025288
NME6	-0.819935	0.000924597	chr3	48595953	48604535
PHGDH	-1.34458	0.000932793	chr1	120173230	120218904
ZNF792	-0.718771	0.000950937	chr19	35878525	35909096
ZNF792	-0.718771	0.000950937	chr19	35598600	35616387
ENDOD1	-0.956892	0.000952889	chr11	93861261	93886123
ENDOD1	-0.956892	0.000952889	chr11	95275845	95323380
ENDOD1	-0.956892	0.000952889	chr11	94873368	94890831
BIK	-2.60366	0.000953708	chr22	43317419	43359709
BIK	-2.60366	0.000953708	chr22	43386362	43430527
SYPL2	-3.33074	0.000963043	chr1	109795857	109823020
SYPL2	-3.33074	0.000963043	chr1	110717188	110733241
SLC22A18AS	-3.14945	0.000964314	chr11	2912481	2934717
DUSP4	-1.92719	0.000977748	chr8	29576653	29636292
DUSP4	-1.92719	0.000977748	chr8	29368265	29389168
DUSP4	-1.92719	0.000977748	chr8	29459130	29539059
DAAM2	-2.66746	0.000986314	chr6	39345530	39400914
DAAM2	-2.66746	0.000986314	chr6	39776215	39793664
RPL31	-0.321054	0.00101211	chr2	102362487	102384333
RPL31	-0.321054	0.00101211	chr2	101431946	101472395
BTG2	-1.99584	0.00102383	chr1	204068004	204086643
BTG2	-1.99584	0.00102383	chr1	203604902	203644648
HIGD1A	-0.685922	0.00102831	chr3	43434191	43464769
HIGD1A	-0.685922	0.00102831	chr3	42753211	42785837
APLP1	-2.14684	0.00104839	chr19	35878525	35909096
APLP1	-2.14684	0.00104839	chr19	35598600	35616387
PA2G4	-0.74992	0.00104877	chr12	56352688	56367367
PA2G4	-0.74992	0.00104877	chr12	56118796	56140241
TCEANC2	-0.619263	0.0010524	chr1	54737565	54764375
HIST1H3G	-8.28981	0.00105737	chr6	26335889	26381114
EHHADH	-0.887163	0.00108436	chr3	185404433	185451291
EHHADH	-0.887163	0.00108436	chr3	185788155	185830123
DDX59	-0.612767	0.0011145	chr1	201529126	201537727
DDX59	-0.612767	0.0011145	chr1	201417557	201421590
DDX59	-0.612767	0.0011145	chr1	201428260	201438235
DDX59	-0.612767	0.0011145	chr1	201508144	201512464
DDX59	-0.612767	0.0011145	chr1	201507243	201510615
DDX59	-0.612767	0.0011145	chr1	201508240	201510619
B4GALT5	-0.806535	0.00111823	chr20	47283736	47346760
B4GALT5	-0.806535	0.00111823	chr20	49121000	49149556
B4GALT5	-0.806535	0.00111823	chr20	48837672	48906584
HIST1H4I	-3.72712	0.0011226	chr6	26335889	26381114
HMGB1P41	-3.74906	0.0011326	chr8	81826050	81839202
ACBD3	-0.384981	0.00115684	chr1	226950163	226976333
ACBD3	-0.384981	0.00115684	chr1	226890291	226927019
LRFN1	-2.53002	0.00116798	chr19	39543133	39571060
HACL1	-0.961	0.00119109	chr3	16080733	16167515
HACL1	-0.961	0.00119109	chr3	15670795	15701955
TIMM10	-0.891466	0.00119296	chr11	57542704	57562711
TIMM10	-0.891466	0.00119296	chr11	57191336	57221709
LRRC45	-1.22463	0.00121741	chr17	79354465	79374764
KCNN1	-4.70687	0.00122369	chr19	17186633	17201559
KCNN1	-4.70687	0.00122369	chr19	18474040	18500591
HOXB13	-2.10516	0.00122369	chr17	46064345	46101814
ZNF641	-1.03099	0.0012253	chr12	48419821	48438949
PLA2G7	-6.78878	0.00123025	chr6	47028696	47081018
PLA2G7	-6.78878	0.00123025	chr6	45768394	45814302
MRPL2	-0.397176	0.00123598	chr6	43594142	43609141
RBM43P1	-3.58165	0.00125071	chr3	69969985	69997520
DONSON	-1.32733	0.0012612	chr21	35905901	35956079
ADAM11	-1.91122	0.00126374	chr17	43351165	43399193
MYO5A	-1.57465	0.00128154	chr15	52772901	52797081
MYO5A	-1.57465	0.00128154	chr15	53489152	53543428
MYO5A	-1.57465	0.00128154	chr15	53593910	53649339
MAN2B1	-0.634187	0.0012918	chr19	13123767	13172934
MMP15	-2.04771	0.0013007	chr16	57656081	57680686
PPM1D	-1.04993	0.00133062	chr17	59388117	59434177
PPM1D	-1.04993	0.00133062	chr17	59271633	59338867
ST13	-0.72027	0.00133371	chr22	41047357	41079095
ST13	-0.72027	0.00133371	chr22	41105152	41140125
LIPE	-2.56938	0.00134033	chr19	42924977	43002977
NHLRC1	-3.854	0.00137018	chr6	18579730	18602351
PRODH	-3.64	0.00137434	chr22	18514698	18558702
DNM1P35	-3.73467	0.00138312	chr15	75985724	76002078
WFS1	-0.987235	0.00138361	chr4	6914278	6945106
ARAP3	-0.799496	0.00138361	chr5	141695390	141707861
KRTCAP2	-1.39371	0.00139596	chr1	154377756	154405906
KRTCAP2	-1.39371	0.00139596	chr1	155930439	155961181
KRTCAP2	-1.39371	0.00139596	chr1	156065564	156100783
KRTCAP2	-1.39371	0.00139596	chr1	154971343	154990193
ZNF878	-2.54492	0.00140432	chr19	13123767	13172934
IPO9	-0.830861	0.00142974	chr1	201529126	201537727
IPO9	-0.830861	0.00142974	chr1	201417557	201421590
IPO9	-0.830861	0.00142974	chr1	201428260	201438235
IPO9	-0.830861	0.00142974	chr1	201508144	201512464
IPO9	-0.830861	0.00142974	chr1	201507243	201510615
IPO9	-0.830861	0.00142974	chr1	201508240	201510619
PVT1	-0.724985	0.00147115	chr8	127836303	127890926
PVT1	-0.724985	0.00147115	chr8	128746555	128754345
SLC35E1P1	-2.40409	0.00148547	chr13	20692498	20707586
SLC35E1P1	-2.40409	0.00148547	chr13	21086238	21133481
ENTHD1	-3.53436	0.00151895	chr22	41047357	41079095
ENTHD1	-3.53436	0.00151895	chr22	41105152	41140125
ING1	-0.564101	0.00156081	chr13	110741872	110762662
ING1	-0.564101	0.00156081	chr13	110652026	110690859
ING1	-0.564101	0.00156081	chr13	111044682	111074076
MMP9	-6.68059	0.00159333	chr20	45302260	45334633
UPK1A-AS1	-2.10073	0.00159737	chr19	35878525	35909096
UPK1A-AS1	-2.10073	0.00159737	chr19	35598600	35616387
AGAP3	-0.864973	0.00159967	chr7	150783593	150787397
AGAP3	-0.864973	0.00159967	chr7	150783561	150786381
AGAP3	-0.864973	0.00159967	chr7	150783770	150786436
PDIA6	-0.634044	0.00162162	chr2	10501042	10549146
ZNF343	-0.797755	0.00163282	chr20	1869683	1888333
TBX2	-2.93836	0.00163708	chr17	59388117	59434177
TBX2	-2.93836	0.00163708	chr17	59271633	59338867
NOL9	-0.591683	0.00163958	chr1	6075446	6092519
OMA1	-0.522694	0.00164273	chr1	59218116	59249664
GSDMD	-0.71866	0.0016768	chr8	143742902	143765554
EAF1	-0.512422	0.00169784	chr3	16080733	16167515
EAF1	-0.512422	0.00169784	chr3	15670795	15701955
PRPF19	-0.683567	0.00176721	chr11	61135873	61139214
ARHGAP24	-1.64358	0.0018466	chr4	86579824	86607453
ARHGAP24	-1.64358	0.0018466	chr4	86621227	86668305
ZNF235	-0.49292	0.00194237	chr19	44256242	44289632
ZNF235	-0.49292	0.00194237	chr19	45594228	45608113
TMEM138	-1.04035	0.00194334	chr11	61135873	61139214
CPSF3	-0.319176	0.00198654	chr2	10501042	10549146
EYA2	-6.43901	0.00203374	chr20	45943539	45990342
EYA2	-6.43901	0.00203374	chr20	45302260	45334633
ATG9B	-2.55992	0.00203975	chr7	150783593	150787397
ATG9B	-2.55992	0.00203975	chr7	150783561	150786381
ATG9B	-2.55992	0.00203975	chr7	150783770	150786436
GNAS-AS1	-0.988312	0.00205219	chr20	57186786	57222963
CAPG	-1.90088	0.0020811	chr2	85662830	85674459
CAPG	-1.90088	0.0020811	chr2	85631833	85648970
ARHGEF37	-2.45029	0.00210362	chr5	149674332	149729787
ARHGEF37	-2.45029	0.00210362	chr5	149838724	149895870
SERTAD4	-3.74137	0.0021548	chr1	210027084	210074812
PLXNA1	-0.51118	0.00216328	chr3	126613114	126704442
SOWAHA	-3.96893	0.00216867	chr5	132574418	132628047
HIRA	-0.538313	0.00219513	chr22	18514698	18558702
PTP4A1	-1.09915	0.00221248	chr6	64252384	64284424
SNORA5A	-1.36772	0.00226423	chr7	45429575	45446587
SNORA5A	-1.36772	0.00226423	chr7	46009787	46027764
ATP6V0A2	-0.492732	0.00227729	chr12	123355562	123383440
GSN	-1.17892	0.00228617	chr9	123631430	123698998
NAALADL1	-5.67791	0.00229818	chr11	65179983	65197798
GCK	-6.07675	0.0023098	chr7	44126931	44141876
TRPM8	-2.57544	0.00240934	chr2	235149301	235179268
ETV5	-0.916467	0.00250408	chr3	185404433	185451291
ETV5	-0.916467	0.00250408	chr3	185788155	185830123
ETV5	-0.916467	0.00250408	chr3	186650670	186705555
KCNAB2	-1.03666	0.00251095	chr1	6075446	6092519
GTF3C2	-0.45778	0.00259202	chr2	27923532	27961090
GTF3C2	-0.45778	0.00259202	chr2	26975151	26997453
SSR1	-0.844989	0.00259686	chr6	7129156	7174725
FTH1P3	-1.68487	0.00263842	chr2	27923532	27961090
FTH1P3	-1.68487	0.00263842	chr2	26975151	26997453
SPRED2	-0.803673	0.00266765	chr2	65202036	65220372
H19	-3.55125	0.00273289	chr11	2912481	2934717
H19	-3.55125	0.00273289	chr11	1780783	1782687
H19	-3.55125	0.00273289	chr11	1781026	1782500
ACSM5	-4.45066	0.0027704	chr16	19754708	19789862
EDEM3	-0.308143	0.00277855	chr1	185369487	185384970
EDEM3	-0.308143	0.00277855	chr1	185305744	185319689
EDEM3	-0.308143	0.00277855	chr1	184577403	184605837
POLR3H	-0.665068	0.00281406	chr22	41047357	41079095
POLR3H	-0.665068	0.00281406	chr22	41105152	41140125
MTFP1	-1.42571	0.00285717	chr22	30697584	30738544
TBRG4	-0.820403	0.00290299	chr7	45429575	45446587
TBRG4	-0.820403	0.00290299	chr7	46009787	46027764
LIMD1	-1.76249	0.00293223	chr3	45549706	45625872
NDUFS3	-0.990126	0.00295083	chr11	48052753	48131561
HOXC10	-2.08768	0.00300536	chr12	53611197	53628792
HOXC10	-2.08768	0.00300536	chr12	53437462	53446356
CBX8	-0.498053	0.00301407	chr17	77920697	77935727
UQCRC1	-1.03035	0.00301972	chr3	48595953	48604535
IDH3A	-0.688168	0.00302557	chr15	79271048	79297840
IDH3A	-0.688168	0.00302557	chr15	77819352	77871538
HMGN2P15	-4.78071	0.00303284	chr17	41602290	41623754
SAT1	-1.71226	0.00309312	chrX	23820936	23874242
CCDC43	-0.536075	0.00310291	chr17	43351165	43399193
KCTD14	-3.50615	0.0031326	chr11	78000906	78066453
KCTD14	-3.50615	0.0031326	chr11	77741180	77763250
PCDHGA10	-2.19487	0.00313905	chr5	141695390	141707861
HIST1H2BI	-5.02302	0.00324326	chr6	26335889	26381114
NR2E1	-3.12267	0.00334171	chr6	108301046	108326325
GNAS	-0.568502	0.00337345	chr20	57186786	57222963
DGAT2	-1.95769	0.00338765	chr11	74731965	74747727
SWT1	-0.453366	0.00341118	chr1	185369487	185384970
SWT1	-0.453366	0.00341118	chr1	185305744	185319689
SWT1	-0.453366	0.00341118	chr1	184577403	184605837
SWT1	-0.453366	0.00341118	chr1	185743414	185828230
TMEM161B	-0.964571	0.00342059	chr5	87540613	87553046
TLE6	-1.69799	0.00344743	chr19	3549848	3557594
TLE6	-1.69799	0.00344743	chr19	3553840	3557364
ZNF77	-0.663864	0.00353014	chr19	3549848	3557594
ZNF77	-0.663864	0.00353014	chr19	3553840	3557364
RAB20	-2.89464	0.00354419	chr13	110741872	110762662
RAB20	-2.89464	0.00354419	chr13	110652026	110690859
RAB20	-2.89464	0.00354419	chr13	111044682	111074076
USF2	-0.720652	0.00358856	chr19	35878525	35909096
USF2	-0.720652	0.00358856	chr19	35598600	35616387
PDHB	-0.983917	0.00360212	chr3	59229210	59238476
PDHB	-0.983917	0.00360212	chr3	59085629	59129340
SNORD83A	-1.21747	0.00360596	chr22	38708726	38724507
SCARNA20	-1.37601	0.00364401	chr11	8709459	8722685
SCARNA20	-1.37601	0.00364401	chr1	204068004	204086643
SCARNA20	-1.37601	0.00364401	chr15	75985724	76002078
SCARNA20	-1.37601	0.00364401	chr1	205214031	205232083
SCARNA20	-1.37601	0.00364401	chr11	8828487	8837323
PNKD	-0.777403	0.00371396	chr2	218554474	218580592
PNKD	-0.777403	0.00371396	chr2	219556351	219611493
SNORD12B	-1.22859	0.00374051	chr20	47283736	47346760
SNORD12B	-1.22859	0.00374051	chr20	48837672	48906584
HIST1H2AB	-2.01947	0.0037408	chr6	26335889	26381114
POLH	-0.486624	0.00380847	chr6	43594142	43609141
SNORA7B	-0.938491	0.00382935	chr3	129314373	129347009
LYST	-1.33773	0.00383601	chr1	236291701	236313069
LYST	-1.33773	0.00383601	chr1	236021874	236117851
LYST	-1.33773	0.00383601	chr1	235090485	235155542
SCN8A	-3.44316	0.00388995	chr12	52418301	52480049
DPYSL5	-5.20772	0.00389532	chr2	27923532	27961090
DPYSL5	-5.20772	0.00389532	chr2	26975151	26997453
SHISA4	-0.542035	0.00390242	chr1	201529126	201537727
SHISA4	-0.542035	0.00390242	chr1	201417557	201421590
SHISA4	-0.542035	0.00390242	chr1	201428260	201438235
SHISA4	-0.542035	0.00390242	chr1	201508144	201512464
SHISA4	-0.542035	0.00390242	chr1	201507243	201510615
SHISA4	-0.542035	0.00390242	chr1	201508240	201510619
SLC43A1	-1.67777	0.00393917	chr11	57542704	57562711
SLC43A1	-1.67777	0.00393917	chr11	57191336	57221709
MSI2	-0.747065	0.00409004	chr17	55937868	56033444
CHRM1	-3.26557	0.00412508	chr11	62193801	62208266
LINC00456	-3.71027	0.00418871	chr13	97762626	97795827
LINC00456	-3.71027	0.00418871	chr13	97843418	97878192
SETD5	-0.825361	0.00426116	chr3	8531831	8568074
NDUFC2	-0.529879	0.00428075	chr11	78000906	78066453
NDUFC2	-0.529879	0.00428075	chr11	77741180	77763250
FYCO1	-0.835629	0.0042841	chr3	45549706	45625872
CYTL1	-2.60351	0.00430203	chr4	5194603	5219194
NT5DC2	-0.770478	0.00430301	chr3	53270019	53305118
RDX	-0.877204	0.004321	chr11	110186732	110244138
RDX	-0.877204	0.004321	chr11	109930706	109965020
GPR18	-3.5614	0.00436032	chr13	99127849	99162730
LINC00322	-3.82285	0.00442972	chr21	45184050	45198974
MAT1A	-5.48027	0.00445637	chr10	82203799	82235282
TRAF3IP2-AS1	-1.14729	0.00449137	chr6	110849134	110880081
TRAF3IP2-AS1	-1.14729	0.00449137	chr6	111903417	111928288
KCTD6	-1.21807	0.00452768	chr3	59229210	59238476
KCTD6	-1.21807	0.00452768	chr3	59085629	59129340
LINC00337	-1.33503	0.00453846	chr1	6075446	6092519
ATP8B2	-1.53627	0.00457414	chr1	153722057	153764373
ATP8B2	-1.53627	0.00457414	chr1	154377756	154405906
ATP8B2	-1.53627	0.00457414	chr1	154971343	154990193
LIPT2	-0.949083	0.00467309	chr11	74731965	74747727
DYNLL2	-0.796467	0.00471014	chr17	55937868	56033444
ESPNL	-4.47252	0.00474834	chr2	238363878	238412060
UNG	-0.845353	0.00478307	chr12	110485434	110519941
UNG	-0.845353	0.00478307	chr12	109216068	109251179
SNORD93	-3.81294	0.00480801	chr7	23082690	23113044
PNO1	-0.447157	0.00483492	chr2	68092921	68112974
TIMM17A	-0.768306	0.00488793	chr1	201529126	201537727
TIMM17A	-0.768306	0.00488793	chr1	201417557	201421590
TIMM17A	-0.768306	0.00488793	chr1	201428260	201438235
TIMM17A	-0.768306	0.00488793	chr1	201508144	201512464
TIMM17A	-0.768306	0.00488793	chr1	201507243	201510615
TIMM17A	-0.768306	0.00488793	chr1	201508240	201510619
SETDB2	-0.42682	0.00492547	chr13	49196971	49207816
SETDB2	-0.42682	0.00492547	chr13	49299806	49326316
PRAC2	-4.13056	0.00500371	chr17	46064345	46101814
AAMP	-0.614232	0.0050736	chr2	218554474	218580592
AAMP	-0.614232	0.0050736	chr2	219556351	219611493
ANKRD28	-1.00602	0.00508836	chr3	16080733	16167515
ANKRD28	-1.00602	0.00508836	chr3	15670795	15701955
XRCC6	-0.765732	0.00511348	chr22	41047357	41079095
XRCC6	-0.765732	0.00511348	chr22	41105152	41140125
EEF1B2	-0.651759	0.00512522	chr2	206547239	206588437
USP32	-0.987629	0.00517924	chr17	59388117	59434177
USP32	-0.987629	0.00517924	chr17	59271633	59338867
NOX4	-4.58999	0.00519542	chr11	88898270	88924966
CATSPERB	-6.8838	0.00523956	chr14	91294093	91340871
KIF3A	-0.812819	0.00528239	chr5	132574418	132628047
CRYL1	-1.83478	0.00528423	chr13	20692498	20707586
CRYL1	-1.83478	0.00528423	chr13	21086238	21133481
ELOVL7	-2.71439	0.00529713	chr5	60909810	60933292
GP5	-3.25128	0.00534181	chr3	194525965	194550336
GP5	-3.25128	0.00534181	chr3	194870071	194882093
GP5	-3.25128	0.00534181	chr3	194905707	194932415
GP5	-3.25128	0.00534181	chr3	193963649	193996588
ZNF648	-4.16174	0.00534373	chr1	182247309	182272548
SLC9C1	-2.33857	0.00537179	chr3	112007220	112112153
EIF5AL1	-1.28252	0.00537179	chr10	82203799	82235282
ACSL3	-0.904429	0.00541111	chr2	223571260	223666469
ACSL3	-0.904429	0.00541111	chr2	224561002	224593434
ACSL3	-0.904429	0.00541111	chr2	223101780	223138405
AP5B1	-0.631963	0.00541791	chr11	65179983	65197798
PMS2	-0.266632	0.00542696	chr7	6290919	6309327
GEMIN6	-0.421608	0.0054358	chr2	39694312	39722412
C1orf61	-3.89302	0.00553057	chr1	155930439	155961181
C1orf61	-3.89302	0.00553057	chr1	156065564	156100783
C1orf61	-3.89302	0.00553057	chr1	156447196	156479323
COA3	-0.423377	0.00555151	chr17	41602290	41623754
SNORD19	-2.14557	0.00556374	chr3	53270019	53305118
SNORD19	-2.14557	0.00556374	chr3	53270019	53305118
SNRPB	-0.935072	0.00567094	chr20	1869683	1888333
MAK	-2.99895	0.00573189	chr6	11200385	11279065
MAK	-2.99895	0.00573189	chr6	11423588	11438701
MAK	-2.99895	0.00573189	chr6	10409391	10416014
MAK	-2.99895	0.00573189	chr6	10412744	10415395
MAK	-2.99895	0.00573189	chr6	10412807	10415436
MAK	-2.99895	0.00573189	chr6	10426099	10427611
MAK	-2.99895	0.00573189	chr6	10426145	10427452
MAK	-2.99895	0.00573189	chr6	10426228	10427478
MAK	-2.99895	0.00573189	chr6	10426500	10427357
MAK	-2.99895	0.00573189	chr6	10404770	10406366
MAK	-2.99895	0.00573189	chr6	10404802	10406339
MAK	-2.99895	0.00573189	chr6	10404906	10406188
MAK	-2.99895	0.00573189	chr6	10404898	10405716
MEX3A	-1.42997	0.00574215	chr1	155930439	155961181
MEX3A	-1.42997	0.00574215	chr1	156065564	156100783
MEX3A	-1.42997	0.00574215	chr1	156447196	156479323
CBX3	-0.565931	0.00578923	chr7	25870216	25897772
APOO	-0.582953	0.00583273	chrX	23820936	23874242
DDX23	-0.515868	0.00583273	chr12	48419821	48438949
ARHGEF19	-0.960513	0.00583789	chr1	15585176	15623813
ZC3H12C	-0.807733	0.00591546	chr11	110186732	110244138
ZC3H12C	-0.807733	0.00591546	chr11	109930706	109965020
TOLLIP	-0.40195	0.00594713	chr11	1780783	1782687
TOLLIP	-0.40195	0.00594713	chr11	1781026	1782500
SF1	-0.490932	0.00598776	chr11	65179983	65197798
RNU7-57P	-3.17568	0.00599967	chr1	153722057	153764373
RNU7-57P	-3.17568	0.00599967	chr1	154377756	154405906
RNU7-57P	-3.17568	0.00599967	chr1	154971343	154990193
NELL1	-4.18936	0.00603836	chr11	19654559	19716744
NELL1	-4.18936	0.00603836	chr11	19731728	19762665
GAPDHP27	-3.79464	0.00608184	chr1	120173230	120218904
BECN1	-0.46017	0.00612165	chr17	41602290	41623754
SSUH2	-2.90757	0.00617519	chr3	8531831	8568074
NDUFS2	-0.439632	0.00625968	chr1	160577366	160608201
NDUFS2	-0.439632	0.00625968	chr1	161455018	161483793
NDUFS2	-0.439632	0.00625968	chr1	161151774	161172830
WDR6	-0.581053	0.00626662	chr3	48595953	48604535
TAX1BP1	-0.5204	0.00627063	chr7	27716763	27755782
MYC	-1.32261	0.00628239	chr8	127836303	127890926
MYC	-1.32261	0.00628239	chr8	128746555	128754345
ZFP64	-0.471005	0.0063126	chr20	49949995	50075002
ZFP64	-0.471005	0.0063126	chr20	50103402	50129891
THEM6	-0.663747	0.00635925	chr8	143742902	143765554
NDUFB9	-0.488838	0.00638804	chr8	126219801	126255400
NDUFB9	-0.488838	0.00638804	chr8	125672030	125714791
NDUFB9	-0.488838	0.00638804	chr8	125452914	125468353
NDUFB9	-0.488838	0.00638804	chr8	126422372	126446420
SNORD46	-1.12601	0.00642934	chr1	45269538	45286320
TIGD4	-1.16796	0.00648444	chr4	154064390	154105228
PPFIA1	-0.861389	0.00652074	chr11	69256930	69286806
PPFIA1	-0.861389	0.00652074	chr11	69450901	69458746
ABHD10	-0.556203	0.00652074	chr3	112007220	112112153
XPO1	-0.415383	0.00661255	chr2	62683933	62729626
STMN1	-0.574228	0.00669839	chr1	26342053	26362548
STMN1	-0.574228	0.00669839	chr1	25236090	25299691
STMN1	-0.574228	0.00669839	chr1	27018183	27025288
DYDC2	-5.28807	0.00674448	chr10	82203799	82235282
ZNF2	-0.613053	0.00679816	chr2	95685196	95725372
ZNF2	-0.613053	0.00679816	chr2	95982815	96004039
PRKAR2A	-0.801983	0.00680178	chr3	48595953	48604535
TM7SF3	-0.536266	0.00688155	chr12	26266496	26280375
RBX1	-0.437152	0.00688155	chr22	41047357	41079095
RBX1	-0.437152	0.00688155	chr22	41105152	41140125
YWHAB	-0.474004	0.00693159	chr20	43306909	43363550
ETV7	-1.58838	0.00697898	chr6	37275920	37293093
ETV7	-1.58838	0.00697898	chr6	36783678	36796472
RANBP17	-0.92886	0.00703353	chr5	169715703	169744659
ANKRD52	-0.855306	0.00713766	chr12	56352688	56367367
ANKRD52	-0.855306	0.00713766	chr12	56118796	56140241
ACTBL2	-2.55693	0.00714317	chr5	56730069	56800610
KLHDC8A	-5.46148	0.00722865	chr1	205214031	205232083
MOGAT1	-3.01454	0.00724369	chr2	223571260	223666469
MOGAT1	-3.01454	0.00724369	chr2	223101780	223138405
CALM3	-0.376919	0.00727268	chr19	47582898	47628566
RYR2	-2.11707	0.00733141	chr1	236291701	236313069
DIRAS1	-1.3823	0.00737046	chr19	3549848	3557594
DIRAS1	-1.3823	0.00737046	chr19	3553840	3557364
YWHAH	-0.916417	0.00738541	chr22	32602701	32635209
YWHAH	-0.916417	0.00738541	chr22	33079894	33168303
YWHAH	-0.916417	0.00738541	chr22	32897595	33003671
YWHAH	-0.916417	0.00738541	chr22	33040238	33066684
MYO1G	-3.77331	0.00741109	chr7	44126931	44141876
MYO1G	-3.77331	0.00741109	chr7	45429575	45446587
MYO1G	-3.77331	0.00741109	chr7	46009787	46027764
TMF1	-0.825107	0.0074275	chr3	69969985	69997520
ARF3	-0.645787	0.00746168	chr12	48419821	48438949
CCP110	-0.557417	0.00747982	chr16	19754708	19789862
SLC25A20	-0.716946	0.00757479	chr3	48595953	48604535
ALG11	-0.596286	0.00757602	chr13	51880639	51908277
ALG11	-0.596286	0.00757602	chr13	52162310	52220705
GOT2P3	-2.91929	0.00770017	chr12	9484145	9533068
CHRNA5	-1.34685	0.00774766	chr15	79271048	79297840
RRP1B	-0.753306	0.00778399	chr21	45184050	45198974
AQP11	-0.816736	0.00786567	chr11	78000906	78066453
AQP11	-0.816736	0.00786567	chr11	77741180	77763250
ANKRD44-IT1	-2.57724	0.00787753	chr2	198144172	198175429
SLC25A4	-1.61848	0.00802296	chr4	185712197	185734497
APOC1	-2.06994	0.00804475	chr19	45594228	45608113
LINC00297	-3.49696	0.00804951	chr13	30679370	30717832
LINC00297	-3.49696	0.00804951	chr13	30415713	30432656
C17orf58	-0.594355	0.00810947	chr17	66282309	66291041
C17orf58	-0.594355	0.00810947	chr17	66372983	66398505
C17orf58	-0.594355	0.00810947	chr17	66755143	66791994
SPACA3	-4.6371	0.008163	chr17	30813740	30864671
TMCC1-AS1	-0.93687	0.00822006	chr3	129314373	129347009
MEF2C	-1.24427	0.00828093	chr5	87540613	87553046
LINC00992	-4.42633	0.00836092	chr5	115986786	116020164
SCG3	-3.7501	0.00840432	chr15	52772901	52797081
TAF6L	-0.47766	0.00842525	chr11	62193801	62208266
HOXA11-AS	-2.31612	0.0084627	chr7	27716763	27755782
CCDC13-AS1	-4.39564	0.00847065	chr3	43434191	43464769
CCDC13-AS1	-4.39564	0.00847065	chr3	42753211	42785837
ABCF1	-0.483963	0.00869922	chr6	30714473	30809679
P4HA1	-0.401202	0.00870354	chr10	74002613	74039390
KCNQ3	-5.50961	0.0087359	chr8	134367514	134403635
PAXIP1	-0.876946	0.00875971	chr7	155248760	155284907
SOGA1	-1.19232	0.00877711	chr20	35458876	35492675
RFC4	-0.895149	0.00884716	chr3	185788155	185830123
RFC4	-0.895149	0.00884716	chr3	186650670	186705555
MFSD9	-0.478775	0.00885307	chr2	102362487	102384333
REEP2	-1.77264	0.00888378	chr5	137988877	138005309
DDX56	-0.90298	0.00889412	chr7	44126931	44141876
DDX56	-0.90298	0.00889412	chr7	45429575	45446587
ATG3	-0.460336	0.00896937	chr3	112007220	112112153
NEIL1	-1.92896	0.00898027	chr15	75985724	76002078
AP1B1	-0.529677	0.00899802	chr22	29475989	29514663
AP1B1	-0.529677	0.00899802	chr22	30697584	30738544
TCF20	-0.619766	0.00904302	chr22	43317419	43359709
TCF20	-0.619766	0.00904302	chr22	43386362	43430527
SGIP1	-3.44632	0.00904531	chr1	66697459	66820413
MATN2	-1.29472	0.00914442	chr8	98346653	98368925
MATN2	-1.29472	0.00914442	chr8	98407309	98464743
UBE2L3	-0.458072	0.00918071	chr22	22190726	22212766
NMRK2	-5.05231	0.00921089	chr19	3549848	3557594
NMRK2	-5.05231	0.00921089	chr19	3553840	3557364
DUS3L	-0.407696	0.00924646	chr19	6507473	6539067
DLEU1	-0.965752	0.00931285	chr13	51084589	51107059
PTK7	-2.28334	0.00944562	chr6	43594142	43609141
MRPS5	-0.596385	0.00945919	chr2	95685196	95725372
MRPS5	-0.596385	0.00945919	chr2	95982815	96004039
CCNT1	-0.424914	0.0095254	chr12	48419821	48438949
APPL1	-1.07105	0.0096418	chr3	56789594	56847008
H2AFZP3	-2.79012	0.00972626	chr13	99127849	99162730
NDUFB3	-0.420735	0.00973277	chr2	202888380	202917668
NDUFB3	-0.420735	0.00973277	chr2	201980263	201996262
FTH1P7	-1.33689	0.00988529	chr13	24040004	24048069
FTH1P7	-1.33689	0.00988529	chr13	24120949	24149466
HEXIM1	-0.544489	0.00990921	chr17	43351165	43399193
PRKAR1A	-0.368309	0.00997522	chr17	66282309	66291041
PRKAR1A	-0.368309	0.00997522	chr17	66372983	66398505
PRKAR1A	-0.368309	0.00997522	chr17	66755143	66791994
FTH1P16	-1.15313	0.0100153	chr11	78000906	78066453
FTH1P16	-1.15313	0.0100153	chr11	77741180	77763250
ATXN7	-0.85504	0.0100992	chr3	64199807	64225624
BCAS4	-1.57739	0.0101768	chr20	49949995	50075002
BCAS4	-1.57739	0.0101768	chr20	49121000	49149556
BCAS4	-1.57739	0.0101768	chr20	50103402	50129891
BCAS4	-1.57739	0.0101768	chr20	48837672	48906584
MRPL23	-1.01667	0.0102435	chr11	2912481	2934717
MRPL23	-1.01667	0.0102435	chr11	1780783	1782687
MRPL23	-1.01667	0.0102435	chr11	1781026	1782500
NAT10	-0.62317	0.0102483	chr11	35050387	35062979
NAT10	-0.62317	0.0102483	chr11	34321196	34368585
CCDC8	-3.79509	0.0102531	chr19	47582898	47628566
PSME4	-0.502271	0.0102771	chr2	54823194	54864239
YBX1P2	-0.884307	0.0102795	chr7	104406022	104457567
YBX1P2	-0.884307	0.0102795	chr7	106057612	106067464
YBX1P2	-0.884307	0.0102795	chr7	104563549	104625659
YBX1P2	-0.884307	0.0102795	chr7	104650366	104657753
YBX1P2	-0.884307	0.0102795	chr7	105698722	105713033
ABCA5	-0.93597	0.0102924	chr17	66372983	66398505
ABCA5	-0.93597	0.0102924	chr17	66755143	66791994
PPP3R1	-0.511464	0.0103845	chr2	68092921	68112974
RPS6KA5	-1.26264	0.0103967	chr14	91294093	91340871
CBX2	-0.93011	0.0104014	chr17	77920697	77935727
FAM8A1	-0.551506	0.0104297	chr6	18579730	18602351
GNPDA1	-0.802346	0.0104335	chr5	141695390	141707861
ZNF503-AS2	-1.06058	0.0104838	chr10	77186917	77229749
CHEK2	-0.958256	0.0105562	chr22	29475989	29514663
INTS4	-0.382829	0.0107332	chr11	78000906	78066453
INTS4	-0.382829	0.0107332	chr11	77741180	77763250
SEMA4C	-1.01785	0.0107974	chr2	97526694	97557517
CSNK1E	-0.416667	0.0108001	chr22	38363056	38394701
CSNK1E	-0.416667	0.0108001	chr22	38410977	38447230
CSNK1E	-0.416667	0.0108001	chr22	38564262	38582847
CSNK1E	-0.416667	0.0108001	chr22	38708726	38724507
PEAK1	-0.846315	0.0108365	chr15	77819352	77871538
SPRR2D	-3.84537	0.0110184	chr1	153722057	153764373
SEMA4A	-2.81451	0.0110429	chr1	155930439	155961181
SEMA4A	-2.81451	0.0110429	chr1	156065564	156100783
SEMA4A	-2.81451	0.0110429	chr1	156447196	156479323
GCLM	-0.40113	0.0110676	chr1	94120148	94135532
FBXO45	-0.530364	0.0113031	chr3	195611795	195642037
MMEL1	-4.64536	0.0113073	chr1	2474735	2492747
TSPO	-0.445587	0.0113744	chr22	43317419	43359709
TSPO	-0.445587	0.0113744	chr22	43386362	43430527
SLC7A6	-0.463895	0.0113775	chr16	68810672	68834248
TUBB2A	-0.90459	0.0114034	chr6	3231407	3251784
TUBB2A	-0.90459	0.0114034	chr6	3795743	3844271
ITLN2	-3.63345	0.0114568	chr1	160577366	160608201
ITLN2	-3.63345	0.0114568	chr1	161455018	161483793
ITLN2	-3.63345	0.0114568	chr1	161151774	161172830
ARNT2	-1.39637	0.0115061	chr15	81473308	81486159
ARNT2	-1.39637	0.0115061	chr15	80245670	80282496
ARNT2	-1.39637	0.0115061	chr15	81282911	81317176
ARNT2	-1.39637	0.0115061	chr15	80602055	80619195
C1orf122	-0.382519	0.0116225	chr1	38492681	38512411
TULP4	-0.991393	0.0116345	chr6	158176524	158201511
TULP4	-0.991393	0.0116345	chr6	158225088	158255601
TULP4	-0.991393	0.0116345	chr6	158826924	158839851
GFOD1	-1.1762	0.0116738	chr6	13298326	13331484
SIRPAP1	-3.63378	0.0116763	chr22	30697584	30738544
VAPB	-0.608863	0.0117599	chr20	57186786	57222963
BCAS1	-2.20255	0.0117992	chr20	52481551	52577665
BCAS1	-2.20255	0.0117992	chr20	52737677	52751543
BCAS1	-2.20255	0.0117992	chr20	52442468	52448162
BCAS1	-2.20255	0.0117992	chr20	52225281	52240942
ATP13A5	-4.42396	0.0118334	chr3	193963649	193996588
GRM5	-3.42797	0.0118971	chr11	88898270	88924966
GRM5	-3.42797	0.0118971	chr11	87881406	87911995
IGSF9	-4.46514	0.011899	chr1	160577366	160608201
SLC45A3	-1.4274	0.0119146	chr1	205214031	205232083
CERK	-0.737103	0.0119254	chr22	46392208	46432834
CERK	-0.737103	0.0119254	chr22	46448016	46478243
PAIP2	-0.285928	0.0119564	chr5	137988877	138005309
NUDC	-0.480004	0.0119859	chr1	26342053	26362548
NUDC	-0.480004	0.0119859	chr1	27317438	27358569
NUDC	-0.480004	0.0119859	chr1	27018183	27025288
PRDM10	-0.369234	0.012057	chr11	129118202	129161372
FTH1P10	-1.15887	0.0121626	chr5	17114070	17133461
FTH1P10	-1.15887	0.0121626	chr5	16957549	17025561
TMEM198B	-1.01104	0.0122813	chr12	56352688	56367367
TMEM198B	-1.01104	0.0122813	chr12	56118796	56140241
SART1	-0.386668	0.0123042	chr11	65179983	65197798
SLAMF7	-2.77932	0.0123137	chr1	160577366	160608201
SLAMF7	-2.77932	0.0123137	chr1	161455018	161483793
SLAMF7	-2.77932	0.0123137	chr1	161151774	161172830
NOL11	-0.62522	0.0126083	chr17	66282309	66291041
NOL11	-0.62522	0.0126083	chr17	66372983	66398505
STON1	-1.55487	0.012609	chr2	48633690	48652779
CS	-0.502002	0.0126307	chr12	56352688	56367367
CS	-0.502002	0.0126307	chr12	56118796	56140241
RFT1	-0.413686	0.0126307	chr3	53270019	53305118
USP3-AS1	-2.2431	0.0126388	chr15	63614703	63642724
C1orf109	-0.308676	0.0127107	chr1	38492681	38512411
SNORA33	-0.746012	0.0130548	chr6	132435056	132455798
STK4	-0.505731	0.0130977	chr20	43306909	43363550
KCNQ5-IT1	-2.01051	0.0131171	chr6	74287391	74308630
PIK3CD	-1.27319	0.0132024	chr1	9488424	9512863
ZEB2	-0.673133	0.0132675	chr2	145678423	145710914
ZEB2	-0.673133	0.0132675	chr2	145264960	145282664
ZEB2	-0.673133	0.0132675	chr2	145753809	145801658
C5orf49	-3.49746	0.0133145	chr5	7751516	7782804
C5orf49	-3.49746	0.0133145	chr5	8812947	8846117
ABHD6	-1.00075	0.0133778	chr3	59085629	59129340
IDH3B	-0.738179	0.0135374	chr20	1869683	1888333
RHOA	-0.423354	0.0135386	chr3	48595953	48604535
RAB5B	-0.835238	0.0137711	chr12	56352688	56367367
RAB5B	-0.835238	0.0137711	chr12	56118796	56140241
WDR4	-1.16492	0.0139936	chr21	45184050	45198974
AGPS	-0.564705	0.014049	chr2	178102701	178110962
SCLY	-1.16314	0.0140586	chr2	238363878	238412060
FTH1	-0.926018	0.0141129	chr11	62193801	62208266
FTH1	-0.926018	0.0141129	chr11	61135873	61139214
CBWD1	-0.639758	0.0141536	chr9	673668	710160
ZNF284	-0.531964	0.0141657	chr19	44256242	44289632
MRPS16	-0.634563	0.0143747	chr10	74002613	74039390
IGHMBP2	-0.267822	0.0147913	chr11	69256930	69286806
IGHMBP2	-0.267822	0.0147913	chr11	69450901	69458746
RN7SKP269	-2.40778	0.0148044	chr1	9488424	9512863
RBM15	-0.352576	0.0149841	chr1	110717188	110733241
MRPL37	-0.480045	0.0151847	chr1	54737565	54764375
SLC30A2	-4.13999	0.0151944	chr1	26342053	26362548
SLC30A2	-4.13999	0.0151944	chr1	27317438	27358569
SLC30A2	-4.13999	0.0151944	chr1	27018183	27025288
DMTN	-1.30416	0.0152637	chr8	22502348	22531857
HSD17B6	-0.635841	0.0153378	chr12	56352688	56367367
CEACAMP5	-3.81795	0.0153698	chr19	42924977	43002977
LRRC28	-0.479202	0.0156796	chr15	99383206	99450366
LRRC28	-0.479202	0.0156796	chr15	99327426	99361671
POLR1C	-0.432375	0.0157608	chr6	43594142	43609141
CLCC1	-0.567097	0.0159448	chr1	109795857	109823020
RHOQ	-0.768344	0.0161262	chr2	45870420	45924250
ICMT	-0.552386	0.0161633	chr1	6075446	6092519
FEN1	-1.05498	0.0162524	chr11	62193801	62208266
[truncated: 398 more rows]

## Sheet: Table S3.5
Table S3.5 Enhancer associated MOTIFs in Epgn1
MOTIF	Consensus	P-value	Log P-value	q-value (Benjamini)	# of Target Sequences with Motif(of 2221)	% of Target Sequences with Motif	# of Background Sequences with Motif(of 48408)	% of Background Sequences with Motif
MITF(bHLH)/MastCells-MITF-ChIP-Seq(GSE48085)/Homer	RTCATGTGAC	1e-20	-48.06	0	953	0.105	3159.6	0.0771
BMAL1(bHLH)/Liver-Bmal1-ChIP-Seq(GSE39860)/Homer	GNCACGTG	1e-15	-35.57	0	1766	0.1946	6659.5	0.1626
USF1(bHLH)/GM12878-Usf1-ChIP-Seq(GSE32465)/Homer	SGTCACGTGR	1e-14	-32.33	0	421	0.0464	1285.2	0.0314
NPAS(bHLH)/Liver-NPAS-ChIP-Seq(GSE39860)/Homer	NVCACGTG	1e-11	-26.61	0	1532	0.1688	5854	0.1429
Zac1(Zf)/Neuro2A-Plagl1-ChIP-Seq(GSE75942)/Homer	HAWGRGGCCM	1e-09	-21.64	0	2812	0.3099	11494.1	0.2806
n-Myc(bHLH)/mES-nMyc-ChIP-Seq(GSE11431)/Homer	VRCCACGTGG	1e-09	-20.73	0	569	0.0627	1989.4	0.0486
CLOCK(bHLH)/Liver-Clock-ChIP-Seq(GSE39860)/Homer	GHCACGTG	1e-08	-20.63	0	446	0.0492	1504.2	0.0367
MNT(bHLH)/HepG2-MNT-ChIP-Seq(Encode)/Homer	DGCACACGTG	1e-08	-19.45	0	934	0.1029	3499.6	0.0854
Fli1(ETS)/CD8-FLI-ChIP-Seq(GSE20898)/Homer	NRYTTCCGGH	1e-08	-19.39	0	978	0.1078	3683.4	0.0899
AMYB(HTH)/Testes-AMYB-ChIP-Seq(GSE44588)/Homer	TGGCAGTTGG	1e-07	-17.87	0	1400	0.1543	5494.7	0.1341
BMYB(HTH)/Hela-BMYB-ChIP-Seq(GSE27030)/Homer	NHAACBGYYV	1e-07	-17.82	0	1359	0.1498	5321.6	0.1299
Max(bHLH)/K562-Max-ChIP-Seq(GSE31477)/Homer	RCCACGTGGYYN	1e-07	-17.73	0	559	0.0616	1994.6	0.0487
ERG(ETS)/VCaP-ERG-ChIP-Seq(GSE14097)/Homer	ACAGGAAGTG	1e-07	-17.2	0	1561	0.172	6199.4	0.1513
Ets1-distal(ETS)/CD4+-PolII-ChIP-Seq(Barski_et_al.)/Homer	MACAGGAAGT	1e-07	-16.26	0	307	0.0338	1016.1	0.0248
Elf4(ETS)/BMDM-Elf4-ChIP-Seq(GSE88699)/Homer	ACTTCCKGKT	1e-06	-15.05	0	963	0.1061	3714.8	0.0907
AP-1(bZIP)/ThioMac-PU.1-ChIP-Seq(GSE21512)/Homer	VTGACTCATC	1e-06	-14.59	0	698	0.0769	2618.2	0.0639
PR(NR)/T47D-PR-ChIP-Seq(GSE31130)/Homer	VAGRACAKNCTGTBC	1e-06	-14.49	0	2046	0.2255	8377.8	0.2045
ETS1(ETS)/Jurkat-ETS1-ChIP-Seq(GSE17954)/Homer	ACAGGAAGTG	1e-06	-14.41	0	973	0.1072	3771.9	0.0921
TFE3(bHLH)/MEF-TFE3-ChIP-Seq(GSE75757)/Homer	GTCACGTGACYV	1e-05	-13.75	0	76	0.0084	188.4	0.0046
c-Myc(bHLH)/LNCAP-cMyc-ChIP-Seq(Unpublished)/Homer	VCCACGTG	1e-05	-13.69	0	282	0.0311	950.4	0.0232
Etv2(ETS)/ES-ER71-ChIP-Seq(GSE59402)/Homer(0.967)	NNAYTTCCTGHN	1e-05	-12.99	0	901	0.0993	3502.8	0.0855
GABPA(ETS)/Jurkat-GABPa-ChIP-Seq(GSE17954)/Homer	RACCGGAAGT	1e-05	-12.68	0.0001	792	0.0873	3051.2	0.0745
Elk4(ETS)/Hela-Elk4-ChIP-Seq(GSE31477)/Homer	NRYTTCCGGY	1e-05	-12.54	0.0001	381	0.042	1359.5	0.0332
Atf3(bZIP)/GBM-ATF3-ChIP-Seq(GSE33912)/Homer	DATGASTCATHN	1e-05	-12.35	0.0001	623	0.0687	2353.9	0.0575
EWS:FLI1-fusion(ETS)/SK_N_MC-EWS:FLI1-ChIP-Seq(SRA014231)/Homer	VACAGGAAAT	1e-05	-12.27	0.0001	518	0.0571	1921.7	0.0469
ETV4(ETS)/HepG2-ETV4-ChIP-Seq(ENCODE)/Homer	ACCGGAAGTG	1e-05	-12.14	0.0001	912	0.1005	3570.3	0.0872
Bach2(bZIP)/OCILy7-Bach2-ChIP-Seq(GSE44420)/Homer	TGCTGAGTCA	1e-05	-12.11	0.0001	185	0.0204	594.4	0.0145
c-Myc(bHLH)/mES-cMyc-ChIP-Seq(GSE11431)/Homer	VVCCACGTGG	1e-05	-12.07	0.0001	415	0.0457	1504.2	0.0367
ETV1(ETS)/GIST48-ETV1-ChIP-Seq(GSE22441)/Homer	AACCGGAAGT	1e-05	-11.9	0.0001	1234	0.136	4949.7	0.1208
MYB(HTH)/ERMYB-Myb-ChIPSeq(GSE22095)/Homer	GGCVGTTR	1e-05	-11.82	0.0001	1518	0.1673	6175	0.1507
PGR(NR)/EndoStromal-PGR-ChIP-Seq(GSE69539)/Homer	AAGAACATWHTGTTC	1e-05	-11.64	0.0001	227	0.025	761.5	0.0186
ZFX(Zf)/mES-Zfx-ChIP-Seq(GSE11431)/Homer	AGGCCTRG	1e-05	-11.52	0.0001	1239	0.1365	4983	0.1216
JunB(bZIP)/DendriticCells-Junb-ChIP-Seq(GSE36099)/Homer	RATGASTCAT	0.0001	-11.43	0.0001	499	0.055	1859.3	0.0454
AR-halfsite(NR)/LNCaP-AR-ChIP-Seq(GSE27824)/Homer	CCAGGAACAG	0.0001	-10.97	0.0002	3495	0.3852	14916.1	0.3641
NF1-halfsite(CTF)/LNCaP-NF1-ChIP-Seq(Unpublished)/Homer	YTGCCAAG	0.0001	-10.79	0.0002	1637	0.1804	6727.1	0.1642
Sox9(HMG)/Limb-SOX9-ChIP-Seq(GSE73225)/Homer	AGGVNCCTTTGT	0.0001	-10.68	0.0003	831	0.0916	3266	0.0797
PU.1(ETS)/ThioMac-PU.1-ChIP-Seq(GSE21512)/Homer	AGAGGAAGTG	0.0001	-10.57	0.0003	497	0.0548	1868.4	0.0456
AP-2gamma(AP2)/MCF7-TFAP2C-ChIP-Seq(GSE21234)/Homer	SCCTSAGGSCAW	0.0001	-10.17	0.0004	895	0.0986	3551.9	0.0867
Fra1(bZIP)/BT549-Fra1-ChIP-Seq(GSE46166)/Homer	NNATGASTCATH	0.0001	-10.14	0.0004	498	0.0549	1881.9	0.0459
Rbpj1(?)/Panc1-Rbpj1-ChIP-Seq(GSE47459)/Homer	HTTTCCCASG	0.0001	-10.13	0.0004	1494	0.1646	6130.9	0.1497
Jun-AP1(bZIP)/K562-cJun-ChIP-Seq(GSE31477)/Homer	GATGASTCATCN	0.0001	-10.04	0.0004	207	0.0228	703.8	0.0172
Fosl2(bZIP)/3T3L1-Fosl2-ChIP-Seq(GSE56872)/Homer	NATGASTCABNN	0.0001	-9.938	0.0005	284	0.0313	1010.8	0.0247
EWS:ERG-fusion(ETS)/CADO_ES1-EWS:ERG-ChIP-Seq(SRA014231)/Homer	ATTTCCTGTN	0.0001	-9.902	0.0005	785	0.0865	3091.9	0.0755
Fra2(bZIP)/Striatum-Fra2-ChIP-Seq(GSE43429)/Homer	GGATGACTCATC	0.0001	-9.821	0.0005	426	0.0469	1591	0.0388
ZNF415(Zf)/HEK293-ZNF415.GFP-ChIP-Seq(GSE58341)/Homer	GRTGMTRGAGCC	0.0001	-9.794	0.0005	446	0.0492	1673.6	0.0409
E-box(bHLH)/Promoter/Homer	SSGGTCACGTGA	0.0001	-9.685	0.0006	60	0.0066	158	0.0039
BATF(bZIP)/Th17-BATF-ChIP-Seq(GSE39756)/Homer	DATGASTCAT	0.0001	-9.586	0.0006	596	0.0657	2302.5	0.0562
Hoxd11(Homeobox)/ChickenMSG-Hoxd11.Flag-ChIP-Seq(GSE86088)/Homer	VGCCATAAAA	0.001	-8.99	0.0011	2640	0.2909	11210.8	0.2737
AP-2alpha(AP2)/Hela-AP2alpha-ChIP-Seq(GSE31477)/Homer	ATGCCCTGAGGC	0.001	-8.624	0.0015	677	0.0746	2668.5	0.0651
Elk1(ETS)/Hela-Elk1-ChIP-Seq(GSE31477)/Homer	HACTTCCGGY	0.001	-8.502	0.0017	375	0.0413	1406.2	0.0343
bHLHE40(bHLH)/HepG2-BHLHE40-ChIP-Seq(GSE31477)/Homer	KCACGTGMCN	0.001	-8.279	0.0021	211	0.0233	743.3	0.0181
Usf2(bHLH)/C2C12-Usf2-ChIP-Seq(GSE36030)/Homer	GTCACGTGGT	0.001	-8.07	0.0025	308	0.0339	1139.7	0.0278
Esrrb(NR)/mES-Esrrb-ChIP-Seq(GSE11431)/Homer	KTGACCTTGA	0.001	-7.903	0.0029	615	0.0678	2425.4	0.0592
HOXB13(Homeobox)/ProstateTumor-HOXB13-ChIP-Seq(GSE56288)/Homer	TTTTATKRGG	0.001	-7.778	0.0032	1159	0.1277	4764.7	0.1163
Fox:Ebox(Forkhead,bHLH)/Panc1-Foxa2-ChIP-Seq(GSE47459)/Homer	NNNVCTGWGYAAACASN	0.001	-7.567	0.0039	867	0.0955	3511.3	0.0857
TATA-Box(TBP)/Promoter/Homer	CCTTTTAWAGSC	0.001	-7.537	0.0039	1320	0.1455	5473.9	0.1336
GRE(NR),IR3/RAW264.7-GRE-ChIP-Seq(Unpublished)/Homer	VAGRACAKWCTGTYC	0.001	-7.479	0.0041	194	0.0214	687.2	0.0168
Stat3(Stat)/mES-Stat3-ChIP-Seq(GSE11431)/Homer	CTTCCGGGAA	0.001	-7.386	0.0044	436	0.048	1684.4	0.0411
EHF(ETS)/LoVo-EHF-ChIP-Seq(GSE49402)/Homer	AVCAGGAAGT	0.001	-7.329	0.0046	1279	0.141	5303.4	0.1295
Rfx6(HTH)/Min6b1-Rfx6.HA-ChIP-Seq(GSE62844)/Homer	TGTTKCCTAGCAACM	0.001	-7.269	0.0048	880	0.097	3577.2	0.0873
Hoxd10(Homeobox)/ChickenMSG-Hoxd10.Flag-ChIP-Seq(GSE86088)/Homer	GGCMATGAAA	0.001	-7.036	0.006	1191	0.1313	4932.4	0.1204
Hoxa13(Homeobox)/ChickenMSG-Hoxa13.Flag-ChIP-Seq(GSE86088)/Homer	CYHATAAAAN	0.001	-7.031	0.006	2796	0.3081	12006.1	0.2931
PRDM1(Zf)/Hela-PRDM1-ChIP-Seq(GSE31477)/Homer	ACTTTCACTTTC	0.001	-6.966	0.0062	628	0.0692	2507.2	0.0612
Sox3(HMG)/NPC-Sox3-ChIP-Seq(GSE33059)/Homer	CCWTTGTY	0.001	-6.95	0.0062	1716	0.1891	7232.4	0.1765
SCL(bHLH)/HPC7-Scl-ChIP-Seq(GSE13511)/Homer	AVCAGCTG	0.01	-6.867	0.0066	4024	0.4435	17509.5	0.4274
ZNF692(Zf)/HEK293-ZNF692.GFP-ChIP-Seq(GSE58341)/Homer	GTGGGCCCCA	0.01	-6.864	0.0066	129	0.0142	438.6	0.0107
VDR(NR),DR3/GM10855-VDR+vitD-ChIP-Seq(GSE22484)/Homer	ARAGGTCANWGAGTTCANNN	0.01	-6.821	0.0067	186	0.0205	666	0.0163
STAT4(Stat)/CD4-Stat4-ChIP-Seq(GSE22104)/Homer	NYTTCCWGGAAR	0.01	-6.717	0.0074	947	0.1044	3886.3	0.0949
Nr5a2(NR)/mES-Nr5a2-ChIP-Seq(GSE19019)/Homer	BTCAAGGTCA	0.01	-6.692	0.0074	450	0.0496	1760.5	0.043
p53(p53)/Saos-p53-ChIP-Seq(GSE15780)/Homer	RRCATGYCYRGRCATGYYYN	0.01	-6.662	0.0075	88	0.0097	282	0.0069
p53(p53)/Saos-p53-ChIP-Seq/Homer	RRCATGYCYRGRCATGYYYN	0.01	-6.662	0.0075	88	0.0097	282	0.0069
ZNF711(Zf)/SHSY5Y-ZNF711-ChIP-Seq(GSE20673)/Homer	AGGCCTAG	0.01	-6.239	0.0112	1673	0.1844	7078.7	0.1728
PU.1-IRF(ETS:IRF)/Bcell-PU.1-ChIP-Seq(GSE21512)/Homer	MGGAAGTGAAAC	0.01	-6.15	0.0121	1456	0.1605	6129.7	0.1496
CArG(MADS)/PUER-Srf-ChIP-Seq(Sullivan_et_al.)/Homer	CCATATATGGNM	0.01	-6.1	0.0126	289	0.0318	1100.6	0.0269
LRF(Zf)/Erythroblasts-ZBTB7A-ChIP-Seq(GSE74977)/Homer	AAGACCCYYN	0.01	-6.026	0.0133	1267	0.1396	5307.7	0.1296
Pitx1:Ebox(Homeobox,bHLH)/Hindlimb-Pitx1-ChIP-Seq(GSE41591)/Homer	YTAATTRAWWCCAGATGT	0.01	-6.021	0.0133	200	0.022	735.8	0.018
FOXK1(Forkhead)/HEK293-FOXK1-ChIP-Seq(GSE51673)/Homer	NVWTGTTTAC	0.01	-5.97	0.0137	1011	0.1114	4193.3	0.1024
TEAD3(TEA)/HepG2-TEAD3-ChIP-Seq(Encode)/Homer	TRCATTCCAG	0.01	-5.968	0.0137	1154	0.1272	4817	0.1176
IRF8(IRF)/BMDM-IRF8-ChIP-Seq(GSE77884)/Homer	GRAASTGAAAST	0.01	-5.937	0.0138	368	0.0406	1434.7	0.035
Sox4(HMG)/proB-Sox4-ChIP-Seq(GSE50066)/Homer	YCTTTGTTCC	0.01	-5.923	0.0139	818	0.0901	3358.3	0.082
Nkx6.1(Homeobox)/Islet-Nkx6.1-ChIP-Seq(GSE40975)/Homer	GKTAATGR	0.01	-5.851	0.0147	2778	0.3061	11997.5	0.2929
IRF3(IRF)/BMDM-Irf3-ChIP-Seq(GSE67343)/Homer	AGTTTCAKTTTC	0.01	-5.795	0.0154	370	0.0408	1446.1	0.0353
ELF3(ETS)/PDAC-ELF3-ChIP-Seq(GSE64557)/Homer	ANCAGGAAGT	0.01	-5.795	0.0154	721	0.0795	2944.6	0.0719
PU.1:IRF8(ETS:IRF)/pDC-Irf8-ChIP-Seq(GSE66899)/Homer	GGAAGTGAAAST	0.01	-5.664	0.0171	215	0.0237	803.4	0.0196
Foxo3(Forkhead)/U2OS-Foxo3-ChIP-Seq(E-MTAB-2701)/Homer	DGTAAACA	0.01	-5.607	0.0179	712	0.0785	2912.4	0.0711
IRF2(IRF)/Erythroblas-IRF2-ChIP-Seq(GSE36985)/Homer	GAAASYGAAASY	0.01	-5.603	0.0179	126	0.0139	443.6	0.0108
Ap4(bHLH)/AML-Tfap4-ChIP-Seq(GSE45738)/Homer	NAHCAGCTGD	0.01	-5.583	0.0179	1035	0.1141	4314.1	0.1053
Hoxa10(Homeobox)/ChickenMSG-Hoxa10.Flag-ChIP-Seq(GSE86088)/Homer	GGYAATGAAA	0.01	-5.552	0.0183	600	0.0661	2432.2	0.0594
RORa(NR)/Liver-Rora-ChIP-Seq(GSE101115)/Homer	AAWCTAGGTCARDNN	0.01	-5.537	0.0183	140	0.0154	500.8	0.0122
Tcf3(HMG)/mES-Tcf3-ChIP-Seq(GSE11724)/Homer	ASWTCAAAGG	0.01	-5.502	0.0188	237	0.0261	897.8	0.0219
Atoh1(bHLH)/Cerebellum-Atoh1-ChIP-Seq(GSE22111)/Homer	VNRVCAGCTGGY	0.01	-5.433	0.0199	932	0.1027	3872.6	0.0945
SPDEF(ETS)/VCaP-SPDEF-ChIP-Seq(SRA014231)/Homer	ASWTCCTGBT	0.01	-5.361	0.0211	883	0.0973	3662.8	0.0894
ISRE(IRF)/ThioMac-LPS-Expression(GSE23622)/Homer	AGTTTCASTTTC	0.01	-5.304	0.0221	79	0.0087	262.6	0.0064
Nrf2(bZIP)/Lymphoblast-Nrf2-ChIP-Seq(GSE37589)/Homer	HTGCTGAGTCAT	0.01	-5.264	0.0228	45	0.005	134.8	0.0033
Nur77(NR)/K562-NR4A1-ChIP-Seq(GSE31363)/Homer	TGACCTTTNCNT	0.01	-5.238	0.0231	176	0.0194	651.1	0.0159
TEAD1(TEAD)/HepG2-TEAD1-ChIP-Seq(Encode)/Homer	CYRCATTCCA	0.01	-5.118	0.0258	997	0.1099	4170	0.1018
Sox10(HMG)/SciaticNerve-Sox3-ChIP-Seq(GSE35132)/Homer	CCWTTGTYYB	0.01	-5.065	0.0269	1578	0.1739	6722.1	0.1641
Hoxa11(Homeobox)/ChickenMSG-Hoxa11.Flag-ChIP-Seq(GSE86088)/Homer	TTTTATGGCM	0.01	-4.908	0.0312	2578	0.2841	11168.5	0.2726
OCT:OCT-short(POU,Homeobox)/NPC-OCT6-ChIP-Seq(GSE43916)/Homer	ATGCATWATGCATRW	0.01	-4.879	0.0318	710	0.0782	2931.7	0.0716
Hoxd13(Homeobox)/ChickenMSG-Hoxd13.Flag-ChIP-Seq(GSE86088)/Homer	NCYAATAAAA	0.01	-4.805	0.0339	1790	0.1973	7674.2	0.1873
ARE(NR)/LNCAP-AR-ChIP-Seq(GSE27824)/Homer	RGRACASNSTGTYCYB	0.01	-4.8	0.0339	198	0.0218	750.5	0.0183
THRb(NR)/Liver-NR1A2-ChIP-Seq(GSE52613)/Homer	TRAGGTCA	0.01	-4.793	0.0339	3831	0.4222	16786.7	0.4098
NFAT(RHD)/Jurkat-NFATC1-ChIP-Seq(Jolma_et_al.)/Homer	ATTTTCCATT	0.01	-4.635	0.039	909	0.1002	3807.5	0.0929
HOXA2(Homeobox)/mES-Hoxa2-ChIP-Seq(Donaldson_et_al.)/Homer	GYCATCMATCAT	0.1	-4.588	0.0405	88	0.0097	306.4	0.0075
TCF4(bHLH)/SHSY5Y-TCF4-ChIP-Seq(GSE96915)/Homer	SMCATCTGKH	0.1	-4.537	0.0422	1373	0.1513	5848.3	0.1428
RUNX1(Runt)/Jurkat-RUNX1-ChIP-Seq(GSE29180)/Homer	AAACCACARM	0.1	-4.501	0.0434	911	0.1004	3822.3	0.0933
FOXP1(Forkhead)/H9-FOXP1-ChIP-Seq(GSE31006)/Homer	NYYTGTTTACHN	0.1	-4.429	0.0462	404	0.0445	1629.3	0.0398
Bach1(bZIP)/K562-Bach1-ChIP-Seq(GSE31477)/Homer	AWWNTGCTGAGTCAT	0.1	-4.425	0.0462	50	0.0055	160.8	0.0039
PRDM14(Zf)/H1-PRDM14-ChIP-Seq(GSE22767)/Homer	RGGTCTCTAACY	0.1	-4.417	0.0462	284	0.0313	1120	0.0273
TEAD4(TEA)/Tropoblast-Tead4-ChIP-Seq(GSE37350)/Homer	CCWGGAATGY	0.1	-4.398	0.0463	824	0.0908	3447.5	0.0842
Egr1(Zf)/K562-Egr1-ChIP-Seq(GSE32465)/Homer	TGCGTGGGYG	0.1	-4.395	0.0463	418	0.0461	1690.6	0.0413
RUNX(Runt)/HPC7-Runx1-ChIP-Seq(GSE22178)/Homer	SAAACCACAG	0.1	-4.332	0.0486	584	0.0644	2407.5	0.0588
Foxh1(Forkhead)/hESC-FOXH1-ChIP-Seq(GSE29422)/Homer	NNTGTGGATTSS	0.1	-4.275	0.051	568	0.0626	2340.4	0.0571
EBF2(EBF)/BrownAdipose-EBF2-ChIP-Seq(GSE97114)/Homer	NABTCCCWDGGGAVH	0.1	-4.233	0.0527	855	0.0942	3590.7	0.0877
ELF5(ETS)/T47D-ELF5-ChIP-Seq(GSE30407)/Homer	ACVAGGAAGT	0.1	-4.19	0.0545	694	0.0765	2890	0.0705
RORgt(NR)/EL4-RORgt.Flag-ChIP-Seq(GSE56019)/Homer	AAYTAGGTCA	0.1	-4.122	0.0574	121	0.0133	446.3	0.0109
RORgt(NR)/EL4-RORgt.Flag-ChIP-Seq(GSE56019)/Homer	AAYTAGGTCA	0.1	-4.122	0.0574	121	0.0133	446.3	0.0109
IRF1(IRF)/PBMC-IRF1-ChIP-Seq(GSE43036)/Homer	GAAAGTGAAAGT	0.1	-4.115	0.0574	176	0.0194	673.5	0.0164
MafA(bZIP)/Islet-MafA-ChIP-Seq(GSE30298)/Homer	TGCTGACTCA	0.1	-4.114	0.0574	615	0.0678	2550.4	0.0623
ETS:RUNX(ETS,Runt)/Jurkat-RUNX1-ChIP-Seq(GSE17954)/Homer	RCAGGATGTGGT	0.1	-4.013	0.0624	81	0.0089	286.3	0.007
CDX4(Homeobox)/ZebrafishEmbryos-Cdx4.Myc-ChIP-Seq(GSE48254)/Homer	NGYCATAAAWCH	0.1	-3.949	0.066	924	0.1018	3906.7	0.0954
ETS(ETS)/Promoter/Homer	AACCGGAAGT	0.1	-3.925	0.067	217	0.0239	850	0.0207
TEAD(TEA)/Fibroblast-PU.1-ChIP-Seq(Unpublished)/Homer	YCWGGAATGY	0.1	-3.855	0.0713	711	0.0784	2979.8	0.0727
PPARa(NR),DR1/Liver-Ppara-ChIP-Seq(GSE47954)/Homer	VNAGGKCAAAGGTCA	0.1	-3.848	0.0713	962	0.106	4078.6	0.0996
NF-E2(bZIP)/K562-NFE2-ChIP-Seq(GSE31477)/Homer	GATGACTCAGCA	0.1	-3.799	0.0742	54	0.006	182.5	0.0045
Gata2(Zf)/K562-GATA2-ChIP-Seq(GSE18829)/Homer	BBCTTATCTS	0.1	-3.596	0.0901	620	0.0683	2594.2	0.0633
Nr5a2(NR)/Pancreas-LRH1-ChIP-Seq(GSE34295)/Homer	BTCAAGGTCA	0.1	-3.58	0.0909	587	0.0647	2451.3	0.0598
RUNX2(Runt)/PCa-RUNX2-ChIP-Seq(GSE33889)/Homer	NWAACCACADNN	0.1	-3.529	0.0949	726	0.08	3060.3	0.0747
T1ISRE(IRF)/ThioMac-Ifnb-Expression/Homer	ACTTTCGTTTCT	0.1	-3.529	0.0949	13	0.0014	32.4	0.0008
NPAS2(bHLH)/Liver-NPAS2-ChIP-Seq(GSE39860)/Homer	KCCACGTGAC	0.1	-3.504	0.0957	980	0.108	4176.9	0.102
CHR(?)/Hela-CellCycle-Expression/Homer	SRGTTTCAAA	0.1	-3.498	0.0957	660	0.0727	2773.6	0.0677
bHLHE41(bHLH)/proB-Bhlhe41-ChIP-Seq(GSE93764)/Homer	KCACGTGMCN	0.1	-3.475	0.0971	777	0.0856	3286.7	0.0802
EBF1(EBF)/Near-E2A-ChIP-Seq(GSE21512)/Homer	GTCCCCWGGGGA	0.1	-3.446	0.0992	899	0.0991	3823.7	0.0933
GLI3(Zf)/Limb-GLI3-ChIP-Chip(GSE11077)/Homer	CGTGGGTGGTCC	0.1	-3.358	0.1076	96	0.0106	358	0.0087
Olig2(bHLH)/Neuron-Olig2-ChIP-Seq(GSE30882)/Homer	RCCATMTGTT	0.1	-3.335	0.1092	1775	0.1956	7707.3	0.1881
EBF(EBF)/proBcell-EBF-ChIP-Seq(GSE21978)/Homer	DGTCCCYRGGGA	0.1	-3.306	0.1116	187	0.0206	738.7	0.018
Foxf1(Forkhead)/Lung-Foxf1-ChIP-Seq(GSE77951)/Homer	WWATRTAAACAN	0.1	-3.304	0.1116	929	0.1024	3963.7	0.0968
p63(p53)/Keratinocyte-p63-ChIP-Seq(GSE17611)/Homer	NNDRCATGYCYNRRCATGYH	0.1	-3.278	0.1131	284	0.0313	1152.6	0.0281
Smad3(MAD)/NPC-Smad3-ChIP-Seq(GSE36673)/Homer	TWGTCTGV	0.1	-3.233	0.1175	2601	0.2866	11401.1	0.2783
Gata1(Zf)/K562-GATA1-ChIP-Seq(GSE18829)/Homer	SAGATAAGRV	0.1	-3.23	0.1175	546	0.0602	2289	0.0559
Sox6(HMG)/Myotubes-Sox6-ChIP-Seq(GSE32627)/Homer	CCATTGTTNY	0.1	-3.223	0.1175	1540	0.1697	6671.1	0.1628
GRE(NR),IR3/A549-GR-ChIP-Seq(GSE32465)/Homer	NRGVACABNVTGTYCY	0.1	-3.216	0.1175	100	0.011	376.5	0.0092
TCFL2(HMG)/K562-TCF7L2-ChIP-Seq(GSE29196)/Homer	ACWTCAAAGG	0.1	-3.179	0.1205	72	0.0079	262.1	0.0064
Zic(Zf)/Cerebellum-ZIC1.2-ChIP-Seq(GSE60731)/Homer	CCTGCTGAGH	0.1	-3.126	0.1261	649	0.0715	2743.8	0.067
RUNX-AML(Runt)/CD4+-PolII-ChIP-Seq(Barski_et_al.)/Homer	GCTGTGGTTW	0.1	-2.919	0.1541	624	0.0688	2644.5	0.0646
CEBP:AP1(bZIP)/ThioMac-CEBPb-ChIP-Seq(GSE21512)/Homer	DRTGTTGCAA	0.1	-2.919	0.1541	729	0.0803	3105.4	0.0758
Gata4(Zf)/Heart-Gata4-ChIP-Seq(GSE35151)/Homer	NBWGATAAGR	0.1	-2.89	0.1565	975	0.1074	4191.7	0.1023
Unknown-ESC-element(?)/mES-Nanog-ChIP-Seq(GSE11724)/Homer	CACAGCAGGGGG	0.1	-2.863	0.1597	486	0.0536	2043.9	0.0499
Oct4(POU,Homeobox)/mES-Oct4-ChIP-Seq(GSE11431)/Homer	ATTTGCATAW	0.1	-2.779	0.1725	459	0.0506	1929.6	0.0471
NFAT:AP1(RHD,bZIP)/Jurkat-NFATC1-ChIP-Seq(Jolma_et_al.)/Homer	SARTGGAAAAWRTGAGTCAB	0.1	-2.767	0.1734	181	0.0199	727.7	0.0178
Bcl6(Zf)/Liver-Bcl6-ChIP-Seq(GSE31578)/Homer	NNNCTTTCCAGGAAA	0.1	-2.73	0.1789	1275	0.1405	5531.1	0.135
Hoxc9(Homeobox)/Ainv15-Hoxc9-ChIP-Seq(GSE21812)/Homer	GGCCATAAATCA	0.1	-2.713	0.1806	494	0.0544	2085.8	0.0509
Gata6(Zf)/HUG1N-GATA6-ChIP-Seq(GSE51936)/Homer	YCTTATCTBN	0.1	-2.619	0.1971	864	0.0952	3718.9	0.0908
RORg(NR)/Liver-Rorc-ChIP-Seq(GSE101115)/Homer	WAABTAGGTCAV	0.1	-2.604	0.1989	82	0.009	313.8	0.0077
Isl1(Homeobox)/Neuron-Isl1-ChIP-Seq(GSE31456)/Homer	CTAATKGV	0.1	-2.512	0.2165	1951	0.215	8561.5	0.209
Brn2(POU,Homeobox)/NPC-Brn2-ChIP-Seq(GSE35496)/Homer	ATGAATATTC	0.1	-2.51	0.2165	99	0.0109	386.4	0.0094
Brachyury(T-box)/Mesoendoderm-Brachyury-ChIP-exo(GSE54963)/Homer	ANTTMRCASBNNNGTGYKAAN	0.1	-2.489	0.2188	230	0.0253	946.3	0.0231
Stat3+il21(Stat)/CD4-Stat3-ChIP-Seq(GSE19198)/Homer	SVYTTCCNGGAARB	0.1	-2.477	0.2202	599	0.066	2559	0.0625
HIF-1a(bHLH)/MCF7-HIF1a-ChIP-Seq(GSE28352)/Homer	TACGTGCV	0.1	-2.476	0.2202	154	0.017	620.8	0.0152
MyoD(bHLH)/Myotube-MyoD-ChIP-Seq(GSE21614)/Homer	RRCAGCTGYTSY	0.1	-2.47	0.2202	573	0.0631	2444.5	0.0597
ELF1(ETS)/Jurkat-ELF1-ChIP-Seq(SRA014231)/Homer	AVCCGGAAGT	0.1	-2.446	0.2228	332	0.0366	1390.7	0.0339
Hand2(bHLH)/Mesoderm-Hand2-ChIP-Seq(GSE61475)/Homer	TGACANARRCCAGRC	0.1	-2.433	0.2243	418	0.0461	1766.3	0.0431
Otx2(Homeobox)/EpiLC-Otx2-ChIP-Seq(GSE56098)/Homer	NYTAATCCYB	0.1	-2.346	0.2432	882	0.0972	3816.8	0.0932
Sox2(HMG)/mES-Sox2-ChIP-Seq(GSE11431)/Homer	BCCATTGTTC	0.1	-2.327	0.2464	797	0.0878	3441.4	0.084
p73(p53)/Trachea-p73-ChIP-Seq(PRJNA310161)/Homer	NRRRCAWGTCCDGRCATGYY	0.1	-2.306	0.25	38	0.0042	137.2	0.0033
ZSCAN22(Zf)/HEK293-ZSCAN22.GFP-ChIP-Seq(GSE58341)/Homer	SMCAGTCWGAKGGAGGAGGC	1	-2.279	0.2553	74	0.0082	286.7	0.007
Oct4:Sox17(POU,Homeobox,HMG)/F9-Sox17-ChIP-Seq(GSE44553)/Homer	CCATTGTATGCAAAT	1	-2.274	0.2553	118	0.013	472.4	0.0115
Zic3(Zf)/mES-Zic3-ChIP-Seq(GSE37889)/Homer	GGCCYCCTGCTGDGH	1	-2.272	0.2553	434	0.0478	1844.5	0.045
IRF4(IRF)/GM12878-IRF4-ChIP-Seq(GSE32465)/Homer	ACTGAAACCA	1	-2.249	0.2586	418	0.0461	1775.9	0.0433
TEAD2(TEA)/Py2T-Tead2-ChIP-Seq(GSE55709)/Homer	CCWGGAATGY	1	-2.219	0.2646	523	0.0576	2238.2	0.0546
ZNF41(Zf)/HEK293-ZNF41.GFP-ChIP-Seq(GSE58341)/Homer	CCTCATGGTGYCYTWYTCCCTTGTG	1	-2.212	0.265	28	0.0031	98.4	0.0024
bZIP:IRF(bZIP,IRF)/Th17-BatF-ChIP-Seq(GSE39756)/Homer	NAGTTTCABTHTGACTNW	1	-2.179	0.2723	475	0.0523	2029.9	0.0495
NFkB-p65-Rel(RHD)/ThioMac-LPS-Expression(GSE23622)/Homer	GGAAATTCCC	1	-2.162	0.2755	55	0.0061	209.6	0.0051
ZFP3(Zf)/HEK293-ZFP3.GFP-ChIP-Seq(GSE58341)/Homer	GGGTTTTGAAGGATGARTAGGAGTT	1	-2.117	0.2865	8	0.0009	22.5	0.0005
Zfp809(Zf)/ES-Zfp809-ChIP-Seq(GSE70799)/Homer	GGGGCTYGKCTGGGA	1	-2.093	0.2916	156	0.0172	640.7	0.0156
STAT1(Stat)/HelaS3-STAT1-ChIP-Seq(GSE12782)/Homer	NATTTCCNGGAAAT	1	-2.062	0.2991	270	0.0298	1136.8	0.0277
Sox17(HMG)/Endoderm-Sox17-ChIP-Seq(GSE61475)/Homer	CCATTGTTYB	1	-2.023	0.3094	641	0.0706	2771.5	0.0677
Tcf21(bHLH)/ArterySmoothMuscle-Tcf21-ChIP-Seq(GSE61369)/Homer	NAACAGCTGG	1	-1.998	0.3153	767	0.0845	3331.9	0.0813
OCT4-SOX2-TCF-NANOG(POU,Homeobox,HMG)/mES-Oct4-ChIP-Seq(GSE11431)/Homer	ATTTGCATAACAATG	1	-1.996	0.3153	180	0.0198	747.3	0.0182
NeuroG2(bHLH)/Fibroblast-NeuroG2-ChIP-Seq(GSE75910)/Homer	ACCATCTGTT	1	-1.97	0.3207	1353	0.1491	5942.6	0.1451
ERE(NR),IR3/MCF7-ERa-ChIP-Seq(Unpublished)/Homer	VAGGTCACNSTGACC	1	-1.963	0.3212	197	0.0217	822.9	0.0201
Maz(Zf)/HepG2-Maz-ChIP-Seq(GSE31477)/Homer	GGGGGGGG	1	-1.943	0.3258	880	0.097	3837.5	0.0937
Pdx1(Homeobox)/Islet-Pdx1-ChIP-Seq(SRA008281)/Homer	YCATYAATCA	1	-1.912	0.3344	899	0.0991	3924.6	0.0958
NFkB-p65(RHD)/GM12787-p65-ChIP-Seq(GSE19485)/Homer	WGGGGATTTCCC	1	-1.903	0.3356	449	0.0495	1930.6	0.0471
Hoxb4(Homeobox)/ES-Hoxb4-ChIP-Seq(GSE34014)/Homer	TGATTRATGGCY	1	-1.871	0.3444	161	0.0177	669.2	0.0163
GATA3(Zf)/iTreg-Gata3-ChIP-Seq(GSE20898)/Homer	AGATAASR	1	-1.846	0.3514	1536	0.1693	6772.8	0.1653
NFE2L2(bZIP)/HepG2-NFE2L2-ChIP-Seq(Encode)/Homer	AWWWTGCTGAGTCAT	1	-1.844	0.3514	39	0.0043	148.8	0.0036
FOXM1(Forkhead)/MCF7-FOXM1-ChIP-Seq(GSE72977)/Homer	TRTTTACTTW	1	-1.842	0.3514	1032	0.1137	4522.1	0.1104
HNF4a(NR),DR1/HepG2-HNF4a-ChIP-Seq(GSE25021)/Homer	CARRGKBCAAAGTYCA	1	-1.84	0.3514	389	0.0429	1670	0.0408
ZNF264(Zf)/HEK293-ZNF264.GFP-ChIP-Seq(GSE58341)/Homer	RGGGCACTAACY	1	-1.81	0.3567	493	0.0543	2130.4	0.052
ZNF675(Zf)/HEK293-ZNF675.GFP-ChIP-Seq(GSE58341)/Homer	ARGAGGMCAAAATGW	1	-1.802	0.3575	136	0.015	563.6	0.0138
SpiB(ETS)/OCILY3-SPIB-ChIP-Seq(GSE56857)/Homer	AAAGRGGAAGTG	1	-1.797	0.3576	239	0.0263	1012.6	0.0247
ETS:E-box(ETS,bHLH)/HPC7-Scl-ChIP-Seq(GSE22178)/Homer	AGGAARCAGCTG	1	-1.783	0.3607	82	0.009	331.6	0.0081
HIC1(Zf)/Treg-ZBTB29-ChIP-Seq(GSE99889)/Homer	TGCCAGCB	1	-1.777	0.3608	1914	0.2109	8473	0.2068
PAX3:FKHR-fusion(Paired,Homeobox)/Rh4-PAX3:FKHR-ChIP-Seq(GSE19063)/Homer	ACCRTGACTAATTNN	1	-1.773	0.3608	171	0.0188	716.6	0.0175
RBPJ:Ebox(?,bHLH)/Panc1-Rbpj1-ChIP-Seq(GSE47459)/Homer	GGGRAARRGRMCAGMTG	1	-1.761	0.3632	266	0.0293	1132.4	0.0276
NFIL3(bZIP)/HepG2-NFIL3-ChIP-Seq(Encode)/Homer	VTTACGTAAYNNNNN	1	-1.758	0.3632	576	0.0635	2501.8	0.0611
SF1(NR)/H295R-Nr5a1-ChIP-Seq(GSE44220)/Homer	CAAGGHCANV	1	-1.748	0.3642	374	0.0412	1608.2	0.0393
Prop1(Homeobox)/GHFT1-PROP1.biotin-ChIP-Seq(GSE77302)/Homer	NTAATBNAATTA	1	-1.648	0.4002	698	0.0769	3051.1	0.0745
PRDM10(Zf)/HEK293-PRDM10.eGFP-ChIP-Seq(Encode)/Homer	TGGTACATTCCA	1	-1.644	0.4002	603	0.0665	2629.3	0.0642
Unknown(Homeobox)/Limb-p300-ChIP-Seq/Homer	SSCMATWAAA	1	-1.63	0.4035	677	0.0746	2959.8	0.0723
STAT5(Stat)/mCD4+-Stat5-ChIP-Seq(GSE12346)/Homer	RTTTCTNAGAAA	1	-1.576	0.4237	305	0.0336	1313.6	0.0321
Pit1+1bp(Homeobox)/GCrat-Pit1-ChIP-Seq(GSE58009)/Homer	ATGCATAATTCA	1	-1.566	0.426	330	0.0364	1424.7	0.0348
Foxo1(Forkhead)/RAW-Foxo1-ChIP-Seq(Fan_et_al.)/Homer	CTGTTTAC	1	-1.538	0.4361	1819	0.2005	8075.3	0.1971
WT1(Zf)/Kidney-WT1-ChIP-Seq(GSE90016)/Homer	MCTCCCMCRCAB	1	-1.482	0.459	425	0.0468	1850.6	0.0452
DUX(Homeobox)/C2C12-Dux-ChIP-Seq(GSE87279)/Homer	BCWGATTCAATCAAN	1	-1.474	0.4601	4	0.0004	11.2	0.0003
ZNF652/HepG2-ZNF652.Flag-ChIP-Seq(Encode)/Homer	TTAACCCTTTVNKKN	1	-1.472	0.4601	248	0.0273	1067.5	0.0261
Tbx20(T-box)/Heart-Tbx20-ChIP-Seq(GSE29636)/Homer	GGTGYTGACAGS	1	-1.468	0.4601	155	0.0171	658.9	0.0161
Lhx3(Homeobox)/Neuron-Lhx3-ChIP-Seq(GSE31456)/Homer	ADBTAATTAR	1	-1.463	0.4601	1701	0.1875	7555.2	0.1844
Hoxa9(Homeobox)/ChickenMSG-Hoxa9.Flag-ChIP-Seq(GSE86088)/Homer	RGCAATNAAA	1	-1.461	0.4601	2766	0.3048	12341.5	0.3013
Lhx2(Homeobox)/HFSC-Lhx2-ChIP-Seq(GSE48068)/Homer	TAATTAGN	1	-1.453	0.4601	1104	0.1217	4881.1	0.1191
Sox15(HMG)/CPA-Sox15-ChIP-Seq(GSE62909)/Homer	RAACAATGGN	1	-1.44	0.4626	1042	0.1148	4605.1	0.1124
Smad4(MAD)/ESC-SMAD4-ChIP-Seq(GSE29422)/Homer	VBSYGTCTGG	1	-1.437	0.4626	1245	0.1372	5514.6	0.1346
NFY(CCAAT)/Promoter/Homer	RGCCAATSRG	1	-1.416	0.4696	643	0.0709	2825.1	0.069
Phox2a(Homeobox)/Neuron-Phox2a-ChIP-Seq(GSE31456)/Homer	YTAATYNRATTA	1	-1.413	0.4696	419	0.0462	1829	0.0446
ZNF189(Zf)/HEK293-ZNF189.GFP-ChIP-Seq(GSE58341)/Homer	TGGAACAGMA	1	-1.4	0.4728	718	0.0791	3161.1	0.0772
Egr2(Zf)/Thymocytes-Egr2-ChIP-Seq(GSE34254)/Homer	NGCGTGGGCGGR	1	-1.394	0.4733	74	0.0082	308	0.0075
MafB(bZIP)/BMM-Mafb-ChIP-Seq(GSE75722)/Homer	WNTGCTGASTCAGCANWTTY	1	-1.357	0.4888	354	0.039	1543.8	0.0377
HLF(bZIP)/HSC-HLF.Flag-ChIP-Seq(GSE69817)/Homer	RTTATGYAAB	1	-1.317	0.5063	802	0.0884	3544.1	0.0865
NeuroD1(bHLH)/Islet-NeuroD1-ChIP-Seq(GSE30298)/Homer	GCCATCTGTT	1	-1.315	0.5063	663	0.0731	2923.5	0.0714
PPARE(NR),DR1/3T3L1-Pparg-ChIP-Seq(GSE13511)/Homer	TGACCTTTGCCCCA	1	-1.265	0.5288	831	0.0916	3679.2	0.0898
Smad2(MAD)/ES-SMAD2-ChIP-Seq(GSE29422)/Homer	CTGTCTGG	1	-1.261	0.5288	1223	0.1348	5436.3	0.1327
NF1(CTF)/LNCAP-NF1-ChIP-Seq(Unpublished)/Homer	CYTGGCABNSTGCCAR	1	-1.245	0.5348	306	0.0337	1337.7	0.0327
Znf263(Zf)/K562-Znf263-ChIP-Seq(GSE31477)/Homer	CVGTSCTCCC	1	-1.239	0.5354	1620	0.1785	7221.3	0.1763
E2F6(E2F)/Hela-E2F6-ChIP-Seq(GSE31477)/Homer	GGCGGGAARN	1	-1.236	0.5354	298	0.0328	1302.4	0.0318
Pax7(Paired,Homeobox),longest/Myoblast-Pax7-ChIP-Seq(GSE25064)/Homer	NTAATTDGCYAATTANNWWD	1	-1.223	0.5394	33	0.0036	134.2	0.0033
HRE(HSF)/HepG2-HSF1-ChIP-Seq(GSE31477)/Homer	BSTTCTRGAABVTTCYAGAA	1	-1.175	0.5632	110	0.0121	472.7	0.0115
Chop(bZIP)/MEF-Chop-ChIP-Seq(GSE35681)/Homer	ATTGCATCAT	1	-1.16	0.569	218	0.024	951.1	0.0232
Tcfcp2l1(CP2)/mES-Tcfcp2l1-ChIP-Seq(GSE11431)/Homer	NRAACCRGTTYRAACCRGYT	1	-1.14	0.5782	87	0.0096	372.4	0.0091
Pknox1(Homeobox)/ES-Prep1-ChIP-Seq(GSE63282)/Homer	SCTGTCAVTCAV	1	-1.082	0.6099	170	0.0187	742.1	0.0181
HNF6(Homeobox)/Liver-Hnf6-ChIP-Seq(ERP000394)/Homer	NTATYGATCH	1	-1.058	0.622	472	0.052	2092.3	0.0511
FoxL2(Forkhead)/Ovary-FoxL2-ChIP-Seq(GSE60858)/Homer	WWTRTAAACAVG	1	-1.055	0.622	815	0.0898	3630.3	0.0886
FOXK2(Forkhead)/U2OS-FOXK2-ChIP-Seq(E-MTAB-2204)/Homer	SCHTGTTTACAT	1	-1.038	0.6296	568	0.0626	2524.3	0.0616
RXR(NR),DR1/3T3L1-RXR-ChIP-Seq(GSE13511)/Homer	TAGGGCAAAGGTCA	1	-1.028	0.6331	947	0.1044	4226.1	0.1032
ZKSCAN1(Zf)/HepG2-ZKSCAN1-ChIP-Seq(Encode)/Homer	GCACAYAGTAGGKCY	1	-1.025	0.6331	32	0.0035	134.8	0.0033
HRE(HSF)/Striatum-HSF1-ChIP-Seq(GSE38000)/Homer	TTCTAGAABNTTCTA	1	-1.02	0.6331	178	0.0196	781.4	0.0191
Six1(Homeobox)/Myoblast-Six1-ChIP-Chip(GSE20150)/Homer	GKVTCADRTTWC	1	-1.01	0.6365	205	0.0226	902.8	0.022
Hnf1(Homeobox)/Liver-Foxa2-Chip-Seq(GSE25694)/Homer	GGTTAAWCATTAA	1	-0.983	0.6509	123	0.0136	538.4	0.0131
ZNF669(Zf)/HEK293-ZNF669.GFP-ChIP-Seq(GSE58341)/Homer	GARTGGTCATCGCCC	1	-0.9808	0.6509	42	0.0046	179.6	0.0044
PAX5(Paired,Homeobox),condensed/GM12878-PAX5-ChIP-Seq(GSE32465)/Homer	GTCACGCTCSCTGM	1	-0.969	0.6546	72	0.0079	312.7	0.0076
LEF1(HMG)/H1-LEF1-ChIP-Seq(GSE64758)/Homer	CCTTTGATST	1	-0.9619	0.6565	628	0.0692	2801.4	0.0684
HOXA1(Homeobox)/mES-Hoxa1-ChIP-Seq(SRP084292)/Homer	TGATKGATGR	1	-0.9612	0.6565	205	0.0226	905.9	0.0221
Nkx3.1(Homeobox)/LNCaP-Nkx3.1-ChIP-Seq(GSE28264)/Homer	AAGCACTTAA	1	-0.9438	0.663	2475	0.2728	11118.7	0.2714
CUX1(Homeobox)/K562-CUX1-ChIP-Seq(GSE92882)/Homer	TATCGATNAN	1	-0.9227	0.6744	601	0.0662	2684.1	0.0655
Hoxd12(Homeobox)/ChickenMSG-Hoxd12.Flag-ChIP-Seq(GSE86088)/Homer	HDGYAATGAAAN	1	-0.9115	0.6792	2110	0.2325	9479.6	0.2314
Pit1(Homeobox)/GCrat-Pit1-ChIP-Seq(GSE58009)/Homer	ATGMATATDC	1	-0.898	0.6856	977	0.1077	4378.3	0.1069
p53(p53)/mES-cMyc-ChIP-Seq(GSE11431)/Homer	ACATGCCCGGGCAT	1	-0.8878	0.6898	19	0.0021	80	0.002
MafK(bZIP)/C2C12-MafK-ChIP-Seq(GSE36030)/Homer	GCTGASTCAGCA	1	-0.8639	0.7036	169	0.0186	750.8	0.0183
ZNF143|STAF(Zf)/CUTLL-ZNF143-ChIP-Seq(GSE29600)/Homer	ATTTCCCAGVAKSCY	1	-0.862	0.7036	284	0.0313	1266.9	0.0309
Barx1(Homeobox)/Stomach-Barx1.3xFlag-ChIP-Seq(GSE69483)/Homer	AAACMATTAN	1	-0.8583	0.7036	488	0.0538	2183.4	0.0533
Six2(Homeobox)/NephronProgenitor-Six2-ChIP-Seq(GSE39837)/Homer	GWAAYHTGAKMC	1	-0.8471	0.707	909	0.1002	4079.8	0.0996
PBX2(Homeobox)/K562-PBX2-ChIP-Seq(Encode)/Homer	RTGATTKATRGN	1	-0.8133	0.7285	741	0.0817	3327.4	0.0812
OCT:OCT(POU,Homeobox)/NPC-Brn1-ChIP-Seq(GSE35496)/Homer	ATGAATATTCATGAG	1	-0.8045	0.732	8	0.0009	33.8	0.0008
HIF2a(bHLH)/785_O-HIF2a-ChIP-Seq(GSE34871)/Homer	GCACGTACCC	1	-0.7774	0.7491	208	0.0229	931.9	0.0227
Reverb(NR),DR2/RAW-Reverba.biotin-ChIP-Seq(GSE45914)/Homer	GTRGGTCASTGGGTCA	1	-0.7649	0.7556	116	0.0128	518.9	0.0127
ZBTB18(Zf)/HEK293-ZBTB18.GFP-ChIP-Seq(GSE58341)/Homer	AACATCTGGA	1	-0.7521	0.7623	406	0.0447	1825.9	0.0446
Pitx1(Homeobox)/Chicken-Pitx1-ChIP-Seq(GSE38910)/Homer	TAATCCCN	1	-0.7467	0.7635	4730	0.5213	21338	0.5209
KLF10(Zf)/HEK293-KLF10.GFP-ChIP-Seq(GSE58341)/Homer	GGGGGTGTGTCC	1	-0.7406	0.7651	380	0.0419	1709.5	0.0417
ZNF467(Zf)/HEK293-ZNF467.GFP-ChIP-Seq(GSE58341)/Homer	TGGGGAAGGGCM	1	-0.7213	0.7771	687	0.0757	3096.1	0.0756
Nanog(Homeobox)/mES-Nanog-ChIP-Seq(GSE11724)/Homer	RGCCATTAAC	1	-0.7035	0.788	4055	0.4469	18302	0.4468
Tgif2(Homeobox)/mES-Tgif2-ChIP-Seq(GSE55404)/Homer	TGTCANYT	1	-0.6961	0.7908	3054	0.3366	13785.8	0.3365
Atf4(bZIP)/MEF-Atf4-ChIP-Seq(GSE35681)/Homer	MTGATGCAAT	1	-0.6958	0.7908	258	0.0284	1164	0.0284
CRE(bZIP)/Promoter/Homer	CSGTGACGTCAC	1	-0.6952	0.7908	112	0.0123	504.1	0.0123
Foxa3(Forkhead)/Liver-Foxa3-ChIP-Seq(GSE77670)/Homer	BSNTGTTTACWYWGN	1	-0.686	0.7908	266	0.0293	1200.1	0.0293
Tbox:Smad(T-box,MAD)/ESCd5-Smad2_3-ChIP-Seq(GSE29422)/Homer	AGGTGHCAGACA	1	-0.6819	0.7908	153	0.0169	690.2	0.0168
HIF-1b(HLH)/T47D-HIF1b-ChIP-Seq(GSE59937)/Homer	RTACGTGC	1	-0.676	0.7917	692	0.0763	3125.9	0.0763
Lhx1(Homeobox)/EmbryoCarcinoma-Lhx1-ChIP-Seq(GSE70957)/Homer	NNYTAATTAR	1	-0.6704	0.7931	1163	0.1282	5253.5	0.1282
Bcl11a(Zf)/HSPC-BCL11A-ChIP-Seq(GSE104676)/Homer	TYTGACCASWRG	1	-0.6644	0.7949	739	0.0814	3340	0.0815
Foxa2(Forkhead)/Liver-Foxa2-ChIP-Seq(GSE25694)/Homer	CYTGTTTACWYW	1	-0.6516	0.8021	687	0.0757	3106.5	0.0758
OCT:OCT(POU,Homeobox,IR1)/NPC-Brn2-ChIP-Seq(GSE35496)/Homer	ATGAATWATTCATGA	1	-0.6334	0.8139	14	0.0015	63.7	0.0016
CTCF-SatelliteElement(Zf?)/CD4+-CTCF-ChIP-Seq(Barski_et_al.)/Homer	TGCAGTTCCMVNWRTGGCCA	1	-0.6198	0.822	10	0.0011	45.9	0.0011
NRF1(NRF)/MCF7-NRF1-ChIP-Seq(Unpublished)/Homer	CTGCGCATGCGC	1	-0.6093	0.8276	20	0.0022	91.3	0.0022
MafF(bZIP)/HepG2-MafF-ChIP-Seq(GSE31477)/Homer	HWWGTCAGCAWWTTT	1	-0.6085	0.8276	269	0.0296	1221.4	0.0298
PAX6(Paired,Homeobox)/Forebrain-Pax6-ChIP-Seq(GSE66961)/Homer	NGTGTTCAVTSAAGCGKAAA	1	-0.606	0.8276	63	0.0069	287.5	0.007
Pax7(Paired,Homeobox),long/Myoblast-Pax7-ChIP-Seq(GSE25064)/Homer	TAATCHGATTAC	1	-0.5944	0.8309	21	0.0023	96.5	0.0024
FOXA1(Forkhead)/LNCAP-FOXA1-ChIP-Seq(GSE27824)/Homer	WAAGTAAACA	1	-0.5942	0.8309	1179	0.1299	5340.8	0.1304
Eomes(T-box)/H9-Eomes-ChIP-Seq(GSE26097)/Homer	ATTAACACCT	1	-0.5877	0.8309	2111	0.2326	9554.1	0.2332
Erra(NR)/HepG2-Erra-ChIP-Seq(GSE31477)/Homer	CAAAGGTCAG	1	-0.5835	0.8309	2001	0.2205	9058.3	0.2211
X-box(HTH)/NPC-H3K4me1-ChIP-Seq(GSE16256)/Homer	GGTTGCCATGGCAA	1	-0.5775	0.8329	73	0.008	334.7	0.0082
ZNF519(Zf)/HEK293-ZNF519.GFP-ChIP-Seq(GSE58341)/Homer	GAGSCCGAGC	1	-0.5727	0.8339	127	0.014	580.5	0.0142
Cux2(Homeobox)/Liver-Cux2-ChIP-Seq(GSE35985)/Homer	HNRAATCAAT	1	-0.565	0.8374	384	0.0423	1747.1	0.0426
Myf5(bHLH)/GM-Myf5-ChIP-Seq(GSE24852)/Homer	BAACAGCTGT	1	-0.5551	0.8427	513	0.0565	2333.6	0.057
PRDM15(Zf)/ESC-Prdm15-ChIP-Seq(GSE73694)/Homer	YCCDNTCCAGGTTTT	1	-0.5547	0.8427	933	0.1028	4235.2	0.1034
Cdx2(Homeobox)/mES-Cdx2-ChIP-Seq(GSE14586)/Homer	GYMATAAAAH	1	-0.5473	0.8433	703	0.0775	3195.7	0.078
Phox2b(Homeobox)/CLBGA-PHOX2B-ChIP-Seq(GSE90683)/Homer	TTAATTNAATTA	1	-0.5291	0.8558	217	0.0239	993.7	0.0243
IRF:BATF(IRF:bZIP)/pDC-Irf8-ChIP-Seq(GSE66899)/Homer	CTTTCANTATGACTV	1	-0.512	0.8675	110	0.0121	507.7	0.0124
Mef2d(MADS)/Retina-Mef2d-ChIP-Seq(GSE61391)/Homer	GCTATTTTTAGC	1	-0.5021	0.8731	194	0.0214	891.4	0.0218
E2F4(E2F)/K562-E2F4-ChIP-Seq(GSE31477)/Homer	GGCGGGAAAH	1	-0.502	0.8731	185	0.0204	850.6	0.0208
ZNF382(Zf)/HEK293-ZNF382.GFP-ChIP-Seq(GSE58341)/Homer	GNCTGTASTRNTGBCTCHTT	1	-0.4789	0.8874	20	0.0022	95.6	0.0023
ZNF317(Zf)/HEK293-ZNF317.GFP-ChIP-Seq(GSE58341)/Homer	GTCWGCTGTYYCTCT	1	-0.4701	0.8921	64	0.0071	299.4	0.0073
ZNF16(Zf)/HEK293-ZNF16.GFP-ChIP-Seq(GSE58341)/Homer	MACCTTCYATGGCTCCCTAKTGCCY	1	-0.4585	0.8994	8	0.0009	39.5	0.001
Oct2(POU,Homeobox)/Bcell-Oct2-ChIP-Seq(GSE21512)/Homer	ATATGCAAAT	1	-0.4552	0.8994	276	0.0304	1270	0.031
NF1:FOXA1(CTF,Forkhead)/LNCAP-FOXA1-ChIP-Seq(GSE27824)/Homer	WNTGTTTRYTTTGGCA	1	-0.4477	0.903	41	0.0045	194.1	0.0047
PBX1(Homeobox)/MCF7-PBX1-ChIP-Seq(GSE28007)/Homer	GSCTGTCACTCA	1	-0.4469	0.903	52	0.0057	245.8	0.006
HNF1b(Homeobox)/PDAC-HNF1B-ChIP-Seq(GSE64557)/Homer	GTTAATNATTAA	1	-0.4456	0.903	137	0.0151	636	0.0155
Tcf7(HMG)/GM12878-TCF7-ChIP-Seq(Encode)/Homer	CTTTGATGTGSB	1	-0.439	0.903	283	0.0312	1304.8	0.0318
Arnt:Ahr(bHLH)/MCF7-Arnt-ChIP-Seq(Lo_et_al.)/Homer	TBGCACGCAA	1	-0.4384	0.903	376	0.0414	1728	0.0422
ZNF528(Zf)/HEK293-ZNF528.GFP-ChIP-Seq(GSE58341)/Homer	AGAAATGACTTCCCT	1	-0.4383	0.903	3	0.0003	15.6	0.0004
Tbr1(T-box)/Cortex-Tbr1-ChIP-Seq(GSE71384)/Homer	AAGGTGTKAA	1	-0.4359	0.903	1279	0.141	5829.3	0.1423
FOXA1(Forkhead)/MCF7-FOXA1-ChIP-Seq(GSE26831)/Homer	WAAGTAAACA	1	-0.4344	0.903	968	0.1067	4419.7	0.1079
CEBP:CEBP(bZIP)/MEF-Chop-ChIP-Seq(GSE35681)/Homer	NTNATGCAAYMNNHTGMAAY	1	-0.4289	0.903	148	0.0163	688.1	0.0168
Brn1(POU,Homeobox)/NPC-Brn1-ChIP-Seq(GSE35496)/Homer	TATGCWAATBAV	1	-0.4246	0.903	269	0.0296	1242.2	0.0303
ZNF165(Zf)/WHIM12-ZNF165-ChIP-Seq(GSE65937)/Homer	AAGGKGRCGCAGGCA	1	-0.4208	0.903	93	0.0102	436.1	0.0106
Rfx1(HTH)/NPC-H3K4me1-ChIP-Seq(GSE16256)/Homer	KGTTGCCATGGCAA	1	-0.4184	0.903	131	0.0144	612	0.0149
DUX4(Homeobox)/Myoblasts-DUX4.V5-ChIP-Seq(GSE75791)/Homer	NWTAAYCYAATCAWN	1	-0.4022	0.9078	33	0.0036	159.3	0.0039
RARg(NR)/ES-RARg-ChIP-Seq(GSE30538)/Homer	AGGTCAAGGTCA	1	-0.3953	0.9112	24	0.0026	118	0.0029
Tcf12(bHLH)/GM12878-Tcf12-ChIP-Seq(GSE32465)/Homer	VCAGCTGYTG	1	-0.3942	0.9112	706	0.0778	3238.7	0.0791
Sp2(Zf)/HEK293-Sp2.eGFP-ChIP-Seq(Encode)/Homer	YGGCCCCGCCCC	1	-0.3889	0.9112	1064	0.1173	4867	0.1188
GATA3(Zf),DR4/iTreg-Gata3-ChIP-Seq(GSE20898)/Homer	AGATGKDGAGATAAG	1	-0.3695	0.9259	66	0.0073	315.4	0.0077
GATA:SCL(Zf,bHLH)/Ter119-SCL-ChIP-Seq(GSE18720)/Homer	CRGCTGBNGNSNNSAGATAA	1	-0.3612	0.9306	82	0.009	390.9	0.0095
DMRT6(DM)/Testis-DMRT6-ChIP-Seq(GSE60440)/Homer	YDGHTACAWTGTADC	1	-0.328	0.9589	153	0.0169	722.8	0.0176
STAT6(Stat)/CD4-Stat6-ChIP-Seq(GSE22104)/Homer	ABTTCYYRRGAA	1	-0.3177	0.9658	483	0.0532	2238.2	0.0546
PAX5(Paired,Homeobox)/GM12878-PAX5-ChIP-Seq(GSE32465)/Homer	GCAGCCAAGCRTGACH	1	-0.3162	0.9658	276	0.0304	1290.1	0.0315
STAT6(Stat)/Macrophage-Stat6-ChIP-Seq(GSE38377)/Homer	TTCCKNAGAA	1	-0.3144	0.9658	487	0.0537	2257.1	0.0551
Tlx?(NR)/NPC-H3K4me1-ChIP-Seq(GSE16256)/Homer	CTGGCAGSCTGCCA	1	-0.3102	0.9658	325	0.0358	1516.7	0.037
Zfp281(Zf)/ES-Zfp281-ChIP-Seq(GSE81042)/Homer	CCCCTCCCCCAC	1	-0.2862	0.9841	103	0.0114	495.6	0.0121
Oct6(POU,Homeobox)/NPC-Pou3f1-ChIP-Seq(GSE35496)/Homer	WATGCAAATGAG	1	-0.2587	1	370	0.0408	1733.8	0.0423
Pax7(Paired,Homeobox)/Myoblast-Pax7-ChIP-Seq(GSE25064)/Homer	TAATCAATTA	1	-0.2493	1	78	0.0086	382.7	0.0093
TR4(NR),DR1/Hela-TR4-ChIP-Seq(GSE24685)/Homer	GAGGTCAAAGGTCA	1	-0.2425	1	70	0.0077	345.6	0.0084
COUP-TFII(NR)/Artia-Nr2f2-ChIP-Seq(GSE46497)/Homer	AGRGGTCA	1	-0.2336	1	1623	0.1789	7460.6	0.1821
RAR:RXR(NR),DR5/ES-RAR-ChIP-Seq(GSE56893)/Homer	AGGTCAAGGTCA	1	-0.2268	1	104	0.0115	507.8	0.0124
EAR2(NR)/K562-NR2F6-ChIP-Seq(Encode)/Homer	NRBCARRGGTCA	1	-0.2229	1	1300	0.1433	5995.4	0.1463
Dlx3(Homeobox)/Kerainocytes-Dlx3-ChIP-Seq(GSE89884)/Homer	NDGTAATTAC	1	-0.222	1	656	0.0723	3055.8	0.0746
E2F3(E2F)/MEF-E2F3-ChIP-Seq(GSE71376)/Homer	BTKGGCGGGAAA	1	-0.2208	1	321	0.0354	1516.7	0.037
GATA(Zf),IR3/iTreg-Gata3-ChIP-Seq(GSE20898)/Homer	NNNNNBAGATAWYATCTVHN	1	-0.2112	1	137	0.0151	664.1	0.0162
GRHL2(CP2)/HBE-GRHL2-ChIP-Seq(GSE46194)/Homer	AAACYKGTTWDACMRGTTTB	1	-0.2024	1	293	0.0323	1391.3	0.034
E2F(E2F)/Hela-CellCycle-Expression/Homer	TTSGCGCGAAAA	1	-0.2021	1	14	0.0015	78.3	0.0019
PRDM9(Zf)/Testis-DMC1-ChIP-Seq(GSE35498)/Homer	ADGGYAGYAGCATCT	1	-0.1934	1	299	0.033	1421.3	0.0347
HINFP(Zf)/K562-HINFP.eGFP-ChIP-Seq(Encode)/Homer	TWVGGTCCGC	1	-0.1919	1	78	0.0086	389.9	0.0095
FXR(NR),IR1/Liver-FXR-ChIP-Seq(Chong_et_al.)/Homer	AGGTCANTGACCTB	1	-0.1555	1	286	0.0315	1371.9	0.0335
E2F7(E2F)/Hela-E2F7-ChIP-Seq(GSE32673)/Homer	VDTTTCCCGCCA	1	-0.1473	1	39	0.0043	207.8	0.0051
Twist(bHLH)/HMLE-TWIST1-ChIP-Seq(Chang_et_al)/Homer	VCAKCTGGNNNCCAGMTGBN	1	-0.1322	1	85	0.0094	432.5	0.0106
ZNF322(Zf)/HEK293-ZNF322.GFP-ChIP-Seq(GSE58341)/Homer	GAGCCTGGTACTGWGCCTGR	1	-0.1299	1	219	0.0241	1066.8	0.026
Pbx3(Homeobox)/GM12878-PBX3-ChIP-Seq(GSE32465)/Homer	SCTGTCAMTCAN	1	-0.1187	1	159	0.0175	787.5	0.0192
MYNN(Zf)/HEK293-MYNN.eGFP-ChIP-Seq(Encode)/Homer	TTCAAAWTAAAAGTC	1	-0.1157	1	214	0.0236	1047.4	0.0256
MyoG(bHLH)/C2C12-MyoG-ChIP-Seq(GSE36024)/Homer	AACAGCTG	1	-0.112	1	778	0.0857	3663.3	0.0894
Mouse_Recombination_Hotspot(Zf)/Testis-DMC1-ChIP-Seq(GSE24438)/Homer	ACTYKNATTCGTGNTACTTC	1	-0.1113	1	53	0.0058	281.3	0.0069
RAR:RXR(NR),DR5/ES-RAR-ChIP-Seq(GSE56893)/Homer	RGGTCADNNAGAGGTCAV	1	-0.1082	1	17	0.0019	101.2	0.0025
GFY-Staf(?,Zf)/Promoter/Homer	RACTACAATTCCCAGAAKGC	1	-0.1062	1	16	0.0018	97	0.0024
DMRT1(DM)/Testis-DMRT1-ChIP-Seq(GSE64892)/Homer	TWGHWACAWTGTWDC	1	-0.1029	1	191	0.021	943.6	0.023
CEBP(bZIP)/ThioMac-CEBPb-ChIP-Seq(GSE21512)/Homer	ATTGCGCAAC	1	-0.1008	1	704	0.0776	3329	0.0813
Tbet(T-box)/CD8-Tbet-ChIP-Seq(GSE33802)/Homer	AGGTGTGAAM	1	-0.0975	1	998	0.11	4684.1	0.1143
GFX(?)/Promoter/Homer	ATTCTCGCGAGA	1	-0.07641	1	3	0.0003	26.9	0.0007
Meis1(Homeobox)/MastCells-Meis1-ChIP-Seq(GSE48085)/Homer	VGCTGWCAVB	1	-0.07497	1	1423	0.1568	6653.3	0.1624
COUP-TFII(NR)/K562-NR2F1-ChIP-Seq(Encode)/Homer	GKBCARAGGTCA	1	-0.07475	1	1395	0.1537	6525.2	0.1593
Six4(Homeobox)/MCF7-SIX4-ChIP-Seq(Encode)/Homer	TGWAAYCTGABACCB	1	-0.06487	1	39	0.0043	221.2	0.0054
Ronin(THAP)/ES-Thap11-ChIP-Seq(GSE51522)/Homer	RACTACAACTCCCAGVAKGC	1	-0.06165	1	5	0.0006	40.9	0.001
GATA3(Zf),DR8/iTreg-Gata3-ChIP-Seq(GSE20898)/Homer	AGATSTNDNNDSAGATAASN	1	-0.05886	1	47	0.0052	263.8	0.0064
GATA(Zf),IR4/iTreg-Gata3-ChIP-Seq(GSE20898)/Homer	NAGATWNBNATCTNN	1	-0.04682	1	49	0.0054	277.3	0.0068
GFY(?)/Promoter/Homer	ACTACAATTCCC	1	-0.04427	1	39	0.0043	227.2	0.0055
KLF6(Zf)/PDAC-KLF6-ChIP-Seq(GSE64557)/Homer	MKGGGYGTGGCC	1	-0.04376	1	682	0.0752	3276.2	0.08
RFX(HTH)/K562-RFX3-ChIP-Seq(SRA012198)/Homer	CGGTTGCCATGGCAAC	1	-0.0402	1	31	0.0034	187.2	0.0046
ZNF7(Zf)/HepG2-ZNF7.Flag-ChIP-Seq(Encode)/Homer	CTGCCWVCTTTTRTA	1	-0.03819	1	442	0.0487	2163.1	0.0528
Rfx5(HTH)/GM12878-Rfx5-ChIP-Seq(GSE31477)/Homer	SCCTAGCAACAG	1	-0.03813	1	220	0.0242	1114.5	0.0272
NRF(NRF)/Promoter/Homer	STGCGCATGCGC	1	-0.03536	1	32	0.0035	194.7	0.0048
NFkB-p50,p52(RHD)/Monocyte-p50-ChIP-Chip(Schreiber_et_al.)/Homer	GGGGGAATCCCC	1	-0.03435	1	62	0.0068	348.3	0.0085
Tbx21(T-box)/GM12878-TBX21-ChIP-Seq(Encode)/Homer	AGGTGTGAAA	1	-0.03428	1	966	0.1065	4606.7	0.1125
E2F1(E2F)/Hela-E2F1-ChIP-Seq(GSE22478)/Homer	CWGGCGGGAA	1	-0.0322	1	88	0.0097	480	0.0117
YY1(Zf)/Promoter/Homer	CAAGATGGCGGC	1	-0.03111	1	33	0.0036	201.9	0.0049
CTCF(Zf)/CD4+-CTCF-ChIP-Seq(Barski_et_al.)/Homer	AYAGTGCCMYCTRGTGGCCA	1	-0.02635	1	46	0.0051	271.1	0.0066
Tgif1(Homeobox)/mES-Tgif1-ChIP-Seq(GSE55404)/Homer	YTGWCADY	1	-0.02169	1	2790	0.3075	12999	0.3173
FOXA1:AR(Forkhead,NR)/LNCAP-AR-ChIP-Seq(GSE27824)/Homer	AGTAAACAAAAAAGAACAND	1	-0.02115	1	57	0.0063	331.8	0.0081
ZBTB12(Zf)/HEK293-ZBTB12.GFP-ChIP-Seq(GSE58341)/Homer	NGNTCTAGAACCNGV	1	-0.02043	1	288	0.0317	1459	0.0356
JunD(bZIP)/K562-JunD-ChIP-Seq/Homer	ATGACGTCATCN	1	-0.01745	1	31	0.0034	198.4	0.0048
Nkx2.1(Homeobox)/LungAC-Nkx2.1-ChIP-Seq(GSE43252)/Homer	RSCACTYRAG	1	-0.01106	1	2935	0.3235	13712.4	0.3347
PSE(SNAPc)/K562-mStart-Seq/Homer	WAVTCACCMTAASYDAAAAG	1	-0.009522	1	448	0.0494	2247.5	0.0549
Pax8(Paired,Homeobox)/Thyroid-Pax8-ChIP-Seq(GSE26938)/Homer	GTCATGCHTGRCTGS	1	-0.009211	1	250	0.0276	1301.2	0.0318
CRX(Homeobox)/Retina-Crx-ChIP-Seq(GSE20012)/Homer	GCTAATCC	1	-0.007563	1	2780	0.3064	13034.1	0.3182
ZNF136(Zf)/HEK293-ZNF136.GFP-ChIP-Seq(GSE58341)/Homer	YTKGATAHAGTATTCTWGGTNGGCA	1	-0.007543	1	89	0.0098	512.3	0.0125
ZBTB33(Zf)/GM12878-ZBTB33-ChIP-Seq(GSE32465)/Homer	GGVTCTCGCGAGAAC	1	-0.006685	1	5	0.0006	55.9	0.0014
EKLF(Zf)/Erythrocyte-Klf1-ChIP-Seq(GSE20478)/Homer	NWGGGTGTGGCY	1	-0.005689	1	141	0.0155	779.4	0.019
EBNA1(EBV-virus)/Raji-EBNA1-ChIP-Seq(GSE30709)/Homer	GGYAGCAYDTGCTDCCCNNN	1	-0.005563	1	2	0.0002	33.1	0.0008
OCT:OCT(POU,Homeobox)/NPC-OCT6-ChIP-Seq(GSE43916)/Homer	YATGCATATRCATRT	1	-0.003555	1	77	0.0085	463	0.0113
Atf2(bZIP)/3T3L1-Atf2-ChIP-Seq(GSE56872)/Homer	NRRTGACGTCAT	1	-0.003439	1	239	0.0263	1274.6	0.0311
Rfx2(HTH)/LoVo-RFX2-ChIP-Seq(GSE49402)/Homer	GTTGCCATGGCAACM	1	-0.002969	1	33	0.0036	230.2	0.0056
THRa(NR)/C17.2-THRa-ChIP-Seq(GSE38347)/Homer	GGTCANYTGAGGWCA	1	-0.001567	1	443	0.0488	2284.1	0.0558
Sp5(Zf)/mES-Sp5.Flag-ChIP-Seq(GSE72989)/Homer	RGKGGGCGGAGC	1	-0.001495	1	620	0.0683	3131.1	0.0764
ZNF416(Zf)/HEK293-ZNF416.GFP-ChIP-Seq(GSE58341)/Homer	WDNCTGGGCA	1	-0.001083	1	1445	0.1592	7014.1	0.1712
BORIS(Zf)/K562-CTCFL-ChIP-Seq(GSE32465)/Homer	CNNBRGCGCCCCCTGSTGGC	1	-0.000722	1	66	0.0073	428.3	0.0105
Gfi1b(Zf)/HPC7-Gfi1b-ChIP-Seq(GSE22178)/Homer	MAATCACTGC	1	-0.00061	1	724	0.0798	3658	0.0893
Nkx2.5(Homeobox)/HL1-Nkx2.5.biotin-ChIP-Seq(GSE21529)/Homer	RRSCACTYAA	1	-0.000489	1	2271	0.2503	10873.7	0.2654
Ascl1(bHLH)/NeuralTubes-Ascl1-ChIP-Seq(GSE55840)/Homer	NNVVCAGCTGBN	1	-0.000241	1	1196	0.1318	5919.5	0.1445
THRb(NR)/HepG2-THRb.Flag-ChIP-Seq(Encode)/Homer	GGTCACCTGAGGTCA	1	-0.00024	1	510	0.0562	2663	0.065
KLF5(Zf)/LoVo-KLF5-ChIP-Seq(GSE49402)/Homer	DGGGYGKGGC	1	-0.000228	1	888	0.0979	4470.5	0.1091
Klf9(Zf)/GBM-Klf9-ChIP-Seq(GSE62211)/Homer	GCCACRCCCACY	1	-0.000191	1	166	0.0183	971.6	0.0237
Klf4(Zf)/mES-Klf4-ChIP-Seq(GSE11431)/Homer	GCCACACCCA	1	-0.000175	1	243	0.0268	1362.7	0.0333
c-Jun-CRE(bZIP)/K562-cJun-ChIP-Seq(GSE31477)/Homer	ATGACGTCATCY	1	-0.000136	1	234	0.0258	1322.9	0.0323
Sp1(Zf)/Promoter/Homer	GGCCCCGCCCCC	1	-8.9e-05	1	77	0.0085	515.8	0.0126
Mef2b(MADS)/HEK293-Mef2b.V5-ChIP-Seq(GSE67450)/Homer	GCTATTTTTGGM	1	-5.3e-05	1	966	0.1065	4891.9	0.1194
KLF3(Zf)/MEF-Klf3-ChIP-Seq(GSE44748)/Homer	NRGCCCCRCCCHBNN	1	-3.8e-05	1	280	0.0309	1579.9	0.0386
Atf1(bZIP)/K562-ATF1-ChIP-Seq(GSE31477)/Homer	GATGACGTCA	1	-3.6e-05	1	561	0.0618	2963.8	0.0723
RARa(NR)/K562-RARa-ChIP-Seq(Encode)/Homer	TTGAMCTTTG	1	-2.9e-05	1	2914	0.3211	13970	0.341
LXRE(NR),DR4/RAW-LXRb.biotin-ChIP-Seq(GSE21512)/Homer	RGGTTACTANAGGTCA	1	-2.3e-05	1	119	0.0131	760.9	0.0186
Mef2a(MADS)/HL1-Mef2a.biotin-ChIP-Seq(GSE21529)/Homer	CYAAAAATAG	1	-2e-05	1	562	0.0619	2984.3	0.0728
Tbx6(T-box)/ESC-Tbx6-ChIP-Seq(GSE93524)/Homer	DAGGTGTBAA	1	-7e-06	1	915	0.1008	4714.1	0.1151
Nkx2.2(Homeobox)/NPC-Nkx2.2-ChIP-Seq(GSE61673)/Homer	BTBRAGTGSN	1	-2e-06	1	2026	0.2233	9988.7	0.2438
Atf7(bZIP)/3T3L1-Atf7-ChIP-Seq(GSE56872)/Homer	NGRTGACGTCAY	1	-1e-06	1	386	0.0425	2179.7	0.0532
KLF14(Zf)/HEK293-KLF14.GFP-ChIP-Seq(GSE58341)/Homer	RGKGGGCGKGGC	1	-1e-06	1	1213	0.1337	6211.6	0.1516
Mef2c(MADS)/GM12878-Mef2c-ChIP-Seq(GSE32465)/Homer	DCYAAAAATAGM	1	0	1	609	0.0671	3336.4	0.0814
Srebp1a(bHLH)/HepG2-Srebp1a-ChIP-Seq(GSE31477)/Homer	RTCACSCCAY	1	0	1	178	0.0196	1148.5	0.028
Srebp2(bHLH)/HepG2-Srebp2-ChIP-Seq(GSE31477)/Homer	CGGTCACSCCAC	1	0	1	127	0.014	872.7	0.0213
SCRT1(Zf)/HEK293-SCRT1.eGFP-ChIP-Seq(Encode)/Homer	GCAACAGGTG	1	0	1	201	0.0222	1276.2	0.0312
GSC(Homeobox)/FrogEmbryos-GSC-ChIP-Seq(DRA000576)/Homer	RGGATTAR	1	0	1	1634	0.1801	8365.4	0.2042
Bapx1(Homeobox)/VertebralCol-Bapx1-ChIP-Seq(GSE36672)/Homer	TTRAGTGSYK	1	0	1	2383	0.2626	12014.8	0.2933
GLIS3(Zf)/Thyroid-Glis3.GFP-ChIP-Seq(GSE103297)/Homer	CTCCCTGGGAGGCCN	1	0	1	1425	0.157	7597.7	0.1855
Tbx5(T-box)/HL1-Tbx5.biotin-ChIP-Seq(GSE21529)/Homer	AGGTGTCA	1	0	1	3005	0.3312	15146.9	0.3697
E2A(bHLH)/proBcell-E2A-ChIP-Seq(GSE21978)/Homer	DNRCAGCTGY	1	0	1	1094	0.1206	6631.4	0.1619
E2A(bHLH),near_PU.1/Bcell-PU.1-ChIP-Seq(GSE21512)/Homer	NVCACCTGBN	1	0	1	921	0.1015	6700.7	0.1636
HEB(bHLH)/mES-Heb-ChIP-Seq(GSE53233)/Homer	VCAGCTGBNN	1	0	1	1490	0.1642	8305.4	0.2027
Ptf1a(bHLH)/Panc1-Ptf1a-ChIP-Seq(GSE47459)/Homer	ACAGCTGTTN	1	0	1	2161	0.2382	11403	0.2783
REST-NRSF(Zf)/Jurkat-NRSF-ChIP-Seq/Homer	GGMGCTGTCCATGGTGCTGA	1	0	1	0	0	17.1	0.0004
Slug(Zf)/Mesoderm-Snai2-ChIP-Seq(GSE61475)/Homer	SNGCACCTGCHS	1	0	1	285	0.0314	2531	0.0618
ZEB1(Zf)/PDAC-ZEB1-ChIP-Seq(GSE64557)/Homer	VCAGGTRDRY	1	0	1	1155	0.1273	8133.7	0.1985
ZEB2(Zf)/SNU398-ZEB2-ChIP-Seq(GSE103048)/Homer	GNMCAGGTGTGC	1	0	1	629	0.0693	4607.2	0.1125

## Sheet: Table S3.6
Table S3.6 Enhancer associated MOTIFs in Epgn3
MOTIF	Consensus	P-value	Log P-value	q-value (Benjamini)	# of Target Sequences with Motif(of 2221)	% of Target Sequences with Motif	# of Background Sequences with Motif(of 48408)	% of Background Sequences with Motif
JunB(bZIP)/DendriticCells-Junb-ChIP-Seq(GSE36099)/Homer	RATGASTCAT	1e-18	-42.81	0	207	0.0932	2313.9	0.0478
Atf3(bZIP)/GBM-ATF3-ChIP-Seq(GSE33912)/Homer	DATGASTCATHN	1e-18	-42.53	0	240	0.1081	2847	0.0588
Fra1(bZIP)/BT549-Fra1-ChIP-Seq(GSE46166)/Homer	NNATGASTCATH	1e-17	-41.3	0	203	0.0914	2283	0.0472
BATF(bZIP)/Th17-BATF-ChIP-Seq(GSE39756)/Homer	DATGASTCAT	1e-17	-39.81	0	233	0.105	2799.1	0.0578
Fra2(bZIP)/Striatum-Fra2-ChIP-Seq(GSE43429)/Homer	GGATGACTCATC	1e-17	-39.28	0	175	0.0788	1891.2	0.0391
Fosl2(bZIP)/3T3L1-Fosl2-ChIP-Seq(GSE56872)/Homer	NATGASTCABNN	1e-15	-34.58	0	126	0.0568	1247.8	0.0258
AP-1(bZIP)/ThioMac-PU.1-ChIP-Seq(GSE21512)/Homer	VTGACTCATC	1e-14	-33.73	0	250	0.1126	3248.8	0.0671
Jun-AP1(bZIP)/K562-cJun-ChIP-Seq(GSE31477)/Homer	GATGASTCATCN	1e-11	-25.98	0	89	0.0401	862	0.0178
Bach2(bZIP)/OCILy7-Bach2-ChIP-Seq(GSE44420)/Homer	TGCTGAGTCA	1e-07	-17.86	0	68	0.0306	700.5	0.0145
NF-E2(bZIP)/K562-NFE2-ChIP-Seq(GSE31477)/Homer	GATGACTCAGCA	1e-05	-11.87	0.0003	24	0.0108	182.1	0.0038
ZFX(Zf)/mES-Zfx-ChIP-Seq(GSE11431)/Homer	AGGCCTRG	1e-05	-11.63	0.0003	352	0.1586	6152.1	0.1271
ZNF711(Zf)/SHSY5Y-ZNF711-ChIP-Seq(GSE20673)/Homer	AGGCCTAG	0.0001	-9.929	0.0017	468	0.2108	8631.9	0.1783
Pdx1(Homeobox)/Islet-Pdx1-ChIP-Seq(SRA008281)/Homer	YCATYAATCA	0.001	-8.722	0.0052	274	0.1234	4825.3	0.0997
Bach1(bZIP)/K562-Bach1-ChIP-Seq(GSE31477)/Homer	AWWNTGCTGAGTCAT	0.001	-8.11	0.0089	21	0.0095	191.3	0.004
NF1-halfsite(CTF)/LNCaP-NF1-ChIP-Seq(Unpublished)/Homer	YTGCCAAG	0.001	-8.062	0.0089	436	0.1964	8158.3	0.1685
MYB(HTH)/ERMYB-Myb-ChIPSeq(GSE22095)/Homer	GGCVGTTR	0.001	-7.058	0.0223	384	0.173	7196.7	0.1486
Max(bHLH)/K562-Max-ChIP-Seq(GSE31477)/Homer	RCCACGTGGYYN	0.001	-7.033	0.0223	139	0.0626	2308.9	0.0477
Rfx5(HTH)/GM12878-Rfx5-ChIP-Seq(GSE31477)/Homer	SCCTAGCAACAG	0.01	-6.823	0.025	81	0.0365	1232.4	0.0255
Nrf2(bZIP)/Lymphoblast-Nrf2-ChIP-Seq(GSE37589)/Homer	HTGCTGAGTCAT	0.01	-6.166	0.0457	17	0.0077	165.9	0.0034
Zfp809(Zf)/ES-Zfp809-ChIP-Seq(GSE70799)/Homer	GGGGCTYGKCTGGGA	0.01	-5.898	0.0568	51	0.023	731.2	0.0151
NFE2L2(bZIP)/HepG2-NFE2L2-ChIP-Seq(Encode)/Homer	AWWWTGCTGAGTCAT	0.01	-5.849	0.0569	18	0.0081	185.5	0.0038
Rfx2(HTH)/LoVo-RFX2-ChIP-Seq(GSE49402)/Homer	GTTGCCATGGCAACM	0.01	-5.641	0.0668	22	0.0099	250.7	0.0052
ELF3(ETS)/PDAC-ELF3-ChIP-Seq(GSE64557)/Homer	ANCAGGAAGT	0.01	-5.638	0.0668	201	0.0905	3627	0.0749
PPARE(NR),DR1/3T3L1-Pparg-ChIP-Seq(GSE13511)/Homer	TGACCTTTGCCCCA	0.01	-5.578	0.0668	252	0.1135	4658.4	0.0962
PRDM1(Zf)/Hela-PRDM1-ChIP-Seq(GSE31477)/Homer	ACTTTCACTTTC	0.01	-5.576	0.0668	173	0.0779	3074.7	0.0635
Rfx6(HTH)/Min6b1-Rfx6.HA-ChIP-Seq(GSE62844)/Homer	TGTTKCCTAGCAACM	0.01	-5.517	0.0668	239	0.1077	4401.1	0.0909
c-Myc(bHLH)/mES-cMyc-ChIP-Seq(GSE11431)/Homer	VVCCACGTGG	0.01	-5.3	0.0766	102	0.0459	1707.6	0.0353
Foxh1(Forkhead)/hESC-FOXH1-ChIP-Seq(GSE29422)/Homer	NNTGTGGATTSS	0.01	-5.019	0.0978	154	0.0694	2743.3	0.0567
BMYB(HTH)/Hela-BMYB-ChIP-Seq(GSE27030)/Homer	NHAACBGYYV	0.01	-5.009	0.0978	328	0.1477	6275	0.1296
PAX5(Paired,Homeobox),condensed/GM12878-PAX5-ChIP-Seq(GSE32465)/Homer	GTCACGCTCSCTGM	0.01	-4.959	0.0978	27	0.0122	348.5	0.0072
PBX2(Homeobox)/K562-PBX2-ChIP-Seq(Encode)/Homer	RTGATTKATRGN	0.01	-4.873	0.1022	210	0.0946	3879	0.0801
AMYB(HTH)/Testes-AMYB-ChIP-Seq(GSE44588)/Homer	TGGCAGTTGG	0.01	-4.742	0.1129	334	0.1505	6432	0.1328
Tcf21(bHLH)/ArterySmoothMuscle-Tcf21-ChIP-Seq(GSE61369)/Homer	NAACAGCTGG	0.01	-4.72	0.1129	209	0.0941	3873.2	0.08
ELF5(ETS)/T47D-ELF5-ChIP-Seq(GSE30407)/Homer	ACVAGGAAGT	0.1	-4.529	0.1314	191	0.086	3528.2	0.0729
MNT(bHLH)/HepG2-MNT-ChIP-Seq(Encode)/Homer	DGCACACGTG	0.1	-4.519	0.1314	217	0.0977	4056.3	0.0838
PU.1:IRF8(ETS:IRF)/pDC-Irf8-ChIP-Seq(GSE66899)/Homer	GGAAGTGAAAST	0.1	-4.394	0.1421	57	0.0257	906.7	0.0187
Elf4(ETS)/BMDM-Elf4-ChIP-Seq(GSE88699)/Homer	ACTTCCKGKT	0.1	-4.383	0.1421	244	0.1099	4622.6	0.0955
c-Myc(bHLH)/LNCAP-cMyc-ChIP-Seq(Unpublished)/Homer	VCCACGTG	0.1	-4.255	0.1546	63	0.0284	1026.9	0.0212
n-Myc(bHLH)/mES-nMyc-ChIP-Seq(GSE11431)/Homer	VRCCACGTGG	0.1	-4.166	0.1646	126	0.0568	2258.8	0.0467
Gata4(Zf)/Heart-Gata4-ChIP-Seq(GSE35151)/Homer	NBWGATAAGR	0.1	-4.156	0.1646	271	0.1221	5204.4	0.1075
IRF4(IRF)/GM12878-IRF4-ChIP-Seq(GSE32465)/Homer	ACTGAAACCA	0.1	-4.058	0.1746	114	0.0514	2029.2	0.0419
Zic(Zf)/Cerebellum-ZIC1.2-ChIP-Seq(GSE60731)/Homer	CCTGCTGAGH	0.1	-4.043	0.1746	171	0.077	3172	0.0655
AP-2gamma(AP2)/MCF7-TFAP2C-ChIP-Seq(GSE21234)/Homer	SCCTSAGGSCAW	0.1	-4.037	0.1746	226	0.1018	4293.3	0.0887
RUNX1(Runt)/Jurkat-RUNX1-ChIP-Seq(GSE29180)/Homer	AAACCACARM	0.1	-4.024	0.1746	242	0.109	4623.7	0.0955
Hoxa10(Homeobox)/ChickenMSG-Hoxa10.Flag-ChIP-Seq(GSE86088)/Homer	GGYAATGAAA	0.1	-3.946	0.1779	158	0.0712	2919.9	0.0603
PAX3:FKHR-fusion(Paired,Homeobox)/Rh4-PAX3:FKHR-ChIP-Seq(GSE19063)/Homer	ACCRTGACTAATTNN	0.1	-3.918	0.1789	52	0.0234	837.8	0.0173
ZKSCAN1(Zf)/HepG2-ZKSCAN1-ChIP-Seq(Encode)/Homer	GCACAYAGTAGGKCY	0.1	-3.917	0.1789	14	0.0063	162.4	0.0034
RXR(NR),DR1/3T3L1-RXR-ChIP-Seq(GSE13511)/Homer	TAGGGCAAAGGTCA	0.1	-3.885	0.1789	279	0.1257	5404.3	0.1116
MafA(bZIP)/Islet-MafA-ChIP-Seq(GSE30298)/Homer	TGCTGACTCA	0.1	-3.858	0.1789	164	0.0739	3049.6	0.063
Elk4(ETS)/Hela-Elk4-ChIP-Seq(GSE31477)/Homer	NRYTTCCGGY	0.1	-3.819	0.1818	89	0.0401	1555.5	0.0321
EHF(ETS)/LoVo-EHF-ChIP-Seq(GSE49402)/Homer	AVCAGGAAGT	0.1	-3.78	0.1854	330	0.1486	6479.6	0.1338
ETV1(ETS)/GIST48-ETV1-ChIP-Seq(GSE22441)/Homer	AACCGGAAGT	0.1	-3.664	0.2041	308	0.1387	6037.2	0.1247
ZNF415(Zf)/HEK293-ZNF415.GFP-ChIP-Seq(GSE58341)/Homer	GRTGMTRGAGCC	0.1	-3.593	0.215	116	0.0523	2108.2	0.0435
Lhx2(Homeobox)/HFSC-Lhx2-ChIP-Seq(GSE48068)/Homer	TAATTAGN	0.1	-3.585	0.215	282	0.127	5507	0.1137
RFX(HTH)/K562-RFX3-ChIP-Seq(SRA012198)/Homer	CGGTTGCCATGGCAAC	0.1	-3.45	0.239	16	0.0072	206.9	0.0043
PGR(NR)/EndoStromal-PGR-ChIP-Seq(GSE69539)/Homer	AAGAACATWHTGTTC	0.1	-3.432	0.239	54	0.0243	902.5	0.0186
MafB(bZIP)/BMM-Mafb-ChIP-Seq(GSE75722)/Homer	WNTGCTGASTCAGCANWTTY	0.1	-3.429	0.239	99	0.0446	1783.7	0.0368
Eomes(T-box)/H9-Eomes-ChIP-Seq(GSE26097)/Homer	ATTAACACCT	0.1	-3.393	0.2398	565	0.2545	11506.4	0.2377
Hoxb4(Homeobox)/ES-Hoxb4-ChIP-Seq(GSE34014)/Homer	TGATTRATGGCY	0.1	-3.357	0.2446	50	0.0225	830	0.0171
EWS:FLI1-fusion(ETS)/SK_N_MC-EWS:FLI1-ChIP-Seq(SRA014231)/Homer	VACAGGAAAT	0.1	-3.27	0.2622	125	0.0563	2319.9	0.0479
Ap4(bHLH)/AML-Tfap4-ChIP-Seq(GSE45738)/Homer	NAHCAGCTGD	0.1	-3.261	0.2622	256	0.1153	5012.3	0.1035
X-box(HTH)/NPC-H3K4me1-ChIP-Seq(GSE16256)/Homer	GGTTGCCATGGCAA	0.1	-3.238	0.2622	26	0.0117	388.1	0.008
HIC1(Zf)/Treg-ZBTB29-ChIP-Seq(GSE99889)/Homer	TGCCAGCB	0.1	-3.217	0.2633	496	0.2234	10072.6	0.208
GABPA(ETS)/Jurkat-GABPa-ChIP-Seq(GSE17954)/Homer	RACCGGAAGT	0.1	-3.152	0.2766	192	0.0865	3702	0.0765
AR-halfsite(NR)/LNCaP-AR-ChIP-Seq(GSE27824)/Homer	CCAGGAACAG	0.1	-3.133	0.2775	858	0.3865	17851.6	0.3687
EBF1(EBF)/Near-E2A-ChIP-Seq(GSE21512)/Homer	GTCCCCWGGGGA	0.1	-3.038	0.3007	240	0.1081	4711.7	0.0973
USF1(bHLH)/GM12878-Usf1-ChIP-Seq(GSE32465)/Homer	SGTCACGTGR	0.1	-3.03	0.3007	82	0.0369	1478.8	0.0305
NFkB-p65(RHD)/GM12787-p65-ChIP-Seq(GSE19485)/Homer	WGGGGATTTCCC	0.1	-2.991	0.3059	130	0.0586	2449.7	0.0506
ERG(ETS)/VCaP-ERG-ChIP-Seq(GSE14097)/Homer	ACAGGAAGTG	0.1	-2.981	0.3059	378	0.1703	7616.6	0.1573
IRF:BATF(IRF:bZIP)/pDC-Irf8-ChIP-Seq(GSE66899)/Homer	CTTTCANTATGACTV	0.1	-2.98	0.3059	35	0.0158	566.6	0.0117
Zac1(Zf)/Neuro2A-Plagl1-ChIP-Seq(GSE75942)/Homer	HAWGRGGCCM	0.1	-2.863	0.3329	681	0.3068	14101.9	0.2913
Gata1(Zf)/K562-GATA1-ChIP-Seq(GSE18829)/Homer	SAGATAAGRV	0.1	-2.836	0.3373	149	0.0671	2855.9	0.059
NeuroG2(bHLH)/Fibroblast-NeuroG2-ChIP-Seq(GSE75910)/Homer	ACCATCTGTT	0.1	-2.769	0.3556	351	0.1581	7084.5	0.1463
EWS:ERG-fusion(ETS)/CADO_ES1-EWS:ERG-ChIP-Seq(SRA014231)/Homer	ATTTCCTGTN	0.1	-2.763	0.3556	189	0.0851	3690.4	0.0762
MafK(bZIP)/C2C12-MafK-ChIP-Seq(GSE36030)/Homer	GCTGASTCAGCA	0.1	-2.76	0.3556	50	0.0225	867.9	0.0179
IRF8(IRF)/BMDM-IRF8-ChIP-Seq(GSE77884)/Homer	GRAASTGAAAST	0.1	-2.75	0.3556	84	0.0378	1543	0.0319
Fli1(ETS)/CD8-FLI-ChIP-Seq(GSE20898)/Homer	NRYTTCCGGH	0.1	-2.713	0.3565	226	0.1018	4467.3	0.0923
Rfx1(HTH)/NPC-H3K4me1-ChIP-Seq(GSE16256)/Homer	KGTTGCCATGGCAA	0.1	-2.709	0.3565	45	0.0203	773	0.016
STAT6(Stat)/Macrophage-Stat6-ChIP-Seq(GSE38377)/Homer	TTCCKNAGAA	0.1	-2.68	0.3593	135	0.0608	2586.5	0.0534
Elk1(ETS)/Hela-Elk1-ChIP-Seq(GSE31477)/Homer	HACTTCCGGY	0.1	-2.649	0.3659	89	0.0401	1652	0.0341
MyoG(bHLH)/C2C12-MyoG-ChIP-Seq(GSE36024)/Homer	AACAGCTG	0.1	-2.608	0.3765	217	0.0977	4295.4	0.0887
ETV4(ETS)/HepG2-ETV4-ChIP-Seq(ENCODE)/Homer	ACCGGAAGTG	0.1	-2.607	0.3765	219	0.0986	4337.9	0.0896
IRF3(IRF)/BMDM-Irf3-ChIP-Seq(GSE67343)/Homer	AGTTTCAKTTTC	0.1	-2.567	0.3829	85	0.0383	1579.6	0.0326
Gata6(Zf)/HUG1N-GATA6-ChIP-Seq(GSE51936)/Homer	YCTTATCTBN	0.1	-2.542	0.3879	233	0.105	4640.1	0.0958
SPDEF(ETS)/VCaP-SPDEF-ChIP-Seq(SRA014231)/Homer	ASWTCCTGBT	0.1	-2.523	0.3909	219	0.0986	4350.4	0.0899
AP-2alpha(AP2)/Hela-AP2alpha-ChIP-Seq(GSE31477)/Homer	ATGCCCTGAGGC	0.1	-2.515	0.3909	169	0.0761	3309.1	0.0683
PR(NR)/T47D-PR-ChIP-Seq(GSE31130)/Homer	VAGRACAKNCTGTBC	0.1	-2.455	0.4087	482	0.2171	9932.1	0.2051
NF1(CTF)/LNCAP-NF1-ChIP-Seq(Unpublished)/Homer	CYTGGCABNSTGCCAR	0.1	-2.453	0.4087	85	0.0383	1590.2	0.0328
SCL(bHLH)/HPC7-Scl-ChIP-Seq(GSE13511)/Homer	AVCAGCTG	0.1	-2.381	0.4301	970	0.4369	20470.5	0.4228
ISRE(IRF)/ThioMac-LPS-Expression(GSE23622)/Homer	AGTTTCASTTTC	0.1	-2.372	0.4301	18	0.0081	277.4	0.0057
Lhx1(Homeobox)/EmbryoCarcinoma-Lhx1-ChIP-Seq(GSE70957)/Homer	NNYTAATTAR	0.1	-2.366	0.4301	299	0.1347	6060.4	0.1252
Gata2(Zf)/K562-GATA2-ChIP-Seq(GSE18829)/Homer	BBCTTATCTS	1	-2.281	0.4596	164	0.0739	3238.3	0.0669
ZNF669(Zf)/HEK293-ZNF669.GFP-ChIP-Seq(GSE58341)/Homer	GARTGGTCATCGCCC	1	-2.265	0.4624	13	0.0059	190.7	0.0039
Ets1-distal(ETS)/CD4+-PolII-ChIP-Seq(Barski_et_al.)/Homer	MACAGGAAGT	1	-2.25	0.4644	67	0.0302	1245.2	0.0257
TCF4(bHLH)/SHSY5Y-TCF4-ChIP-Seq(GSE96915)/Homer	SMCATCTGKH	1	-2.24	0.4644	345	0.1554	7060.4	0.1458
THRb(NR)/Liver-NR1A2-ChIP-Seq(GSE52613)/Homer	TRAGGTCA	1	-2.225	0.4662	967	0.4356	20450.6	0.4224
Fox:Ebox(Forkhead,bHLH)/Panc1-Foxa2-ChIP-Seq(GSE47459)/Homer	NNNVCTGWGYAAACASN	1	-2.179	0.4832	202	0.091	4049.7	0.0836
Smad2(MAD)/ES-SMAD2-ChIP-Seq(GSE29422)/Homer	CTGTCTGG	1	-2.158	0.4883	311	0.1401	6355.5	0.1313
GLI3(Zf)/Limb-GLI3-ChIP-Chip(GSE11077)/Homer	CGTGGGTGGTCC	1	-2.154	0.4883	30	0.0135	516.7	0.0107
Myf5(bHLH)/GM-Myf5-ChIP-Seq(GSE24852)/Homer	BAACAGCTGT	1	-2.133	0.4906	137	0.0617	2697.1	0.0557
Foxf1(Forkhead)/Lung-Foxf1-ChIP-Seq(GSE77951)/Homer	WWATRTAAACAN	1	-2.123	0.4907	218	0.0982	4395.4	0.0908
Nr5a2(NR)/mES-Nr5a2-ChIP-Seq(GSE19019)/Homer	BTCAAGGTCA	1	-2.057	0.5186	116	0.0523	2271.2	0.0469
FOXP1(Forkhead)/H9-FOXP1-ChIP-Seq(GSE31006)/Homer	NYYTGTTTACHN	1	-2.032	0.5268	92	0.0414	1778.7	0.0367
E2F4(E2F)/K562-E2F4-ChIP-Seq(GSE31477)/Homer	GGCGGGAAAH	1	-2.032	0.5268	44	0.0198	801.9	0.0166
Atoh1(bHLH)/Cerebellum-Atoh1-ChIP-Seq(GSE22111)/Homer	VNRVCAGCTGGY	1	-2.029	0.5268	230	0.1036	4665.3	0.0964
Tcf12(bHLH)/GM12878-Tcf12-ChIP-Seq(GSE32465)/Homer	VCAGCTGYTG	1	-1.993	0.5325	190	0.0856	3828	0.0791
TCFL2(HMG)/K562-TCF7L2-ChIP-Seq(GSE29196)/Homer	ACWTCAAAGG	1	-1.986	0.5325	18	0.0081	294.8	0.0061
FOXA1(Forkhead)/MCF7-FOXA1-ChIP-Seq(GSE26831)/Homer	WAAGTAAACA	1	-1.958	0.541	241	0.1086	4911.8	0.1014
NPAS(bHLH)/Liver-NPAS-ChIP-Seq(GSE39860)/Homer	NVCACGTG	1	-1.951	0.541	323	0.1455	6654.5	0.1374
PSE(SNAPc)/K562-mStart-Seq/Homer	WAVTCACCMTAASYDAAAAG	1	-1.944	0.541	129	0.0581	2557.3	0.0528
SpiB(ETS)/OCILY3-SPIB-ChIP-Seq(GSE56857)/Homer	AAAGRGGAAGTG	1	-1.921	0.5465	65	0.0293	1236.4	0.0255
BMAL1(bHLH)/Liver-Bmal1-ChIP-Seq(GSE39860)/Homer	GNCACGTG	1	-1.919	0.5465	370	0.1667	7664.2	0.1583
ERE(NR),IR3/MCF7-ERa-ChIP-Seq(Unpublished)/Homer	VAGGTCACNSTGACC	1	-1.916	0.5465	56	0.0252	1053.5	0.0218
GATA3(Zf)/iTreg-Gata3-ChIP-Seq(GSE20898)/Homer	AGATAASR	1	-1.904	0.5465	392	0.1766	8138.6	0.1681
Cdx2(Homeobox)/mES-Cdx2-ChIP-Seq(GSE14586)/Homer	GYMATAAAAH	1	-1.88	0.5495	182	0.082	3679.1	0.076
Etv2(ETS)/ES-ER71-ChIP-Seq(GSE59402)/Homer(0.967)	NNAYTTCCTGHN	1	-1.841	0.5662	208	0.0937	4235.4	0.0875
FOXA1(Forkhead)/LNCAP-FOXA1-ChIP-Seq(GSE27824)/Homer	WAAGTAAACA	1	-1.839	0.5662	286	0.1288	5891.7	0.1217
Bcl11a(Zf)/HSPC-BCL11A-ChIP-Seq(GSE104676)/Homer	TYTGACCASWRG	1	-1.809	0.5749	201	0.0905	4093.9	0.0846
STAT6(Stat)/CD4-Stat6-ChIP-Seq(GSE22104)/Homer	ABTTCYYRRGAA	1	-1.801	0.5749	129	0.0581	2578.9	0.0533
FOXM1(Forkhead)/MCF7-FOXM1-ChIP-Seq(GSE72977)/Homer	TRTTTACTTW	1	-1.798	0.5749	246	0.1108	5049.1	0.1043
ETS:E-box(ETS,bHLH)/HPC7-Scl-ChIP-Seq(GSE22178)/Homer	AGGAARCAGCTG	1	-1.792	0.5749	19	0.0086	323.2	0.0067
FOXK2(Forkhead)/U2OS-FOXK2-ChIP-Seq(E-MTAB-2204)/Homer	SCHTGTTTACAT	1	-1.749	0.5905	140	0.0631	2817.5	0.0582
CDX4(Homeobox)/ZebrafishEmbryos-Cdx4.Myc-ChIP-Seq(GSE48254)/Homer	NGYCATAAAWCH	1	-1.744	0.5905	228	0.1027	4678	0.0966
Hnf1(Homeobox)/Liver-Foxa2-Chip-Seq(GSE25694)/Homer	GGTTAAWCATTAA	1	-1.727	0.5935	32	0.0144	584.5	0.0121
Hoxd10(Homeobox)/ChickenMSG-Hoxd10.Flag-ChIP-Seq(GSE86088)/Homer	GGCMATGAAA	1	-1.719	0.5935	290	0.1306	6003.4	0.124
ZBTB18(Zf)/HEK293-ZBTB18.GFP-ChIP-Seq(GSE58341)/Homer	AACATCTGGA	1	-1.718	0.5935	106	0.0477	2109.4	0.0436
ETS:RUNX(ETS,Runt)/Jurkat-RUNX1-ChIP-Seq(GSE17954)/Homer	RCAGGATGTGGT	1	-1.704	0.5935	21	0.0095	367.5	0.0076
GRE(NR),IR3/RAW264.7-GRE-ChIP-Seq(Unpublished)/Homer	VAGRACAKWCTGTYC	1	-1.702	0.5935	45	0.0203	849.5	0.0175
Nr5a2(NR)/Pancreas-LRH1-ChIP-Seq(GSE34295)/Homer	BTCAAGGTCA	1	-1.694	0.5935	156	0.0703	3163	0.0653
Olig2(bHLH)/Neuron-Olig2-ChIP-Seq(GSE30882)/Homer	RCCATMTGTT	1	-1.684	0.5935	437	0.1968	9160.4	0.1892
Tbr1(T-box)/Cortex-Tbr1-ChIP-Seq(GSE71384)/Homer	AAGGTGTKAA	1	-1.631	0.6184	337	0.1518	7029.4	0.1452
Hand2(bHLH)/Mesoderm-Hand2-ChIP-Seq(GSE61475)/Homer	TGACANARRCCAGRC	1	-1.621	0.6203	107	0.0482	2144.9	0.0443
IRF2(IRF)/Erythroblas-IRF2-ChIP-Seq(GSE36985)/Homer	GAAASYGAAASY	1	-1.6	0.6287	26	0.0117	473.2	0.0098
Sp2(Zf)/HEK293-Sp2.eGFP-ChIP-Seq(Encode)/Homer	YGGCCCCGCCCC	1	-1.582	0.6352	286	0.1288	5950.2	0.1229
HOXA1(Homeobox)/mES-Hoxa1-ChIP-Seq(SRP084292)/Homer	TGATKGATGR	1	-1.539	0.6579	60	0.027	1174.4	0.0243
Foxo1(Forkhead)/RAW-Foxo1-ChIP-Seq(Fan_et_al.)/Homer	CTGTTTAC	1	-1.512	0.671	436	0.1964	9188.5	0.1898
RUNX(Runt)/HPC7-Runx1-ChIP-Seq(GSE22178)/Homer	SAAACCACAG	1	-1.502	0.6729	141	0.0635	2880.3	0.0595
E-box(bHLH)/Promoter/Homer	SSGGTCACGTGA	1	-1.494	0.6732	11	0.005	183.4	0.0038
Smad3(MAD)/NPC-Smad3-ChIP-Seq(GSE36673)/Homer	TWGTCTGV	1	-1.493	0.6732	643	0.2896	13663.7	0.2822
E2F6(E2F)/Hela-E2F6-ChIP-Seq(GSE31477)/Homer	GGCGGGAARN	1	-1.482	0.6732	70	0.0315	1389.3	0.0287
Brachyury(T-box)/Mesoendoderm-Brachyury-ChIP-exo(GSE54963)/Homer	ANTTMRCASBNNNGTGYKAAN	1	-1.481	0.6732	59	0.0266	1160.8	0.024
PU.1(ETS)/ThioMac-PU.1-ChIP-Seq(GSE21512)/Homer	AGAGGAAGTG	1	-1.473	0.6732	121	0.0545	2462.2	0.0509
OCT:OCT(POU,Homeobox,IR1)/NPC-Brn2-ChIP-Seq(GSE35496)/Homer	ATGAATWATTCATGA	1	-1.473	0.6732	5	0.0023	71.6	0.0015
T1ISRE(IRF)/ThioMac-Ifnb-Expression/Homer	ACTTTCGTTTCT	1	-1.471	0.6732	3	0.0014	36.4	0.0008
Rbpj1(?)/Panc1-Rbpj1-ChIP-Seq(GSE47459)/Homer	HTTTCCCASG	1	-1.467	0.6732	361	0.1626	7588.8	0.1567
IRF1(IRF)/PBMC-IRF1-ChIP-Seq(GSE43036)/Homer	GAAAGTGAAAGT	1	-1.461	0.6732	38	0.0171	728.8	0.0151
NFAT(RHD)/Jurkat-NFATC1-ChIP-Seq(Jolma_et_al.)/Homer	ATTTTCCATT	1	-1.447	0.6732	221	0.0995	4593.2	0.0949
ZBTB12(Zf)/HEK293-ZBTB12.GFP-ChIP-Seq(GSE58341)/Homer	NGNTCTAGAACCNGV	1	-1.446	0.6732	91	0.041	1834.2	0.0379
CLOCK(bHLH)/Liver-Clock-ChIP-Seq(GSE39860)/Homer	GHCACGTG	1	-1.445	0.6732	86	0.0387	1729.6	0.0357
Phox2a(Homeobox)/Neuron-Phox2a-ChIP-Seq(GSE31456)/Homer	YTAATYNRATTA	1	-1.422	0.6732	99	0.0446	2006.1	0.0414
JunD(bZIP)/K562-JunD-ChIP-Seq/Homer	ATGACGTCATCN	1	-1.404	0.6734	15	0.0068	266.4	0.0055
Hoxd11(Homeobox)/ChickenMSG-Hoxd11.Flag-ChIP-Seq(GSE86088)/Homer	VGCCATAAAA	1	-1.392	0.6772	622	0.2802	13244.7	0.2736
RUNX2(Runt)/PCa-RUNX2-ChIP-Seq(GSE33889)/Homer	NWAACCACADNN	1	-1.383	0.679	176	0.0793	3647.9	0.0753
PPARa(NR),DR1/Liver-Ppara-ChIP-Seq(GSE47954)/Homer	VNAGGKCAAAGGTCA	1	-1.357	0.6922	252	0.1135	5278.5	0.109
Foxo3(Forkhead)/U2OS-Foxo3-ChIP-Seq(E-MTAB-2701)/Homer	DGTAAACA	1	-1.354	0.6922	157	0.0707	3248.9	0.0671
Dlx3(Homeobox)/Kerainocytes-Dlx3-ChIP-Seq(GSE89884)/Homer	NDGTAATTAC	1	-1.339	0.6955	163	0.0734	3379	0.0698
ZNF467(Zf)/HEK293-ZNF467.GFP-ChIP-Seq(GSE58341)/Homer	TGGGGAAGGGCM	1	-1.338	0.6955	191	0.086	3977.5	0.0822
YY1(Zf)/Promoter/Homer	CAAGATGGCGGC	1	-1.326	0.6956	11	0.005	191.4	0.004
Unknown(Homeobox)/Limb-p300-ChIP-Seq/Homer	SSCMATWAAA	1	-1.32	0.6956	166	0.0748	3447	0.0712
HIF-1b(HLH)/T47D-HIF1b-ChIP-Seq(GSE59937)/Homer	RTACGTGC	1	-1.301	0.7044	157	0.0707	3259.3	0.0673
EBF(EBF)/proBcell-EBF-ChIP-Seq(GSE21978)/Homer	DGTCCCYRGGGA	1	-1.295	0.7044	44	0.0198	869.9	0.018
RUNX-AML(Runt)/CD4+-PolII-ChIP-Seq(Barski_et_al.)/Homer	GCTGTGGTTW	1	-1.292	0.7044	154	0.0694	3197.9	0.0661
HOXB13(Homeobox)/ProstateTumor-HOXB13-ChIP-Seq(GSE56288)/Homer	TTTTATKRGG	1	-1.275	0.7097	262	0.118	5514.7	0.1139
Foxa2(Forkhead)/Liver-Foxa2-ChIP-Seq(GSE25694)/Homer	CYTGTTTACWYW	1	-1.264	0.7136	168	0.0757	3502.5	0.0723
Pitx1:Ebox(Homeobox,bHLH)/Hindlimb-Pitx1-ChIP-Seq(GSE41591)/Homer	YTAATTRAWWCCAGATGT	1	-1.258	0.7136	45	0.0203	894	0.0185
NF1:FOXA1(CTF,Forkhead)/LNCAP-FOXA1-ChIP-Seq(GSE27824)/Homer	WNTGTTTRYTTTGGCA	1	-1.248	0.7157	12	0.0054	215.3	0.0044
Mef2d(MADS)/Retina-Mef2d-ChIP-Seq(GSE61391)/Homer	GCTATTTTTAGC	1	-1.248	0.7157	48	0.0216	958.9	0.0198
GRE(NR),IR3/A549-GR-ChIP-Seq(GSE32465)/Homer	NRGVACABNVTGTYCY	1	-1.223	0.7255	22	0.0099	420.2	0.0087
FXR(NR),IR1/Liver-FXR-ChIP-Seq(Chong_et_al.)/Homer	AGGTCANTGACCTB	1	-1.22	0.7255	84	0.0378	1721.5	0.0356
E2F1(E2F)/Hela-E2F1-ChIP-Seq(GSE22478)/Homer	CWGGCGGGAA	1	-1.218	0.7255	23	0.0104	441.8	0.0091
PAX6(Paired,Homeobox)/Forebrain-Pax6-ChIP-Seq(GSE66961)/Homer	NGTGTTCAVTSAAGCGKAAA	1	-1.196	0.7324	18	0.0081	341	0.007
ZSCAN22(Zf)/HEK293-ZSCAN22.GFP-ChIP-Seq(GSE58341)/Homer	SMCAGTCWGAKGGAGGAGGC	1	-1.182	0.7381	18	0.0081	341.8	0.0071
Hoxc9(Homeobox)/Ainv15-Hoxc9-ChIP-Seq(GSE21812)/Homer	GGCCATAAATCA	1	-1.179	0.7381	119	0.0536	2473.7	0.0511
EKLF(Zf)/Erythrocyte-Klf1-ChIP-Seq(GSE20478)/Homer	NWGGGTGTGGCY	1	-1.166	0.7418	48	0.0216	968.4	0.02
Nur77(NR)/K562-NR4A1-ChIP-Seq(GSE31363)/Homer	TGACCTTTNCNT	1	-1.156	0.7446	38	0.0171	759.6	0.0157
ZNF692(Zf)/HEK293-ZNF692.GFP-ChIP-Seq(GSE58341)/Homer	GTGGGCCCCA	1	-1.154	0.7446	29	0.0131	571	0.0118
Pax7(Paired,Homeobox),long/Myoblast-Pax7-ChIP-Seq(GSE25064)/Homer	TAATCHGATTAC	1	-1.141	0.7475	6	0.0027	101.9	0.0021
Tgif1(Homeobox)/mES-Tgif1-ChIP-Seq(GSE55404)/Homer	YTGWCADY	1	-1.128	0.7529	706	0.318	15169.4	0.3133
bZIP:IRF(bZIP,IRF)/Th17-BatF-ChIP-Seq(GSE39756)/Homer	NAGTTTCABTHTGACTNW	1	-1.104	0.7671	116	0.0523	2424.9	0.0501
Arnt:Ahr(bHLH)/MCF7-Arnt-ChIP-Seq(Lo_et_al.)/Homer	TBGCACGCAA	1	-1.097	0.768	85	0.0383	1763.5	0.0364
Nkx6.1(Homeobox)/Islet-Nkx6.1-ChIP-Seq(GSE40975)/Homer	GKTAATGR	1	-1.082	0.7755	656	0.2955	14103.7	0.2913
NFY(CCAAT)/Promoter/Homer	RGCCAATSRG	1	-1.08	0.7755	160	0.0721	3373.1	0.0697
HNF1b(Homeobox)/PDAC-HNF1B-ChIP-Seq(GSE64557)/Homer	GTTAATNATTAA	1	-1.067	0.7786	35	0.0158	706.3	0.0146
ZNF165(Zf)/WHIM12-ZNF165-ChIP-Seq(GSE65937)/Homer	AAGGKGRCGCAGGCA	1	-1.064	0.7786	27	0.0122	538.8	0.0111
FOXK1(Forkhead)/HEK293-FOXK1-ChIP-Seq(GSE51673)/Homer	NVWTGTTTAC	1	-1.056	0.7786	222	0.1	4714.7	0.0974
GATA:SCL(Zf,bHLH)/Ter119-SCL-ChIP-Seq(GSE18720)/Homer	CRGCTGBNGNSNNSAGATAA	1	-1.055	0.7786	24	0.0108	476.8	0.0098
TR4(NR),DR1/Hela-TR4-ChIP-Seq(GSE24685)/Homer	GAGGTCAAAGGTCA	1	-1.048	0.7786	20	0.009	393	0.0081
ZNF528(Zf)/HEK293-ZNF528.GFP-ChIP-Seq(GSE58341)/Homer	AGAAATGACTTCCCT	1	-1.047	0.7786	2	0.0009	27.5	0.0006
Tgif2(Homeobox)/mES-Tgif2-ChIP-Seq(GSE55404)/Homer	TGTCANYT	1	-1.042	0.7786	752	0.3387	16207.6	0.3348
Pknox1(Homeobox)/ES-Prep1-ChIP-Seq(GSE63282)/Homer	SCTGTCAVTCAV	1	-1.041	0.7786	42	0.0189	857.5	0.0177
Oct6(POU,Homeobox)/NPC-Pou3f1-ChIP-Seq(GSE35496)/Homer	WATGCAAATGAG	1	-1.005	0.7931	93	0.0419	1951.6	0.0403
PRDM10(Zf)/HEK293-PRDM10.eGFP-ChIP-Seq(Encode)/Homer	TGGTACATTCCA	1	-1.005	0.7931	148	0.0667	3133.1	0.0647
E2F7(E2F)/Hela-E2F7-ChIP-Seq(GSE32673)/Homer	VDTTTCCCGCCA	1	-0.998	0.7931	10	0.0045	189.1	0.0039
COUP-TFII(NR)/K562-NR2F1-ChIP-Seq(Encode)/Homer	GKBCARAGGTCA	1	-0.9975	0.7931	376	0.1694	8063.9	0.1666
ZNF143|STAF(Zf)/CUTLL-ZNF143-ChIP-Seq(GSE29600)/Homer	ATTTCCCAGVAKSCY	1	-0.9911	0.7931	75	0.0338	1568.5	0.0324
CEBP:CEBP(bZIP)/MEF-Chop-ChIP-Seq(GSE35681)/Homer	NTNATGCAAYMNNHTGMAAY	1	-0.9872	0.7931	38	0.0171	779.1	0.0161
NRF(NRF)/Promoter/Homer	STGCGCATGCGC	1	-0.9707	0.7961	9	0.0041	170.7	0.0035
p53(p53)/mES-cMyc-ChIP-Seq(GSE11431)/Homer	ACATGCCCGGGCAT	1	-0.9494	0.8092	5	0.0023	89.5	0.0018
SF1(NR)/H295R-Nr5a1-ChIP-Seq(GSE44220)/Homer	CAAGGHCANV	1	-0.9454	0.8092	95	0.0428	2006.6	0.0414
STAT5(Stat)/mCD4+-Stat5-ChIP-Seq(GSE12346)/Homer	RTTTCTNAGAAA	1	-0.9421	0.8092	71	0.032	1491.4	0.0308
Hoxa13(Homeobox)/ChickenMSG-Hoxa13.Flag-ChIP-Seq(GSE86088)/Homer	CYHATAAAAN	1	-0.9245	0.8172	654	0.2946	14131.6	0.2919
Six1(Homeobox)/Myoblast-Six1-ChIP-Chip(GSE20150)/Homer	GKVTCADRTTWC	1	-0.9244	0.8172	53	0.0239	1108.3	0.0229
EAR2(NR)/K562-NR2F6-ChIP-Seq(Encode)/Homer	NRBCARRGGTCA	1	-0.9242	0.8172	347	0.1563	7462.4	0.1541
Isl1(Homeobox)/Neuron-Isl1-ChIP-Seq(GSE31456)/Homer	CTAATKGV	1	-0.9193	0.8172	466	0.2099	10047.5	0.2075
OCT4-SOX2-TCF-NANOG(POU,Homeobox,HMG)/mES-Oct4-ChIP-Seq(GSE11431)/Homer	ATTTGCATAACAATG	1	-0.9014	0.8199	40	0.018	833	0.0172
ZNF652/HepG2-ZNF652.Flag-ChIP-Seq(Encode)/Homer	TTAACCCTTTVNKKN	1	-0.8982	0.8199	59	0.0266	1241.2	0.0256
Zfp281(Zf)/ES-Zfp281-ChIP-Seq(GSE81042)/Homer	CCCCTCCCCCAC	1	-0.8982	0.8199	31	0.014	641.2	0.0132
Smad4(MAD)/ESC-SMAD4-ChIP-Seq(GSE29422)/Homer	VBSYGTCTGG	1	-0.8925	0.8199	298	0.1342	6411.3	0.1324
Prop1(Homeobox)/GHFT1-PROP1.biotin-ChIP-Seq(GSE77302)/Homer	NTAATBNAATTA	1	-0.8719	0.8283	160	0.0721	3427.7	0.0708
RAR:RXR(NR),DR5/ES-RAR-ChIP-Seq(GSE56893)/Homer	AGGTCAAGGTCA	1	-0.8592	0.8349	29	0.0131	603.8	0.0125
ZNF322(Zf)/HEK293-ZNF322.GFP-ChIP-Seq(GSE58341)/Homer	GAGCCTGGTACTGWGCCTGR	1	-0.8587	0.8349	63	0.0284	1334.7	0.0276
Nanog(Homeobox)/mES-Nanog-ChIP-Seq(GSE11724)/Homer	RGCCATTAAC	1	-0.8528	0.8349	995	0.4482	21595	0.446
Stat3(Stat)/mES-Stat3-ChIP-Seq(GSE11431)/Homer	CTTCCGGGAA	1	-0.8512	0.8349	93	0.0419	1983.8	0.041
STAT4(Stat)/CD4-Stat4-ChIP-Seq(GSE22104)/Homer	NYTTCCWGGAAR	1	-0.8441	0.8349	210	0.0946	4519.1	0.0933
TFE3(bHLH)/MEF-TFE3-ChIP-Seq(GSE75757)/Homer	GTCACGTGACYV	1	-0.8387	0.8349	12	0.0054	242.6	0.005
RORgt(NR)/EL4-RORgt.Flag-ChIP-Seq(GSE56019)/Homer	AAYTAGGTCA	1	-0.8356	0.8349	27	0.0122	563.3	0.0116
RORgt(NR)/EL4-RORgt.Flag-ChIP-Seq(GSE56019)/Homer	AAYTAGGTCA	1	-0.8356	0.8349	27	0.0122	563.3	0.0116
Stat3+il21(Stat)/CD4-Stat3-ChIP-Seq(GSE19198)/Homer	SVYTTCCNGGAARB	1	-0.8244	0.8349	137	0.0617	2942.4	0.0608
LEF1(HMG)/H1-LEF1-ChIP-Seq(GSE64758)/Homer	CCTTTGATST	1	-0.8029	0.8469	160	0.0721	3447.7	0.0712
PU.1-IRF(ETS:IRF)/Bcell-PU.1-ChIP-Seq(GSE21512)/Homer	MGGAAGTGAAAC	1	-0.7682	0.8729	340	0.1532	7373.6	0.1523
ZNF7(Zf)/HepG2-ZNF7.Flag-ChIP-Seq(Encode)/Homer	CTGCCWVCTTTTRTA	1	-0.7515	0.8836	112	0.0505	2419.4	0.05
OCT:OCT-short(POU,Homeobox)/NPC-OCT6-ChIP-Seq(GSE43916)/Homer	ATGCATWATGCATRW	1	-0.7443	0.8859	160	0.0721	3465.5	0.0716
ZNF382(Zf)/HEK293-ZNF382.GFP-ChIP-Seq(GSE58341)/Homer	GNCTGTASTRNTGBCTCHTT	1	-0.7434	0.8859	5	0.0023	99.1	0.002
STAT1(Stat)/HelaS3-STAT1-ChIP-Seq(GSE12782)/Homer	NATTTCCNGGAAAT	1	-0.7377	0.8859	60	0.027	1292.3	0.0267
ZNF675(Zf)/HEK293-ZNF675.GFP-ChIP-Seq(GSE58341)/Homer	ARGAGGMCAAAATGW	1	-0.7282	0.8883	33	0.0149	707.9	0.0146
E2F3(E2F)/MEF-E2F3-ChIP-Seq(GSE71376)/Homer	BTKGGCGGGAAA	1	-0.7102	0.9005	76	0.0342	1646.7	0.034
E2F(E2F)/Hela-CellCycle-Expression/Homer	TTSGCGCGAAAA	1	-0.7002	0.9055	3	0.0014	59	0.0012
Pitx1(Homeobox)/Chicken-Pitx1-ChIP-Seq(GSE38910)/Homer	TAATCCCN	1	-0.6963	0.9055	1159	0.5221	25263.6	0.5218
PRDM9(Zf)/Testis-DMC1-ChIP-Seq(GSE35498)/Homer	ADGGYAGYAGCATCT	1	-0.693	0.9055	81	0.0365	1759.1	0.0363
NFAT:AP1(RHD,bZIP)/Jurkat-NFATC1-ChIP-Seq(Jolma_et_al.)/Homer	SARTGGAAAAWRTGAGTCAB	1	-0.6929	0.9055	40	0.018	865.9	0.0179
ETS1(ETS)/Jurkat-ETS1-ChIP-Seq(GSE17954)/Homer	ACAGGAAGTG	1	-0.6891	0.9055	212	0.0955	4617.3	0.0954
Tcf3(HMG)/mES-Tcf3-ChIP-Seq(GSE11724)/Homer	ASWTCAAAGG	1	-0.6801	0.9055	53	0.0239	1151.1	0.0238
Otx2(Homeobox)/EpiLC-Otx2-ChIP-Seq(GSE56098)/Homer	NYTAATCCYB	1	-0.6774	0.9055	209	0.0941	4557	0.0941
FoxL2(Forkhead)/Ovary-FoxL2-ChIP-Seq(GSE60858)/Homer	WWTRTAAACAVG	1	-0.6756	0.9055	185	0.0833	4033.1	0.0833
Lhx3(Homeobox)/Neuron-Lhx3-ChIP-Seq(GSE31456)/Homer	ADBTAATTAR	1	-0.6618	0.9089	409	0.1842	8927.1	0.1844
REST-NRSF(Zf)/Jurkat-NRSF-ChIP-Seq/Homer	GGMGCTGTCCATGGTGCTGA	1	-0.6541	0.912	1	0.0005	16.7	0.0003
MafF(bZIP)/HepG2-MafF-ChIP-Seq(GSE31477)/Homer	HWWGTCAGCAWWTTT	1	-0.6512	0.912	68	0.0306	1485.7	0.0307
Hoxd13(Homeobox)/ChickenMSG-Hoxd13.Flag-ChIP-Seq(GSE86088)/Homer	NCYAATAAAA	1	-0.6479	0.912	416	0.1874	9087.4	0.1877
Bcl6(Zf)/Liver-Bcl6-ChIP-Seq(GSE31578)/Homer	NNNCTTTCCAGGAAA	1	-0.6476	0.912	305	0.1374	6664.3	0.1376
KLF5(Zf)/LoVo-KLF5-ChIP-Seq(GSE49402)/Homer	DGGGYGKGGC	1	-0.6444	0.912	240	0.1081	5247	0.1084
bHLHE40(bHLH)/HepG2-BHLHE40-ChIP-Seq(GSE31477)/Homer	KCACGTGMCN	1	-0.6255	0.919	39	0.0176	855.7	0.0177
MyoD(bHLH)/Myotube-MyoD-ChIP-Seq(GSE21614)/Homer	RRCAGCTGYTSY	1	-0.6162	0.9238	127	0.0572	2786.5	0.0576
GATA3(Zf),DR4/iTreg-Gata3-ChIP-Seq(GSE20898)/Homer	AGATGKDGAGATAAG	1	-0.6042	0.9311	18	0.0081	396.8	0.0082
Ascl1(bHLH)/NeuralTubes-Ascl1-ChIP-Seq(GSE55840)/Homer	NNVVCAGCTGBN	1	-0.5933	0.9375	321	0.1446	7040	0.1454
EBF2(EBF)/BrownAdipose-EBF2-ChIP-Seq(GSE97114)/Homer	NABTCCCWDGGGAVH	1	-0.5599	0.9653	197	0.0887	4341.1	0.0897
NFkB-p65-Rel(RHD)/ThioMac-LPS-Expression(GSE23622)/Homer	GGAAATTCCC	1	-0.5508	0.9702	12	0.0054	269.2	0.0056
ELF1(ETS)/Jurkat-ELF1-ChIP-Seq(SRA014231)/Homer	AVCCGGAAGT	1	-0.5474	0.9702	74	0.0333	1643.8	0.034
Sox10(HMG)/SciaticNerve-Sox3-ChIP-Seq(GSE35132)/Homer	CCWTTGTYYB	1	-0.5366	0.9762	359	0.1617	7902.9	0.1632
LRF(Zf)/Erythroblasts-ZBTB7A-ChIP-Seq(GSE74977)/Homer	AAGACCCYYN	1	-0.535	0.9762	306	0.1378	6742.2	0.1393
ARE(NR)/LNCAP-AR-ChIP-Seq(GSE27824)/Homer	RGRACASNSTGTYCYB	1	-0.5158	0.9887	41	0.0185	921.3	0.019
CArG(MADS)/PUER-Srf-ChIP-Seq(Sullivan_et_al.)/Homer	CCATATATGGNM	1	-0.5155	0.9887	65	0.0293	1454	0.03
Srebp1a(bHLH)/HepG2-Srebp1a-ChIP-Seq(GSE31477)/Homer	RTCACSCCAY	1	-0.5152	0.9887	57	0.0257	1276.8	0.0264
Pit1+1bp(Homeobox)/GCrat-Pit1-ChIP-Seq(GSE58009)/Homer	ATGCATAATTCA	1	-0.5002	0.9923	78	0.0351	1745.7	0.0361
GRHL2(CP2)/HBE-GRHL2-ChIP-Seq(GSE46194)/Homer	AAACYKGTTWDACMRGTTTB	1	-0.4956	0.993	75	0.0338	1680.1	0.0347
Foxa3(Forkhead)/Liver-Foxa3-ChIP-Seq(GSE77670)/Homer	BSNTGTTTACWYWGN	1	-0.4883	0.9963	62	0.0279	1394.6	0.0288
ZNF264(Zf)/HEK293-ZNF264.GFP-ChIP-Seq(GSE58341)/Homer	RGGGCACTAACY	1	-0.4833	0.9974	110	0.0495	2458.2	0.0508
Hoxa9(Homeobox)/ChickenMSG-Hoxa9.Flag-ChIP-Seq(GSE86088)/Homer	RGCAATNAAA	1	-0.4829	0.9974	676	0.3045	14874.7	0.3072
Hoxa11(Homeobox)/ChickenMSG-Hoxa11.Flag-ChIP-Seq(GSE86088)/Homer	TTTTATGGCM	1	-0.4808	0.9974	596	0.2685	13127	0.2711
p63(p53)/Keratinocyte-p63-ChIP-Seq(GSE17611)/Homer	NNDRCATGYCYNRRCATGYH	1	-0.4743	0.9974	58	0.0261	1309.5	0.027
Reverb(NR),DR2/RAW-Reverba.biotin-ChIP-Seq(GSE45914)/Homer	GTRGGTCASTGGGTCA	1	-0.473	0.9974	31	0.014	707.4	0.0146
TEAD3(TEA)/HepG2-TEAD3-ChIP-Seq(Encode)/Homer	TRCATTCCAG	1	-0.4728	0.9974	274	0.1234	6074.9	0.1255
Tbet(T-box)/CD8-Tbet-ChIP-Seq(GSE33802)/Homer	AGGTGTGAAM	1	-0.4716	0.9974	261	0.1176	5789.4	0.1196
PAX5(Paired,Homeobox)/GM12878-PAX5-ChIP-Seq(GSE32465)/Homer	GCAGCCAAGCRTGACH	1	-0.4708	0.9974	67	0.0302	1510.8	0.0312
Oct4(POU,Homeobox)/mES-Oct4-ChIP-Seq(GSE11431)/Homer	ATTTGCATAW	1	-0.4664	0.9974	100	0.045	2243.4	0.0463
TATA-Box(TBP)/Promoter/Homer	CCTTTTAWAGSC	1	-0.4647	0.9974	294	0.1324	6518.9	0.1346
Mouse_Recombination_Hotspot(Zf)/Testis-DMC1-ChIP-Seq(GSE24438)/Homer	ACTYKNATTCGTGNTACTTC	1	-0.4595	0.9974	13	0.0059	303.5	0.0063
DMRT6(DM)/Testis-DMRT6-ChIP-Seq(GSE60440)/Homer	YDGHTACAWTGTADC	1	-0.4582	0.9974	38	0.0171	867.9	0.0179
ETS(ETS)/Promoter/Homer	AACCGGAAGT	1	-0.4499	0.9974	46	0.0207	1048.5	0.0217
Klf9(Zf)/GBM-Klf9-ChIP-Seq(GSE62211)/Homer	GCCACRCCCACY	1	-0.4463	0.9974	49	0.0221	1116.8	0.0231
Barx1(Homeobox)/Stomach-Barx1.3xFlag-ChIP-Seq(GSE69483)/Homer	AAACMATTAN	1	-0.4368	0.9974	112	0.0505	2521	0.0521
NeuroD1(bHLH)/Islet-NeuroD1-ChIP-Seq(GSE30298)/Homer	GCCATCTGTT	1	-0.4351	0.9974	163	0.0734	3649.5	0.0754
p73(p53)/Trachea-p73-ChIP-Seq(PRJNA310161)/Homer	NRRRCAWGTCCDGRCATGYY	1	-0.4171	1	6	0.0027	146.1	0.003
PBX1(Homeobox)/MCF7-PBX1-ChIP-Seq(GSE28007)/Homer	GSCTGTCACTCA	1	-0.4102	1	12	0.0054	287.1	0.0059
Tlx?(NR)/NPC-H3K4me1-ChIP-Seq(GSE16256)/Homer	CTGGCAGSCTGCCA	1	-0.4019	1	80	0.036	1822.6	0.0376
CRX(Homeobox)/Retina-Crx-ChIP-Seq(GSE20012)/Homer	GCTAATCC	1	-0.4004	1	682	0.3072	15073.3	0.3113
GATA(Zf),IR4/iTreg-Gata3-ChIP-Seq(GSE20898)/Homer	NAGATWNBNATCTNN	1	-0.3987	1	14	0.0063	335.9	0.0069
COUP-TFII(NR)/Artia-Nr2f2-ChIP-Seq(GSE46497)/Homer	AGRGGTCA	1	-0.3964	1	414	0.1865	9200.2	0.19
Zic3(Zf)/mES-Zic3-ChIP-Seq(GSE37889)/Homer	GGCCYCCTGCTGDGH	1	-0.3853	1	92	0.0414	2096.4	0.0433
HIF2a(bHLH)/785_O-HIF2a-ChIP-Seq(GSE34871)/Homer	GCACGTACCC	1	-0.3835	1	44	0.0198	1021.8	0.0211
Six2(Homeobox)/NephronProgenitor-Six2-ChIP-Seq(GSE39837)/Homer	GWAAYHTGAKMC	1	-0.376	1	216	0.0973	4852.5	0.1002
Tcf7(HMG)/GM12878-TCF7-ChIP-Seq(Encode)/Homer	CTTTGATGTGSB	1	-0.3699	1	70	0.0315	1610.2	0.0333
KLF10(Zf)/HEK293-KLF10.GFP-ChIP-Seq(GSE58341)/Homer	GGGGGTGTGTCC	1	-0.3679	1	86	0.0387	1969.8	0.0407
GATA(Zf),IR3/iTreg-Gata3-ChIP-Seq(GSE20898)/Homer	NNNNNBAGATAWYATCTVHN	1	-0.359	1	35	0.0158	824.7	0.017
Mef2b(MADS)/HEK293-Mef2b.V5-ChIP-Seq(GSE67450)/Homer	GCTATTTTTGGM	1	-0.3556	1	245	0.1104	5506.1	0.1137
Egr2(Zf)/Thymocytes-Egr2-ChIP-Seq(GSE34254)/Homer	NGCGTGGGCGGR	1	-0.3534	1	15	0.0068	366.3	0.0076
CHR(?)/Hela-CellCycle-Expression/Homer	SRGTTTCAAA	1	-0.3523	1	143	0.0644	3247.5	0.0671
ZNF317(Zf)/HEK293-ZNF317.GFP-ChIP-Seq(GSE58341)/Homer	GTCWGCTGTYYCTCT	1	-0.3496	1	16	0.0072	390.8	0.0081
ZNF189(Zf)/HEK293-ZNF189.GFP-ChIP-Seq(GSE58341)/Homer	TGGAACAGMA	1	-0.3418	1	175	0.0788	3964.3	0.0819
KLF6(Zf)/PDAC-KLF6-ChIP-Seq(GSE64557)/Homer	MKGGGYGTGGCC	1	-0.3288	1	176	0.0793	3994.4	0.0825
TEAD(TEA)/Fibroblast-PU.1-ChIP-Seq(Unpublished)/Homer	YCWGGAATGY	1	-0.3228	1	169	0.0761	3842.7	0.0794
RARa(NR)/K562-RARa-ChIP-Seq(Encode)/Homer	TTGAMCTTTG	1	-0.3199	1	748	0.3369	16596.6	0.3428
Tbx6(T-box)/ESC-Tbx6-ChIP-Seq(GSE93524)/Homer	DAGGTGTBAA	1	-0.3152	1	259	0.1167	5844.6	0.1207
Pax7(Paired,Homeobox),longest/Myoblast-Pax7-ChIP-Seq(GSE25064)/Homer	NTAATTDGCYAATTANNWWD	1	-0.3148	1	6	0.0027	158.2	0.0033
Sox9(HMG)/Limb-SOX9-ChIP-Seq(GSE73225)/Homer	AGGVNCCTTTGT	1	-0.3118	1	170	0.0766	3871.5	0.08
MYNN(Zf)/HEK293-MYNN.eGFP-ChIP-Seq(Encode)/Homer	TTCAAAWTAAAAGTC	1	-0.3089	1	49	0.0221	1158.4	0.0239
Brn1(POU,Homeobox)/NPC-Brn1-ChIP-Seq(GSE35496)/Homer	TATGCWAATBAV	1	-0.3047	1	58	0.0261	1364.7	0.0282
c-Jun-CRE(bZIP)/K562-cJun-ChIP-Seq(GSE31477)/Homer	ATGACGTCATCY	1	-0.3027	1	66	0.0297	1546.1	0.0319
Tbox:Smad(T-box,MAD)/ESCd5-Smad2_3-ChIP-Seq(GSE29422)/Homer	AGGTGHCAGACA	1	-0.2932	1	30	0.0135	728.8	0.0151
HNF6(Homeobox)/Liver-Hnf6-ChIP-Seq(ERP000394)/Homer	NTATYGATCH	1	-0.2876	1	109	0.0491	2522.3	0.0521
Oct4:Sox17(POU,Homeobox,HMG)/F9-Sox17-ChIP-Seq(GSE44553)/Homer	CCATTGTATGCAAAT	1	-0.2866	1	25	0.0113	614.5	0.0127
Tbx20(T-box)/Heart-Tbx20-ChIP-Seq(GSE29636)/Homer	GGTGYTGACAGS	1	-0.2808	1	32	0.0144	778.2	0.0161
HRE(HSF)/Striatum-HSF1-ChIP-Seq(GSE38000)/Homer	TTCTAGAABNTTCTA	1	-0.2759	1	40	0.018	964.6	0.0199
Srebp2(bHLH)/HepG2-Srebp2-ChIP-Seq(GSE31477)/Homer	CGGTCACSCCAC	1	-0.2759	1	38	0.0171	918.3	0.019
WT1(Zf)/Kidney-WT1-ChIP-Seq(GSE90016)/Homer	MCTCCCMCRCAB	1	-0.2711	1	97	0.0437	2261.1	0.0467
PRDM15(Zf)/ESC-Prdm15-ChIP-Seq(GSE73694)/Homer	YCCDNTCCAGGTTTT	1	-0.2689	1	225	0.1014	5125.2	0.1059
TEAD4(TEA)/Tropoblast-Tead4-ChIP-Seq(GSE37350)/Homer	CCWGGAATGY	1	-0.2595	1	185	0.0833	4242	0.0876
Tbx21(T-box)/GM12878-TBX21-ChIP-Seq(Encode)/Homer	AGGTGTGAAA	1	-0.2585	1	253	0.114	5756.6	0.1189
HNF4a(NR),DR1/HepG2-HNF4a-ChIP-Seq(GSE25021)/Homer	CARRGKBCAAAGTYCA	1	-0.2522	1	88	0.0396	2068.1	0.0427
Esrrb(NR)/mES-Esrrb-ChIP-Seq(GSE11431)/Homer	KTGACCTTGA	1	-0.2519	1	130	0.0586	3016	0.0623
CUX1(Homeobox)/K562-CUX1-ChIP-Seq(GSE92882)/Homer	TATCGATNAN	1	-0.2512	1	140	0.0631	3240.4	0.0669
NPAS2(bHLH)/Liver-NPAS2-ChIP-Seq(GSE39860)/Homer	KCCACGTGAC	1	-0.2463	1	220	0.0991	5032.9	0.104
RORg(NR)/Liver-Rorc-ChIP-Seq(GSE101115)/Homer	WAABTAGGTCAV	1	-0.2458	1	15	0.0068	389.4	0.008
HOXA2(Homeobox)/mES-Hoxa2-ChIP-Seq(Donaldson_et_al.)/Homer	GYCATCMATCAT	1	-0.2456	1	16	0.0072	413.4	0.0085
DMRT1(DM)/Testis-DMRT1-ChIP-Seq(GSE64892)/Homer	TWGHWACAWTGTWDC	1	-0.2449	1	47	0.0212	1137.1	0.0235
Sp1(Zf)/Promoter/Homer	GGCCCCGCCCCC	1	-0.2438	1	19	0.0086	485	0.01
Hoxd12(Homeobox)/ChickenMSG-Hoxd12.Flag-ChIP-Seq(GSE86088)/Homer	HDGYAATGAAAN	1	-0.2424	1	498	0.2243	11193	0.2312
Twist(bHLH)/HMLE-TWIST1-ChIP-Seq(Chang_et_al)/Homer	VCAKCTGGNNNCCAGMTGBN	1	-0.2351	1	21	0.0095	535.7	0.0111
TEAD1(TEAD)/HepG2-TEAD1-ChIP-Seq(Encode)/Homer	CYRCATTCCA	1	-0.229	1	230	0.1036	5270.4	0.1089
Atf2(bZIP)/3T3L1-Atf2-ChIP-Seq(GSE56872)/Homer	NRRTGACGTCAT	1	-0.222	1	64	0.0288	1538.5	0.0318
bHLHE41(bHLH)/proB-Bhlhe41-ChIP-Seq(GSE93764)/Homer	KCACGTGMCN	1	-0.2168	1	157	0.0707	3647.9	0.0753
Pax7(Paired,Homeobox)/Myoblast-Pax7-ChIP-Seq(GSE25064)/Homer	TAATCAATTA	1	-0.2168	1	18	0.0081	469.1	0.0097
Sox3(HMG)/NPC-Sox3-ChIP-Seq(GSE33059)/Homer	CCWTTGTY	1	-0.2156	1	378	0.1703	8572.4	0.1771
ZNF519(Zf)/HEK293-ZNF519.GFP-ChIP-Seq(GSE58341)/Homer	GAGSCCGAGC	1	-0.2075	1	28	0.0126	710.4	0.0147
Pbx3(Homeobox)/GM12878-PBX3-ChIP-Seq(GSE32465)/Homer	SCTGTCAMTCAN	1	-0.2072	1	36	0.0162	898.8	0.0186
TEAD2(TEA)/Py2T-Tead2-ChIP-Seq(GSE55709)/Homer	CCWGGAATGY	1	-0.2058	1	119	0.0536	2799.7	0.0578
NFkB-p50,p52(RHD)/Monocyte-p50-ChIP-Chip(Schreiber_et_al.)/Homer	GGGGGAATCCCC	1	-0.194	1	17	0.0077	452.6	0.0093
Sox4(HMG)/proB-Sox4-ChIP-Seq(GSE50066)/Homer	YCTTTGTTCC	1	-0.1892	1	168	0.0757	3918.9	0.0809
CEBP(bZIP)/ThioMac-CEBPb-ChIP-Seq(GSE21512)/Homer	ATTGCGCAAC	1	-0.1857	1	158	0.0712	3696.9	0.0764
HRE(HSF)/HepG2-HSF1-ChIP-Seq(GSE31477)/Homer	BSTTCTRGAABVTTCYAGAA	1	-0.1845	1	22	0.0099	576.3	0.0119
RORa(NR)/Liver-Rora-ChIP-Seq(GSE101115)/Homer	AAWCTAGGTCARDNN	1	-0.1837	1	26	0.0117	672.9	0.0139
Usf2(bHLH)/C2C12-Usf2-ChIP-Seq(GSE36030)/Homer	GTCACGTGGT	1	-0.1783	1	56	0.0252	1378.5	0.0285
Pax8(Paired,Homeobox)/Thyroid-Pax8-ChIP-Seq(GSE26938)/Homer	GTCATGCHTGRCTGS	1	-0.1779	1	61	0.0275	1494.2	0.0309
Sox17(HMG)/Endoderm-Sox17-ChIP-Seq(GSE61475)/Homer	CCATTGTTYB	1	-0.1751	1	143	0.0644	3367	0.0695
Mef2a(MADS)/HL1-Mef2a.biotin-ChIP-Seq(GSE21529)/Homer	CYAAAAATAG	1	-0.1715	1	141	0.0635	3325.4	0.0687
Phox2b(Homeobox)/CLBGA-PHOX2B-ChIP-Seq(GSE90683)/Homer	TTAATTNAATTA	1	-0.1662	1	43	0.0194	1082.4	0.0224
Sox6(HMG)/Myotubes-Sox6-ChIP-Seq(GSE32627)/Homer	CCATTGTTNY	1	-0.1483	1	341	0.1536	7838.7	0.1619
Erra(NR)/HepG2-Erra-ChIP-Seq(GSE31477)/Homer	CAAAGGTCAG	1	-0.146	1	487	0.2194	11084.7	0.2289
Brn2(POU,Homeobox)/NPC-Brn2-ChIP-Seq(GSE35496)/Homer	ATGAATATTC	1	-0.1431	1	16	0.0072	446.1	0.0092
DUX4(Homeobox)/Myoblasts-DUX4.V5-ChIP-Seq(GSE75791)/Homer	NWTAAYCYAATCAWN	1	-0.1401	1	6	0.0027	191.5	0.004
ZNF136(Zf)/HEK293-ZNF136.GFP-ChIP-Seq(GSE58341)/Homer	YTKGATAHAGTATTCTWGGTNGGCA	1	-0.139	1	21	0.0095	571.1	0.0118
Meis1(Homeobox)/MastCells-Meis1-ChIP-Seq(GSE48085)/Homer	VGCTGWCAVB	1	-0.1364	1	337	0.1518	7767.3	0.1604
THRb(NR)/HepG2-THRb.Flag-ChIP-Seq(Encode)/Homer	GGTCACCTGAGGTCA	1	-0.1331	1	141	0.0635	3364.8	0.0695
Znf263(Zf)/K562-Znf263-ChIP-Seq(GSE31477)/Homer	CVGTSCTCCC	1	-0.1324	1	380	0.1712	8732.3	0.1804
HIF-1a(bHLH)/MCF7-HIF1a-ChIP-Seq(GSE28352)/Homer	TACGTGCV	1	-0.131	1	27	0.0122	721.7	0.0149
HEB(bHLH)/mES-Heb-ChIP-Seq(GSE53233)/Homer	VCAGCTGBNN	1	-0.1249	1	437	0.1968	10013.2	0.2068
SCRT1(Zf)/HEK293-SCRT1.eGFP-ChIP-Seq(Encode)/Homer	GCAACAGGTG	1	-0.1243	1	61	0.0275	1532.7	0.0317
Chop(bZIP)/MEF-Chop-ChIP-Seq(GSE35681)/Homer	ATTGCATCAT	1	-0.1224	1	45	0.0203	1157.3	0.0239
MITF(bHLH)/MastCells-MITF-ChIP-Seq(GSE48085)/Homer	RTCATGTGAC	1	-0.1201	1	166	0.0748	3948	0.0815
ZNF416(Zf)/HEK293-ZNF416.GFP-ChIP-Seq(GSE58341)/Homer	WDNCTGGGCA	1	-0.1199	1	363	0.1635	8375.2	0.173
BORIS(Zf)/K562-CTCFL-ChIP-Seq(GSE32465)/Homer	CNNBRGCGCCCCCTGSTGGC	1	-0.1166	1	17	0.0077	483.7	0.01
EBNA1(EBV-virus)/Raji-EBNA1-ChIP-Seq(GSE30709)/Homer	GGYAGCAYDTGCTDCCCNNN	1	-0.1116	1	1	0.0005	50	0.001
Mef2c(MADS)/GM12878-Mef2c-ChIP-Seq(GSE32465)/Homer	DCYAAAAATAGM	1	-0.09452	1	149	0.0671	3597.8	0.0743
CTCF(Zf)/CD4+-CTCF-ChIP-Seq(Barski_et_al.)/Homer	AYAGTGCCMYCTRGTGGCCA	1	-0.09421	1	11	0.005	341.9	0.0071
Sox15(HMG)/CPA-Sox15-ChIP-Seq(GSE62909)/Homer	RAACAATGGN	1	-0.09064	1	229	0.1032	5422	0.112
Unknown-ESC-element(?)/mES-Nanog-ChIP-Seq(GSE11724)/Homer	CACAGCAGGGGG	1	-0.08269	1	99	0.0446	2463.3	0.0509
THRa(NR)/C17.2-THRa-ChIP-Seq(GSE38347)/Homer	GGTCANYTGAGGWCA	1	-0.07939	1	116	0.0523	2862.5	0.0591
Atf1(bZIP)/K562-ATF1-ChIP-Seq(GSE31477)/Homer	GATGACGTCA	1	-0.07769	1	147	0.0662	3579.3	0.0739
Nkx3.1(Homeobox)/LNCaP-Nkx3.1-ChIP-Seq(GSE28264)/Homer	AAGCACTTAA	1	-0.07406	1	571	0.2572	13109.8	0.2708
Atf4(bZIP)/MEF-Atf4-ChIP-Seq(GSE35681)/Homer	MTGATGCAAT	1	-0.07364	1	53	0.0239	1393.3	0.0288
Tcfcp2l1(CP2)/mES-Tcfcp2l1-ChIP-Seq(GSE11431)/Homer	NRAACCRGTTYRAACCRGYT	1	-0.0717	1	16	0.0072	485.2	0.01
Gfi1b(Zf)/HPC7-Gfi1b-ChIP-Seq(GSE22178)/Homer	MAATCACTGC	1	-0.07155	1	169	0.0761	4095.7	0.0846
GLIS3(Zf)/Thyroid-Glis3.GFP-ChIP-Seq(GSE103297)/Homer	CTCCCTGGGAGGCCN	1	-0.06848	1	394	0.1775	9185.7	0.1897
Tbx5(T-box)/HL1-Tbx5.biotin-ChIP-Seq(GSE21529)/Homer	AGGTGTCA	1	-0.06565	1	790	0.3559	17974.9	0.3713
Sox2(HMG)/mES-Sox2-ChIP-Seq(GSE11431)/Homer	BCCATTGTTC	1	-0.06353	1	171	0.077	4158.3	0.0859
p53(p53)/Saos-p53-ChIP-Seq(GSE15780)/Homer	RRCATGYCYRGRCATGYYYN	1	-0.06245	1	9	0.0041	306.9	0.0063
p53(p53)/Saos-p53-ChIP-Seq/Homer	RRCATGYCYRGRCATGYYYN	1	-0.06245	1	9	0.0041	306.9	0.0063
GFY(?)/Promoter/Homer	ACTACAATTCCC	1	-0.05879	1	6	0.0027	224.4	0.0046
GATA3(Zf),DR8/iTreg-Gata3-ChIP-Seq(GSE20898)/Homer	AGATSTNDNNDSAGATAASN	1	-0.05878	1	10	0.0045	336.9	0.007
HLF(bZIP)/HSC-HLF.Flag-ChIP-Seq(GSE69817)/Homer	RTTATGYAAB	1	-0.05721	1	169	0.0761	4127.1	0.0852
Ptf1a(bHLH)/Panc1-Ptf1a-ChIP-Seq(GSE47459)/Homer	ACAGCTGTTN	1	-0.05511	1	588	0.2649	13553.9	0.2799
Klf4(Zf)/mES-Klf4-ChIP-Seq(GSE11431)/Homer	GCCACACCCA	1	-0.05189	1	61	0.0275	1616.8	0.0334
OCT:OCT(POU,Homeobox)/NPC-OCT6-ChIP-Seq(GSE43916)/Homer	YATGCATATRCATRT	1	-0.04879	1	15	0.0068	479.7	0.0099
GSC(Homeobox)/FrogEmbryos-GSC-ChIP-Seq(DRA000576)/Homer	RGGATTAR	1	-0.04835	1	412	0.1856	9657.7	0.1995
NFIL3(bZIP)/HepG2-NFIL3-ChIP-Seq(Encode)/Homer	VTTACGTAAYNNNNN	1	-0.04437	1	118	0.0532	2979.3	0.0615
ZNF16(Zf)/HEK293-ZNF16.GFP-ChIP-Seq(GSE58341)/Homer	MACCTTCYATGGCTCCCTAKTGCCY	1	-0.04308	1	1	0.0005	69.6	0.0014
HINFP(Zf)/K562-HINFP.eGFP-ChIP-Seq(Encode)/Homer	TWVGGTCCGC	1	-0.04264	1	12	0.0054	405.3	0.0084
Maz(Zf)/HepG2-Maz-ChIP-Seq(GSE31477)/Homer	GGGGGGGG	1	-0.04174	1	205	0.0923	4998.1	0.1032
Egr1(Zf)/K562-Egr1-ChIP-Seq(GSE32465)/Homer	TGCGTGGGYG	1	-0.03889	1	81	0.0365	2121.8	0.0438
Oct2(POU,Homeobox)/Bcell-Oct2-ChIP-Seq(GSE21512)/Homer	ATATGCAAAT	1	-0.03617	1	52	0.0234	1429.4	0.0295
LXRE(NR),DR4/RAW-LXRb.biotin-ChIP-Seq(GSE21512)/Homer	RGGTTACTANAGGTCA	1	-0.03441	1	32	0.0144	937.8	0.0194
Cux2(Homeobox)/Liver-Cux2-ChIP-Seq(GSE35985)/Homer	HNRAATCAAT	1	-0.03296	1	81	0.0365	2137.4	0.0441
RARg(NR)/ES-RARg-ChIP-Seq(GSE30538)/Homer	AGGTCAAGGTCA	1	-0.0317	1	3	0.0014	151.8	0.0031
GFY-Staf(?,Zf)/Promoter/Homer	RACTACAATTCCCAGAAKGC	1	-0.0313	1	2	0.0009	116.1	0.0024
NRF1(NRF)/MCF7-NRF1-ChIP-Seq(Unpublished)/Homer	CTGCGCATGCGC	1	-0.027	1	1	0.0005	79.7	0.0016
Pit1(Homeobox)/GCrat-Pit1-ChIP-Seq(GSE58009)/Homer	ATGMATATDC	1	-0.02543	1	199	0.0896	4929.2	0.1018
Six4(Homeobox)/MCF7-SIX4-ChIP-Seq(Encode)/Homer	TGWAAYCTGABACCB	1	-0.02328	1	6	0.0027	257.8	0.0053
RAR:RXR(NR),DR5/ES-RAR-ChIP-Seq(GSE56893)/Homer	RGGTCADNNAGAGGTCAV	1	-0.02109	1	2	0.0009	126.9	0.0026
RBPJ:Ebox(?,bHLH)/Panc1-Rbpj1-ChIP-Seq(GSE47459)/Homer	GGGRAARRGRMCAGMTG	1	-0.02066	1	50	0.0225	1423.3	0.0294
ZNF41(Zf)/HEK293-ZNF41.GFP-ChIP-Seq(GSE58341)/Homer	CCTCATGGTGYCYTWYTCCCTTGTG	1	-0.01949	1	2	0.0009	128.1	0.0026
KLF3(Zf)/MEF-Klf3-ChIP-Seq(GSE44748)/Homer	NRGCCCCRCCCHBNN	1	-0.01833	1	65	0.0293	1802.7	0.0372
VDR(NR),DR3/GM10855-VDR+vitD-ChIP-Seq(GSE22484)/Homer	ARAGGTCANWGAGTTCANNN	1	-0.01727	1	29	0.0131	903.6	0.0187
Atf7(bZIP)/3T3L1-Atf7-ChIP-Seq(GSE56872)/Homer	NGRTGACGTCAY	1	-0.01597	1	99	0.0446	2637.1	0.0545
E2A(bHLH)/proBcell-E2A-ChIP-Seq(GSE21978)/Homer	DNRCAGCTGY	1	-0.01521	1	326	0.1468	7913.4	0.1634
Sp5(Zf)/mES-Sp5.Flag-ChIP-Seq(GSE72989)/Homer	RGKGGGCGGAGC	1	-0.01498	1	144	0.0649	3712.1	0.0767
PRDM14(Zf)/H1-PRDM14-ChIP-Seq(GSE22767)/Homer	RGGTCTCTAACY	1	-0.006251	1	44	0.0198	1353	0.0279
CRE(bZIP)/Promoter/Homer	CSGTGACGTCAC	1	-0.004504	1	16	0.0072	617.2	0.0127
CEBP:AP1(bZIP)/ThioMac-CEBPb-ChIP-Seq(GSE21512)/Homer	DRTGTTGCAA	1	-0.004002	1	136	0.0613	3657	0.0755
Bapx1(Homeobox)/VertebralCol-Bapx1-ChIP-Seq(GSE36672)/Homer	TTRAGTGSYK	1	-0.00317	1	585	0.2635	14009.2	0.2894
Nkx2.5(Homeobox)/HL1-Nkx2.5.biotin-ChIP-Seq(GSE21529)/Homer	RRSCACTYAA	1	-0.002978	1	521	0.2347	12579.7	0.2598
KLF14(Zf)/HEK293-KLF14.GFP-ChIP-Seq(GSE58341)/Homer	RGKGGGCGKGGC	1	-0.002451	1	296	0.1333	7471.7	0.1543
Nkx2.1(Homeobox)/LungAC-Nkx2.1-ChIP-Seq(GSE43252)/Homer	RSCACTYRAG	1	-0.001715	1	662	0.2982	15827.4	0.3269
ZEB2(Zf)/SNU398-ZEB2-ChIP-Seq(GSE103048)/Homer	GNMCAGGTGTGC	1	-0.001624	1	210	0.0946	5507.5	0.1138
Slug(Zf)/Mesoderm-Snai2-ChIP-Seq(GSE61475)/Homer	SNGCACCTGCHS	1	-0.000806	1	110	0.0495	3159.5	0.0653
FOXA1:AR(Forkhead,NR)/LNCAP-AR-ChIP-Seq(GSE27824)/Homer	AGTAAACAAAAAAGAACAND	1	-0.000715	1	6	0.0027	368	0.0076
Nkx2.2(Homeobox)/NPC-Nkx2.2-ChIP-Seq(GSE61673)/Homer	BTBRAGTGSN	1	-0.000157	1	454	0.2045	11439.2	0.2363
ZEB1(Zf)/PDAC-ZEB1-ChIP-Seq(GSE64557)/Homer	VCAGGTRDRY	1	0	1	362	0.1631	9923.3	0.205
E2A(bHLH),near_PU.1/Bcell-PU.1-ChIP-Seq(GSE21512)/Homer	NVCACCTGBN	1	0	1	290	0.1306	8266	0.1707
CTCF-SatelliteElement(Zf?)/CD4+-CTCF-ChIP-Seq(Barski_et_al.)/Homer	TGCAGTTCCMVNWRTGGCCA	1	0	1	0	0	53.9	0.0011
DUX(Homeobox)/C2C12-Dux-ChIP-Seq(GSE87279)/Homer	BCWGATTCAATCAAN	1	0	1	0	0	9.5	0.0002
GFX(?)/Promoter/Homer	ATTCTCGCGAGA	1	0	1	0	0	24.3	0.0005
OCT:OCT(POU,Homeobox)/NPC-Brn1-ChIP-Seq(GSE35496)/Homer	ATGAATATTCATGAG	1	0	1	0	0	35.2	0.0007
Ronin(THAP)/ES-Thap11-ChIP-Seq(GSE51522)/Homer	RACTACAACTCCCAGVAKGC	1	0	1	0	0	46.2	0.001
ZBTB33(Zf)/GM12878-ZBTB33-ChIP-Seq(GSE32465)/Homer	GGVTCTCGCGAGAAC	1	0	1	0	0	41.7	0.0009
ZFP3(Zf)/HEK293-ZFP3.GFP-ChIP-Seq(GSE58341)/Homer	GGGTTTTGAAGGATGARTAGGAGTT	1	0	1	0	0	25.3	0.0005
