# Supplementary material for: Differential histone acetylation and super-enhancer regulation underlie melanoma cell dedifferentiation
Source: JCI Insight. 2024 Feb 6;9(6):e166611. doi: 10.1172/jci.insight.166611 (PMC11063936; doi:10.1172/jci.insight.166611)
Supplement: Supplemental table 4 [file jciinsight-9-166611-s223.xlsx]

## Sheet: Table of Contents
Table S4 Enhancer and Super Enhancer List
S4.1	DEGs siControl_vs_siITGA3_SKmel147
S4.2	DEGs siControl_vs_siITGA3_YUCHIME

## Sheet: Table S4.1
Table S4.1 DEGs siControl_vs_siITGA3_SKmel147
Gene Name	ensembl_gene_id	baseMean	log2FoldChange	lfcSE	pvalue	padj
A1BG	ENSG00000121410	157.75	0.0219852	0.160109	0.867247	0.92076
A1BG.AS1	ENSG00000268895	243.224	-0.107916	0.133171	0.353595	0.517199
A2M.AS1	ENSG00000245105	7.08836	-0.019006	0.262503	0.812559	NA
A4GALT	ENSG00000128274	6.64043	-0.0614699	0.274255	0.39338	NA
AAAS	ENSG00000094914	1508.33	0.0448127	0.0752009	0.535937	0.687481
AACS	ENSG00000081760	1193.43	-0.0281354	0.0798607	0.711672	0.822379
AADAT	ENSG00000109576	616.346	0.0544563	0.098019	0.552723	0.700912
AAGAB	ENSG00000103591	3752.36	0.254713	0.0770456	0.000563478	0.00223493
AAK1	ENSG00000115977	1219.51	-1.27564	0.147581	3.78e-19	2.02e-17
AAMDC	ENSG00000087884	276.876	0.238088	0.141633	0.0524003	0.114718
AAMP	ENSG00000127837	4680.22	0.0899292	0.0645695	0.15169	0.273796
AAR2	ENSG00000131043	2141.64	0.0704567	0.0755354	0.332106	0.495364
AARD	ENSG00000205002	155.354	-0.109329	0.19001	0.436075	0.59762
AARS1	ENSG00000090861	8501.98	-0.847887	0.109946	1.31e-15	4.53e-14
AARS2	ENSG00000124608	1480.52	0.147179	0.0757925	0.0429315	0.0968229
AARSD1	ENSG00000266967	766.97	-0.55311	0.0975709	2.72e-09	3.34e-08
AASDH	ENSG00000157426	512.942	0.249813	0.123137	0.0236269	0.0582114
AASDHPPT	ENSG00000149313	1714.77	0.418665	0.0873602	5.11e-07	4.03e-06
AASS	ENSG00000008311	742.614	0.272392	0.0967435	0.00259762	0.00865216
AATBC	ENSG00000215458	1.82168	0.00126657	0.272279	0.974745	NA
AATF	ENSG00000275700	4073.58	0.0519746	0.0602406	0.373656	0.537131
ABALON	ENSG00000281376	10.4731	0.0606729	0.263372	0.534159	0.685924
ABAT	ENSG00000183044	22.2163	0.0922834	0.260185	0.432573	0.593852
ABCA1	ENSG00000165029	5103.5	-0.241399	0.109817	0.0164056	0.0425737
ABCA10	ENSG00000154263	9.8183	0.254677	0.431612	0.0308125	0.0733827
ABCA11P	ENSG00000251595	150.064	0.662662	0.206029	0.000161576	0.000729012
ABCA12	ENSG00000144452	4.88008	0.0860496	0.287903	0.149885	NA
ABCA13	ENSG00000179869	282.717	0.0721131	0.144039	0.557786	0.705467
ABCA2	ENSG00000107331	1201.36	-0.750364	0.173515	1.68e-06	1.2e-05
ABCA3	ENSG00000167972	6.20339	-0.0933089	0.285301	0.24108	NA
ABCA5	ENSG00000154265	262.259	0.0943248	0.132625	0.417545	0.58029
ABCA6	ENSG00000154262	1.64842	-0.00562804	0.271508	0.896549	NA
ABCA7	ENSG00000064687	471.024	-0.562525	0.127877	1.94e-06	1.36e-05
ABCB1	ENSG00000085563	308.928	0.0456344	0.121721	0.673427	0.794299
ABCB10	ENSG00000135776	1134.07	0.134825	0.101014	0.150497	0.272153
ABCB4	ENSG00000005471	388.758	-0.094398	0.118171	0.37515	0.53864
ABCB5	ENSG00000004846	8.11266	-0.0318699	0.262428	0.704944	NA
ABCB6	ENSG00000115657	946.813	-0.0838795	0.0872694	0.309742	0.470774
ABCB7	ENSG00000131269	1183.11	-0.266989	0.0807157	0.00052074	0.00209331
ABCB8	ENSG00000197150	374.323	0.0437683	0.133751	0.70974	0.82147
ABCB9	ENSG00000150967	2525.9	-0.157609	0.0688983	0.0177871	0.0455888
ABCC1	ENSG00000103222	1197.37	-0.946359	0.134356	1.69e-13	4.27e-12
ABCC10	ENSG00000124574	460.634	0.0211266	0.124714	0.850297	0.909805
ABCC2	ENSG00000023839	39.715	-0.108538	0.260913	0.37722	0.540742
ABCC3	ENSG00000108846	22.9921	-0.146941	0.294854	0.204501	0.346017
ABCC4	ENSG00000125257	3034.01	0.33023	0.0748855	4.58e-06	2.94e-05
ABCC5	ENSG00000114770	1410.17	0.13605	0.0758579	0.0615677	0.130918
ABCC6	ENSG00000091262	2.36702	-0.0395895	0.276231	0.309813	NA
ABCC6P1	ENSG00000256340	2.26389	-0.0262357	0.274545	0.447051	NA
ABCC9	ENSG00000069431	276.102	0.591327	0.170677	8.27e-05	0.000398536
ABCD1	ENSG00000101986	173.268	-0.800749	0.191581	2.93e-06	1.98e-05
ABCD2	ENSG00000173208	9.80607	0.0743087	0.269085	0.436954	0.598512
ABCD3	ENSG00000117528	2576.17	0.348642	0.0750403	1.39e-06	1.01e-05
ABCD4	ENSG00000119688	1137.79	-0.267405	0.103961	0.00537225	0.0162694
ABCE1	ENSG00000164163	10616.8	0.526907	0.0826323	3.92e-11	6.76e-10
ABCF1	ENSG00000204574	6562.12	-0.264292	0.0688644	7.11e-05	0.000347869
ABCF2	ENSG00000033050	3196.05	0.154319	0.0711619	0.0243859	0.0598384
ABCF3	ENSG00000161204	1508.86	-0.0852599	0.0846297	0.288333	0.446801
ABCG2	ENSG00000118777	699.315	0.276009	0.148516	0.0299901	0.071738
ABCG4	ENSG00000172350	1.85766	-0.0262752	0.274845	0.444156	NA
ABHD1	ENSG00000143994	5.87456	-0.0928362	0.288787	0.170175	NA
ABHD10	ENSG00000144827	2394.13	0.362853	0.0922247	3.15e-05	0.000168848
ABHD11	ENSG00000106077	243.923	-0.113873	0.133864	0.329513	0.492399
ABHD11.AS1	ENSG00000225969	3.99928	-0.0115488	0.267404	0.85497	NA
ABHD12	ENSG00000100997	1632.91	0.0363567	0.0980871	0.692478	0.8081
ABHD13	ENSG00000139826	706.119	-0.642017	0.15534	5.04e-06	3.21e-05
ABHD14A	ENSG00000248487	177.51	-0.0980627	0.160855	0.454236	0.614977
ABHD14A.ACY1	ENSG00000114786	8.32222	-0.0207603	0.260222	0.810012	0.885271
ABHD14B	ENSG00000114779	1033.36	-0.665276	0.0883366	7.44e-15	2.27e-13
ABHD15	ENSG00000168792	239.517	-0.181161	0.145732	0.144175	0.262891
ABHD16A	ENSG00000204427	1250.51	0.144106	0.0819007	0.0647406	0.136598
ABHD17A	ENSG00000129968	1554.81	0.116127	0.118924	0.279179	0.435997
ABHD17B	ENSG00000107362	1469.13	0.432706	0.083693	6.93e-08	6.58e-07
ABHD17C	ENSG00000136379	424.375	-0.409818	0.137999	0.000856909	0.00324228
ABHD18	ENSG00000164074	447.79	0.221706	0.150347	0.0817572	0.165955
ABHD2	ENSG00000140526	9719.97	-0.872482	0.0682386	2e-38	9.29e-36
ABHD3	ENSG00000158201	226.914	-0.0461356	0.13744	0.682899	0.801277
ABHD4	ENSG00000100439	175.47	-0.799816	0.199544	6.05e-06	3.79e-05
ABHD5	ENSG00000011198	2037.39	0.501827	0.0768324	1.59e-11	2.92e-10
ABHD6	ENSG00000163686	785.377	0.110018	0.106838	0.263088	0.417003
ABHD8	ENSG00000127220	272.205	-0.143955	0.135253	0.221194	0.367447
ABI1	ENSG00000136754	2249.67	0.0891025	0.0772753	0.228835	0.376649
ABI2	ENSG00000138443	2164.19	-0.45225	0.0853351	3.14e-08	3.19e-07
ABI3BP	ENSG00000154175	11.2883	-0.00344489	0.254173	0.969738	0.982188
ABITRAM	ENSG00000119328	1374.49	0.113317	0.0910498	0.18647	0.322737
ABL1	ENSG00000097007	7220.61	-0.642871	0.0692095	2.5e-21	1.74e-19
ABL2	ENSG00000143322	7157.52	0.231792	0.0636581	0.000159795	0.000722155
ABLIM1	ENSG00000099204	200.337	-0.247854	0.222366	0.113507	0.216817
ABLIM3	ENSG00000173210	2157.13	-0.422045	0.0939537	2.09e-06	1.46e-05
ABR	ENSG00000159842	3558.93	-0.688995	0.0774711	8.31e-20	4.82e-18
ABRACL	ENSG00000146386	1496.53	0.521584	0.0917665	2.87e-09	3.51e-08
ABRAXAS1	ENSG00000163322	366.734	-0.506173	0.174944	0.000724659	0.00278666
ABRAXAS2	ENSG00000165660	1558.98	0.0915801	0.0766362	0.213138	0.357185
ABT1	ENSG00000146109	2120.11	0.323487	0.0789683	1.89e-05	0.000106889
ABTB1	ENSG00000114626	530.72	-0.738412	0.190203	1.14e-05	6.72e-05
ABTB2	ENSG00000166016	834.987	-0.475194	0.0973655	2.59e-07	2.18e-06
ACAA1	ENSG00000060971	836.656	0.212056	0.0979298	0.0201413	0.0506974
ACAA2	ENSG00000167315	729.906	-0.042028	0.111001	0.677971	0.797929
ACACA	ENSG00000278540	3857.75	0.0258077	0.0654367	0.685358	0.803045
ACACB	ENSG00000076555	119.957	-0.348465	0.241905	0.0405969	0.0922435
ACAD10	ENSG00000111271	462.483	-0.16233	0.138416	0.174761	0.306273
ACAD11	ENSG00000240303	838.719	-0.11938	0.110606	0.236864	0.386117
ACAD8	ENSG00000151498	460.88	0.0394656	0.109489	0.69528	0.810261
ACAD9	ENSG00000177646	1756.99	-0.0239325	0.0761097	0.743359	0.844237
ACADL	ENSG00000115361	86.915	-0.316342	0.237672	0.0575755	0.124102
ACADM	ENSG00000117054	2677.84	0.254615	0.0727079	0.000273023	0.00116836
ACADS	ENSG00000122971	302.905	-0.00842174	0.133168	0.940928	0.965683
ACADSB	ENSG00000196177	745.711	-0.349752	0.145584	0.00576138	0.0172721
ACADVL	ENSG00000072778	4069.85	-0.237913	0.0620413	7.91e-05	0.000382893
ACAP1	ENSG00000072818	3.78139	-0.0119231	0.268018	0.845205	NA
ACAP2	ENSG00000114331	4662.96	0.150223	0.0712039	0.0286309	0.0689676
ACAP2.IT1	ENSG00000229325	4.20536	-0.00547917	0.267406	0.928746	NA
ACAP3	ENSG00000131584	835.67	-0.151973	0.115477	0.14561	0.264986
ACAT1	ENSG00000075239	1855.18	0.499145	0.0888187	4.47e-09	5.3e-08
ACAT2	ENSG00000120437	2633.27	0.605171	0.0728976	1.81e-17	7.75e-16
ACBD3	ENSG00000182827	2219.18	-0.246457	0.0980239	0.00696004	0.0203777
ACBD4	ENSG00000181513	85.895	-0.409318	0.253714	0.0227881	0.0564354
ACBD5	ENSG00000107897	2097.21	0.048114	0.0761371	0.510985	0.665458
ACBD6	ENSG00000230124	627.657	-0.0359359	0.0979011	0.691141	0.807227
ACBD6.1	ENSG00000230124	627.657	-0.0359359	0.0979011	0.691141	0.807227
ACBD7	ENSG00000176244	27.619	-0.0105211	0.23579	0.929205	0.958799
ACCS	ENSG00000110455	142.531	-0.158541	0.192814	0.269034	0.424269
ACD	ENSG00000102977	1439.06	-0.171178	0.105067	0.0767554	0.157361
ACER2	ENSG00000177076	68.0506	0.00174405	0.215182	0.991406	0.995571
ACER3	ENSG00000078124	1626.61	-0.0238418	0.0909149	0.780205	0.867578
ACIN1	ENSG00000100813	5945.09	0.0368009	0.0619225	0.542237	0.692746
ACKR3	ENSG00000144476	4.77038	0.055856	0.276914	0.314868	NA
ACLY	ENSG00000131473	12341.9	0.274256	0.0545639	3.1e-07	2.56e-06
ACO1	ENSG00000122729	2430.44	0.0177969	0.0638457	0.775054	0.86386
ACO2	ENSG00000100412	3516.47	-0.0480007	0.0697845	0.475958	0.634369
ACOD1	ENSG00000102794	2.3202	0.0501573	0.27831	0.261445	NA
ACOT1	ENSG00000184227	124.42	-0.0507988	0.177113	0.707511	0.819431
ACOT11	ENSG00000162390	14.6476	-0.111672	0.275614	0.315983	0.477363
ACOT13	ENSG00000112304	528.439	0.53977	0.127208	4.29e-06	2.78e-05
ACOT2	ENSG00000119673	916.635	0.00735118	0.094301	0.934802	0.962147
ACOT4	ENSG00000177465	69.0202	-0.0196151	0.194467	0.885343	0.931449
ACOT7	ENSG00000097021	2902.26	-0.218441	0.0869013	0.00779758	0.0224558
ACOT8	ENSG00000101473	701.344	0.0823613	0.0935408	0.349015	0.512829
ACOT9	ENSG00000123130	2955.84	0.264429	0.0680154	5.79e-05	0.000288656
ACOX1	ENSG00000161533	1848.57	-0.0624327	0.0906498	0.464531	0.624293
ACOX2	ENSG00000168306	705.564	-0.0970637	0.112536	0.342913	0.506552
ACOX3	ENSG00000087008	582.011	-0.162776	0.102387	0.0855083	0.172327
ACP1	ENSG00000143727	3977.62	0.364454	0.0698814	7.13e-08	6.74e-07
ACP2	ENSG00000134575	1195.03	-0.115649	0.0803018	0.131175	0.243922
ACP5	ENSG00000102575	142.966	0.36472	0.195211	0.0184746	0.0470226
ACP6	ENSG00000162836	514.792	-0.170474	0.114505	0.10053	0.197038
ACRV1	ENSG00000134940	3.58169	0.0216538	0.268596	0.732743	NA
ACSF2	ENSG00000167107	370.351	-0.0616766	0.114288	0.550826	0.699359
ACSF3	ENSG00000176715	753.316	0.0296991	0.106349	0.783891	0.870022
ACSL1	ENSG00000151726	2753.32	0.209235	0.0646824	0.000852692	0.00322787
ACSL3	ENSG00000123983	13043.1	0.186475	0.0891275	0.0266244	0.0646475
ACSL4	ENSG00000068366	7214.49	0.057276	0.076956	0.438611	0.599951
ACSL5	ENSG00000197142	16.9331	0.241272	0.365448	0.0876763	0.17591
ACSL6	ENSG00000164398	9.25938	0.0903991	0.278679	0.314479	0.475729
ACSM3	ENSG00000005187	5.74397	0.0598507	0.273308	0.423706	NA
ACSS1	ENSG00000154930	482.874	-0.501561	0.179015	0.000980677	0.00365449
ACSS2	ENSG00000131069	553.063	-0.0491108	0.111782	0.630441	0.761005
ACSS3	ENSG00000111058	265.436	-0.196116	0.165027	0.1441	0.262784
ACTA1	ENSG00000143632	1.96607	-0.0163882	0.271822	0.719534	NA
ACTA2	ENSG00000107796	21.5431	0.0651646	0.246304	0.591901	0.731496
ACTA2.AS1	ENSG00000180139	11.6207	-0.0892218	0.279176	0.303952	0.464435
ACTB	ENSG00000075624	119308	-0.584391	0.0631994	2.63e-21	1.83e-19
ACTBL2	ENSG00000169067	4.41447	0.0333567	0.271348	0.572955	NA
ACTBP11	ENSG00000188460	1.99084	0.000741453	0.270412	0.989319	NA
ACTBP12	ENSG00000233125	4.46892	-0.0194763	0.267239	0.769042	NA
ACTBP2	ENSG00000213763	2.3373	0.0328428	0.272724	0.533057	NA
ACTBP7	ENSG00000185607	21.5385	0.0703727	0.255634	0.535255	0.68698
ACTBP8	ENSG00000220267	1.85746	0.00710115	0.271538	0.873424	NA
ACTG1	ENSG00000184009	136009	0.0531145	0.0619449	0.351559	0.515416
ACTG1P1	ENSG00000178631	1.64568	-0.0112658	0.272592	0.7717	NA
ACTG1P14	ENSG00000230581	6.27881	-0.0973262	0.286665	0.227208	NA
ACTG1P17	ENSG00000259315	5.91264	-0.0547883	0.272683	0.441435	NA
ACTG1P20	ENSG00000241547	12.7728	0.0311057	0.254817	0.758467	0.853147
ACTG1P25	ENSG00000234996	3.33606	0.0619671	0.278302	0.307194	NA
ACTG1P3	ENSG00000215388	5.32093	-0.0282345	0.26618	0.700371	NA
ACTG1P4	ENSG00000236085	2.15942	-0.0575227	0.28095	0.174502	NA
ACTG1P9	ENSG00000229349	4.31677	0.015444	0.266791	0.819572	NA
ACTL6A	ENSG00000136518	5241.6	0.210335	0.0620573	0.000489804	0.0019831
ACTL8	ENSG00000117148	3.37869	0.0582811	0.2775	0.325095	NA
ACTN1	ENSG00000072110	14000.1	-1.24372	0.0964974	3.65e-39	1.8e-36
ACTN2	ENSG00000077522	14.1567	-0.0384891	0.262764	0.648757	0.776049
ACTN3	ENSG00000248746	2.02374	-0.0232397	0.273335	0.574538	NA
ACTN4	ENSG00000130402	30579	-0.682387	0.076069	4.37e-20	2.65e-18
ACTR10	ENSG00000131966	2197.01	0.141812	0.069713	0.0351635	0.0816137
ACTR1A	ENSG00000138107	6991.84	0.0906983	0.0608173	0.126032	0.235916
ACTR1B	ENSG00000115073	2927.91	0.0431324	0.0684423	0.515853	0.669392
ACTR2	ENSG00000138071	11348.8	-0.805529	0.124439	1.14e-11	2.14e-10
ACTR3	ENSG00000115091	15007.2	0.179385	0.0536161	0.000541247	0.00216197
ACTR3B	ENSG00000133627	144.762	0.125863	0.192544	0.376085	0.539541
ACTR5	ENSG00000101442	585.482	0.23892	0.101295	0.0110183	0.0302923
ACTR6	ENSG00000075089	1449.37	0.405037	0.0863778	8.9e-07	6.7e-06
ACTR8	ENSG00000113812	2104.7	0.128334	0.0743233	0.0724379	0.150286
ACTRT3	ENSG00000184378	141.861	0.455696	0.196164	0.00438035	0.0135819
ACVR1	ENSG00000115170	679.263	-0.6746	0.125454	1.04e-08	1.15e-07
ACVR1B	ENSG00000135503	716.224	-0.465758	0.118971	2.2e-05	0.000122259
ACVR1C	ENSG00000123612	37.2621	0.344368	0.351774	0.0611346	0.130156
ACVR2A	ENSG00000121989	795.692	0.286082	0.0954347	0.00138106	0.00495462
ACVR2B	ENSG00000114739	1464.35	-0.608561	0.0903197	2.68e-12	5.63e-11
ACVR2B.AS1	ENSG00000229589	13.7659	0.11841	0.280953	0.283469	0.44117
ACVRL1	ENSG00000139567	4.12376	-0.0641882	0.278604	0.293304	NA
ACY1	ENSG00000243989	850.097	-0.0862733	0.090177	0.310125	0.471129
ACYP1	ENSG00000119640	260.812	-0.004345	0.139772	0.967711	0.980907
ACYP2	ENSG00000170634	87.4547	0.0328151	0.184911	0.808224	0.884032
ADA	ENSG00000196839	367.769	0.0381504	0.113001	0.711917	0.822542
ADAL	ENSG00000168803	568.673	0.113175	0.117714	0.287431	0.445577
ADAM10	ENSG00000137845	7491.82	-0.0687462	0.0842921	0.392304	0.555011
ADAM11	ENSG00000073670	58.6609	-0.267666	0.258458	0.10555	0.204591
ADAM12	ENSG00000148848	2616.16	-0.115861	0.0795727	0.127188	0.237797
ADAM15	ENSG00000143537	1965.47	-0.0706625	0.0695888	0.293177	0.452514
ADAM17	ENSG00000151694	4177.55	0.0771547	0.0738711	0.27751	0.434035
ADAM19	ENSG00000135074	3011.87	-0.553672	0.082927	4.8e-12	9.61e-11
ADAM20	ENSG00000134007	3.21092	-0.0345614	0.27201	0.542675	NA
ADAM20P1	ENSG00000259158	2.83181	0.0134695	0.269668	0.809184	NA
ADAM21	ENSG00000139985	56.4072	0.299377	0.291235	0.0838876	0.169711
ADAM21P1	ENSG00000235812	2.35327	0.0316679	0.27279	0.53775	NA
ADAM22	ENSG00000008277	174.965	-0.0397858	0.173386	0.767742	0.85946
ADAM23	ENSG00000114948	206.904	-0.807658	0.184598	1.27e-06	9.34e-06
ADAM28	ENSG00000042980	2.2629	0.000189961	0.270681	0.998216	NA
ADAM32	ENSG00000197140	261.025	0.858395	0.229825	1.6e-05	9.15e-05
ADAM5	ENSG00000196115	4.82467	0.0673265	0.279325	0.286539	NA
ADAM8	ENSG00000151651	152.743	-0.439657	0.21176	0.00814096	0.023333
ADAM9	ENSG00000168615	13861.8	0.12424	0.0655746	0.0369153	0.085054
ADAMTS1	ENSG00000154734	2969.55	0.793085	0.0963452	2.14e-17	9.08e-16
ADAMTS12	ENSG00000151388	867.72	-0.0512052	0.113472	0.618993	0.752367
ADAMTS13	ENSG00000160323	3.84573	0.0284631	0.270093	0.634164	NA
ADAMTS14	ENSG00000138316	43.3744	-0.0379952	0.228378	0.767491	0.859437
ADAMTS15	ENSG00000166106	38.2012	-0.024597	0.220488	0.85125	0.910024
ADAMTS16	ENSG00000145536	872.008	0.549036	0.134002	8.14e-06	4.97e-05
ADAMTS17	ENSG00000140470	15.5026	-0.0852094	0.274005	0.359526	0.523689
ADAMTS18	ENSG00000140873	4.45257	0.0426987	0.271867	0.507303	NA
ADAMTS19	ENSG00000145808	14.1186	-0.0489379	0.257787	0.622691	0.754959
ADAMTS2	ENSG00000087116	584.397	-0.523452	0.117847	1.81e-06	1.28e-05
ADAMTS3	ENSG00000156140	170.012	0.0827567	0.173821	0.541874	0.692619
ADAMTS4	ENSG00000158859	1194.65	-0.993845	0.154515	1.03e-11	1.95e-10
ADAMTS5	ENSG00000154736	67.8816	0.212363	0.234171	0.173328	0.304473
ADAMTS6	ENSG00000049192	3997.68	-0.0783337	0.0597915	0.176665	0.308826
ADAMTS7	ENSG00000136378	123.283	0.133627	0.200079	0.354021	0.517534
ADAMTS7P4	ENSG00000218052	6.30709	0.0355777	0.266009	0.64924	NA
ADAMTS9	ENSG00000163638	594.118	-0.529683	0.110654	3.38e-07	2.78e-06
ADAMTS9.AS2	ENSG00000241684	13.8372	0.0505264	0.262122	0.589828	0.729907
ADAMTSL1	ENSG00000178031	2460.65	-0.321899	0.0683311	1.12e-06	8.34e-06
ADAMTSL3	ENSG00000156218	6.41162	0.038296	0.267727	0.604583	NA
ADAMTSL4	ENSG00000143382	18.2315	-0.59159	0.844756	0.017506	0.0450001
ADAMTSL4.AS1	ENSG00000203804	43.0145	-0.0852778	0.224148	0.535543	0.687254
ADAMTSL4.AS2	ENSG00000237781	1.8504	-0.00561349	0.272194	0.88623	NA
ADAP1	ENSG00000105963	34.1867	0.042397	0.232796	0.740295	0.842557
ADAR	ENSG00000160710	9400.25	-0.717503	0.0650157	3.32e-29	5.52e-27
ADARB1	ENSG00000197381	1889.54	-0.0881987	0.074652	0.220537	0.366663
ADAT1	ENSG00000065457	1322.31	-0.00714583	0.0881945	0.931012	0.959659
ADAT2	ENSG00000189007	342.898	-0.0687267	0.126092	0.538458	0.689803
ADAT3	ENSG00000213638	41.2347	-0.00779342	0.223151	0.950613	0.971675
ADCK1	ENSG00000063761	35.4532	-0.124829	0.244755	0.368464	0.531556
ADCK2	ENSG00000133597	541.205	-0.119513	0.109661	0.233344	0.382315
ADCK5	ENSG00000173137	168.846	-0.0260759	0.1576	0.838857	0.903817
ADCY1	ENSG00000164742	24.568	-0.179045	0.32274	0.123999	0.232939
ADCY10P1	ENSG00000161912	62.1997	0.65109	0.347946	0.00565384	0.0169959
ADCY3	ENSG00000138031	1987.29	-0.352049	0.0986327	0.000135975	0.000623849
ADCY5	ENSG00000173175	3.78603	0.0744841	0.284197	0.176576	NA
ADCY6	ENSG00000174233	1588.06	-0.232294	0.114827	0.0251599	0.0615462
ADCY7	ENSG00000121281	3331.54	0.250326	0.0720273	0.000306246	0.00129473
ADCY8	ENSG00000155897	5.86281	0.0270432	0.267748	0.689097	NA
ADCY9	ENSG00000162104	545.501	-0.540026	0.21332	0.00178233	0.00620786
ADCYAP1R1	ENSG00000078549	8.46272	-0.0564091	0.266628	0.519865	0.673379
ADD1	ENSG00000087274	5094.07	-0.0462846	0.0629951	0.449853	0.610771
ADD2	ENSG00000075340	3322.9	-0.58595	0.131895	1.55e-06	1.12e-05
ADD3	ENSG00000148700	1118.9	-0.167822	0.106939	0.0871939	0.175165
ADGRA2	ENSG00000020181	539.764	-0.29671	0.10963	0.00321557	0.0103859
ADGRA3	ENSG00000152990	3516.92	0.295471	0.0701439	1.28e-05	7.5e-05
ADGRB2	ENSG00000121753	106.088	-0.0920118	0.189558	0.509347	0.664294
ADGRB3	ENSG00000135298	26.006	-0.975729	0.593429	0.00440212	0.0136377
ADGRD1	ENSG00000111452	9.71566	-0.156083	0.331254	0.0435238	0.0979348
ADGRE1	ENSG00000174837	102.46	0.088612	0.180007	0.521207	0.674563
ADGRE5	ENSG00000123146	1550.23	-1.16104	0.158796	1.18e-14	3.48e-13
ADGRF5	ENSG00000069122	72.7078	0.52241	0.323464	0.0133671	0.0356432
ADGRG1	ENSG00000205336	5172.25	-0.972952	0.0979043	2.58e-24	2.61e-22
ADGRG6	ENSG00000112414	724.443	0.0574926	0.118122	0.590397	0.730323
ADGRL1	ENSG00000072071	432.844	-1.52725	0.183736	5.51e-18	2.54e-16
ADGRL1.AS1	ENSG00000267169	23.4924	0.0363383	0.244464	0.754155	0.850783
ADGRL2	ENSG00000117114	2072.13	-0.0543827	0.0822348	0.487351	0.645249
ADGRL3	ENSG00000150471	716.667	-0.0733199	0.0965487	0.416147	0.578881
ADGRL4	ENSG00000162618	941.43	-0.482863	0.14593	0.000204363	0.000900179
ADGRV1	ENSG00000164199	123.423	0.0715572	0.179544	0.60264	0.739784
ADH1C	ENSG00000248144	2.32219	0.0221116	0.273461	0.56798	NA
ADH5	ENSG00000197894	9261.46	0.433561	0.069305	1.19e-10	1.89e-09
ADHFE1	ENSG00000147576	6.92613	-0.07516	0.276271	0.349492	NA
ADI1	ENSG00000182551	2365.43	0.331065	0.0859923	5.11e-05	0.000258531
ADIPOR1	ENSG00000159346	8701.64	-0.071855	0.0538261	0.172916	0.303952
ADIPOR2	ENSG00000006831	4836.86	0.1316	0.0644421	0.0354245	0.0821108
ADIRF	ENSG00000148671	8.13329	-0.107603	0.286384	0.245336	NA
ADIRF.AS1	ENSG00000272734	107.46	-0.443346	0.223639	0.00989179	0.0276577
ADK	ENSG00000156110	2805.39	0.10922	0.0754045	0.131595	0.244443
ADM	ENSG00000148926	4157.32	0.37198	0.0696099	3.39e-08	3.42e-07
ADM5	ENSG00000224420	80.7132	-0.0283417	0.186572	0.835223	0.90112
ADNP	ENSG00000101126	2868.55	-0.63947	0.102868	7.81e-11	1.27e-09
ADNP.AS1	ENSG00000259456	7.04844	0.00964035	0.261602	0.907283	NA
ADNP2	ENSG00000101544	2672.56	-0.0696061	0.0796386	0.359822	0.523879
ADO	ENSG00000181915	2332.06	0.154483	0.0695838	0.0214863	0.0536835
ADORA1	ENSG00000163485	631.299	0.110402	0.104247	0.251729	0.403268
ADORA2A	ENSG00000128271	3.45013	0.00188133	0.270862	0.971309	NA
ADORA2B	ENSG00000170425	728.399	0.5932	0.106518	4.47e-09	5.3e-08
ADPGK	ENSG00000159322	2503.2	0.324404	0.0799449	2.21e-05	0.00012295
ADPGK.AS1	ENSG00000260898	3.79786	-0.0341172	0.270396	0.587203	NA
ADPRH	ENSG00000144843	269.075	-0.266211	0.146296	0.0337705	0.0789738
ADPRHL1	ENSG00000153531	16.024	0.294948	0.451805	0.0449443	0.100801
ADPRHL1.1	ENSG00000153531	16.024	0.294948	0.451805	0.0449443	0.100801
ADPRM	ENSG00000170222	309.553	0.125055	0.128384	0.270134	0.425579
ADPRS	ENSG00000116863	831.44	0.0869592	0.0947901	0.328241	0.490852
ADRA1B	ENSG00000170214	138.523	-0.0904449	0.1648	0.494087	0.651398
ADRB1	ENSG00000043591	15.9727	0.0127852	0.247701	0.907879	0.945388
ADRB2	ENSG00000169252	398.961	0.0905401	0.114378	0.384017	0.546892
ADRM1	ENSG00000130706	4733.92	0.118505	0.0756008	0.102742	0.200131
ADSL	ENSG00000239900	7409.79	0.46836	0.092221	9.13e-08	8.45e-07
ADSS1	ENSG00000185100	9.05417	0.0869108	0.279834	0.300526	0.460673
ADSS2	ENSG00000035687	4971.56	0.171042	0.0631088	0.0052759	0.0160237
ADTRP	ENSG00000111863	23.263	0.0681688	0.246694	0.576414	0.719344
AEBP2	ENSG00000139154	874.756	-0.841782	0.140985	2.43e-10	3.62e-09
AEN	ENSG00000181026	4187.92	0.195837	0.0705074	0.0039668	0.0124653
AFAP1	ENSG00000196526	2937.21	-0.841776	0.0980955	9.93e-19	4.96e-17
AFAP1L1	ENSG00000157510	981.043	0.0748213	0.0869076	0.364564	0.528394
AFAP1L2	ENSG00000169129	8.92802	0.0330426	0.265904	0.664144	0.787592
AFDN	ENSG00000130396	2733.42	-0.106322	0.0676938	0.104514	0.202956
AFDN.DT	ENSG00000198221	3.91487	0.01851	0.270364	0.720327	NA
AFF1	ENSG00000172493	701.739	-1.13553	0.175173	6.53e-12	1.29e-10
AFF2	ENSG00000155966	101.027	-0.243617	0.25323	0.130256	0.242527
AFF3	ENSG00000144218	693.982	-0.681298	0.143428	2.62e-07	2.21e-06
AFF4	ENSG00000072364	5634.25	-0.390393	0.0851838	1.56e-06	1.12e-05
AFG1L	ENSG00000135537	210.409	0.0774854	0.156026	0.54843	0.697046
AFG3L1P	ENSG00000223959	549.709	-0.380577	0.153583	0.00413942	0.0129407
AFG3L2	ENSG00000141385	3149.89	0.243108	0.0698321	0.000306836	0.00129688
AFMID	ENSG00000183077	441.317	-0.0865303	0.112048	0.395326	0.558012
AFTPH	ENSG00000119844	2325.23	0.10235	0.070055	0.13061	0.243039
AGA	ENSG00000038002	1150.48	0.380974	0.106316	0.000116452	0.000543442
AGAP1	ENSG00000157985	1655.24	-0.201038	0.0875078	0.0150089	0.0394028
AGAP1.IT1	ENSG00000235529	2.96754	-0.0255421	0.271367	0.631819	NA
AGAP10P	ENSG00000230869	3.71297	-0.0451067	0.274642	0.41495	NA
AGAP12P	ENSG00000265018	3.12796	-0.0402429	0.274432	0.433979	NA
AGAP2	ENSG00000135439	473.043	-0.111015	0.125839	0.319707	0.48156
AGAP2.AS1	ENSG00000255737	457.812	-0.00988224	0.118917	0.925188	0.956583
AGAP3	ENSG00000133612	912.357	-0.256544	0.105721	0.00843299	0.0240607
AGAP4	ENSG00000188234	219.445	0.0506455	0.139424	0.67442	0.795113
AGAP5	ENSG00000172650	41.9942	0.0633766	0.227658	0.635717	0.764974
AGAP6	ENSG00000204149	318.042	0.0748532	0.124588	0.500974	0.657392
AGAP7P	ENSG00000264204	4.35718	0.128747	0.315745	0.0303313	NA
AGAP9	ENSG00000204172	153.159	-0.0979167	0.164627	0.459775	0.619658
AGBL2	ENSG00000165923	10.639	0.0515077	0.262402	0.582511	0.72437
AGBL3	ENSG00000146856	14.314	0.0171286	0.251169	0.870989	0.923676
AGBL5	ENSG00000084693	1309.56	0.00901616	0.083754	0.910772	0.947087
AGER	ENSG00000204305	52.937	-0.426993	0.351566	0.0330517	0.0776605
AGFG1	ENSG00000173744	3377.01	0.125336	0.0722275	0.0716802	0.149106
AGFG2	ENSG00000106351	124.955	0.0867886	0.169865	0.520374	0.673823
AGGF1	ENSG00000164252	2838.38	0.0592799	0.0705128	0.383736	0.546637
AGGF1P1	ENSG00000214273	21.911	-0.0328288	0.243578	0.775577	0.864259
AGGF1P2	ENSG00000233435	11.4782	-0.0257285	0.256706	0.785812	0.871357
AGGF1P3	ENSG00000241532	4.84039	-0.0329176	0.268653	0.62858	NA
AGK	ENSG00000006530	1508.77	-0.00509847	0.0741232	0.942266	0.966196
AGL	ENSG00000162688	847.933	-0.00268298	0.102265	0.976542	0.986147
AGO1	ENSG00000092847	1946.37	-0.856729	0.11344	4.37e-15	1.38e-13
AGO2	ENSG00000123908	2590.84	-0.235499	0.0911431	0.00599384	0.0178942
AGO3	ENSG00000126070	1625.55	0.0368013	0.0715647	0.594818	0.733779
AGO4	ENSG00000134698	514.363	-0.663549	0.191052	6.14e-05	0.000304134
AGPAT1	ENSG00000204310	1869.41	-1.11727	0.0922095	6.83e-35	1.99e-32
AGPAT2	ENSG00000169692	1423.22	0.0517589	0.0772527	0.485416	0.643335
AGPAT3	ENSG00000160216	2877.06	-0.329134	0.080372	1.82e-05	0.000103221
AGPAT4	ENSG00000026652	536.86	0.0953376	0.121625	0.381953	0.545036
AGPAT5	ENSG00000155189	4763.55	0.586531	0.0649725	3.28e-20	2.03e-18
AGPS	ENSG00000018510	4843.2	0.220373	0.0680896	0.000811882	0.00308597
AGRN	ENSG00000188157	15925.6	-0.339315	0.0835798	2.07e-05	0.000115688
AGT	ENSG00000135744	1.97124	-0.0141768	0.271527	0.759955	NA
AGTPBP1	ENSG00000135049	3168.04	0.0640519	0.0801102	0.403524	0.566189
AGTR1	ENSG00000144891	53.1185	0.119641	0.232026	0.399705	0.561955
AGTRAP	ENSG00000177674	436.07	-0.288894	0.123615	0.00917388	0.0258659
AHCTF1	ENSG00000153207	14302.9	0.0790815	0.0576043	0.154519	0.277741
AHCTF1P1	ENSG00000226121	130.19	0.0185854	0.185471	0.893874	0.93627
AHCY	ENSG00000101444	8510.95	0.180816	0.05742	0.00115191	0.00421825
AHCYL1	ENSG00000168710	2776.4	-0.716365	0.0907251	3.8e-16	1.39e-14
AHCYL2	ENSG00000158467	158.72	-0.0983907	0.173315	0.467853	0.627558
AHDC1	ENSG00000126705	244.262	-0.694528	0.802729	0.0125077	0.0337507
AHI1	ENSG00000135541	646.468	-0.265568	0.108287	0.0074442	0.0216028
AHNAK	ENSG00000124942	42077.1	-1.22904	0.116565	4.1e-27	5.58e-25
AHNAK2	ENSG00000185567	12434.3	-0.659437	0.0986214	3.19e-12	6.63e-11
AHR	ENSG00000106546	3066.56	-0.349786	0.0865617	2.08e-05	0.000116466
AHRR	ENSG00000063438	1623.14	-0.0880287	0.0793498	0.24562	0.396216
AHSA1	ENSG00000100591	8391.35	0.13929	0.0635126	0.0241399	0.0592807
AHSA2P	ENSG00000173209	612.429	-0.351335	0.117058	0.00100538	0.00373332
AIDA	ENSG00000186063	3043.54	-0.710184	0.149623	2.21e-07	1.89e-06
AIF1L	ENSG00000126878	763.464	-0.287291	0.0982534	0.00172618	0.00603895
AIFM1	ENSG00000156709	1890.22	0.338756	0.0795964	8.81e-06	5.34e-05
AIFM2	ENSG00000042286	860.477	-0.0352194	0.0857176	0.671462	0.792751
AIG1	ENSG00000146416	885.108	-0.0351405	0.0911774	0.68256	0.801118
AIM2	ENSG00000163568	496.902	0.0668874	0.124117	0.546889	0.695816
AIMP1	ENSG00000164022	2146.97	0.226667	0.079592	0.00284944	0.00938395
AIMP2	ENSG00000106305	1777.79	0.272395	0.0896942	0.00129425	0.00467186
AIP	ENSG00000110711	1880.17	0.230342	0.073546	0.00111917	0.00411135
AJM1	ENSG00000232434	70.5019	-0.731583	0.28733	0.00101517	0.00376436
AJUBA	ENSG00000129474	4277.98	0.329964	0.0928771	0.000168922	0.000759546
AK1	ENSG00000106992	1226.6	-0.0253752	0.0871296	0.758002	0.852985
AK2	ENSG00000004455	6708.43	0.223426	0.0658689	0.00046247	0.00188209
AK3	ENSG00000147853	1859.08	0.266178	0.0902129	0.0017542	0.0061207
AK3P3	ENSG00000230042	2.53463	-0.0527391	0.279082	0.233747	NA
AK4	ENSG00000162433	4050.58	-0.385971	0.0918197	9e-06	5.44e-05
AK4P1	ENSG00000263535	337.612	-0.3074	0.135959	0.0102109	0.0284241
AK5	ENSG00000154027	88.8731	0.0107121	0.205214	0.939175	0.964659
AK6	ENSG00000085231	840.685	0.458973	0.11074	8.69e-06	5.28e-05
AK8	ENSG00000165695	3.29579	-0.0582816	0.281369	0.145716	NA
AK9	ENSG00000155085	44.1712	0.18816	0.304688	0.166959	0.295655
AKAP1	ENSG00000121057	1876.7	-0.17249	0.0733175	0.0143051	0.0378321
AKAP1.DT	ENSG00000263004	2.47701	0.0342591	0.273885	0.47589	NA
AKAP10	ENSG00000108599	1035.27	-0.00203663	0.0984089	0.98033	0.988302
AKAP11	ENSG00000023516	3214.55	-0.331931	0.106514	0.000742695	0.00284907
AKAP12	ENSG00000131016	31236.7	-0.404242	0.112457	0.000107561	0.000504788
AKAP13	ENSG00000170776	4061.28	-0.257862	0.0880117	0.00191814	0.00661517
AKAP17A	ENSG00000197976	947.684	-0.155495	0.0863618	0.0569903	0.123076
AKAP3	ENSG00000111254	4.72235	0.0751217	0.282957	0.210349	NA
AKAP5	ENSG00000179841	165.131	0.499032	0.186366	0.00143918	0.0051409
AKAP6	ENSG00000151320	23.9535	-0.0935519	0.262349	0.414226	0.577049
AKAP7	ENSG00000118507	271.075	0.0281218	0.131883	0.809029	0.884507
AKAP8	ENSG00000105127	1779.25	0.290853	0.0738802	4.25e-05	0.000219736
AKAP8L	ENSG00000011243	1000.82	-0.0423496	0.089707	0.616575	0.7507
AKAP9	ENSG00000127914	2862.4	0.126857	0.0702696	0.0612564	0.13038
AKIP1	ENSG00000166452	881.591	0.184111	0.105599	0.0582724	0.125245
AKIRIN1	ENSG00000174574	1998.2	0.0330937	0.0732716	0.63999	0.768709
AKIRIN2	ENSG00000135334	628.491	-0.782567	0.139171	2.08e-09	2.61e-08
AKNA	ENSG00000106948	473.453	-0.187525	0.271605	0.206079	0.348127
AKNAD1	ENSG00000162641	20.6335	0.0213609	0.240877	0.858384	0.914839
AKR1A1	ENSG00000117448	2959.06	0.226785	0.0816531	0.00354054	0.0112922
AKR1B1	ENSG00000085662	2545.36	0.454135	0.0706416	3.56e-11	6.17e-10
AKR1B10	ENSG00000198074	4.95796	0.0626074	0.276446	0.347063	NA
AKR1B1P1	ENSG00000229991	2.66067	-0.000631532	0.269476	0.989065	NA
AKR1C1	ENSG00000187134	8.88316	-0.00430818	0.258169	0.959142	0.976827
AKR1C2	ENSG00000151632	35.3694	0.0686601	0.229681	0.608339	0.744016
AKR1C3	ENSG00000196139	177.312	0.0172574	0.150161	0.892087	0.935409
AKR1C7P	ENSG00000215267	15.5353	0.0252653	0.250973	0.81178	0.886206
AKR1E2	ENSG00000165568	8.74052	0.023493	0.263482	0.767784	0.85946
AKR7A2	ENSG00000053371	1181.91	0.10376	0.0823483	0.1862	0.322346
AKR7A3	ENSG00000162482	6.37581	-0.0398625	0.266581	0.609536	NA
AKR7L	ENSG00000211454	7.81177	-0.0239136	0.263056	0.763843	NA
AKT1	ENSG00000142208	6600.41	-0.0334638	0.0626111	0.574773	0.718205
AKT1S1	ENSG00000204673	898.764	-1.28212	0.14388	3.48e-20	2.14e-18
AKT2	ENSG00000105221	5033.39	-0.0640891	0.0685802	0.335397	0.498858
AKT3	ENSG00000117020	6675.32	-0.120916	0.0643143	0.0523833	0.114697
AKT3.IT1	ENSG00000228939	1.82615	-0.00678273	0.272278	0.862524	NA
AKTIP	ENSG00000166971	1233.27	0.344114	0.145071	0.00654002	0.019302
ALAD	ENSG00000148218	1156.01	-0.202808	0.0810943	0.00859612	0.0244642
ALAS1	ENSG00000023330	2272.77	-0.0160401	0.0682911	0.807766	0.883862
ALCAM	ENSG00000170017	10386.4	0.661986	0.0766355	8.97e-19	4.57e-17
ALDH16A1	ENSG00000161618	1479.26	-0.00413153	0.0954054	0.961959	0.978284
ALDH18A1	ENSG00000059573	4725.98	0.18247	0.0656531	0.00417053	0.0130251
ALDH1A1	ENSG00000165092	48.168	0.123171	0.229489	0.389845	0.552846
ALDH1A2	ENSG00000128918	29.1426	0.176215	0.304819	0.169788	0.299554
ALDH1A3	ENSG00000184254	57175.9	-0.5182	0.0551035	1.73e-21	1.22e-19
ALDH1B1	ENSG00000137124	2543.88	0.269889	0.0646202	1.67e-05	9.54e-05
ALDH1L2	ENSG00000136010	362.031	-0.950538	0.254627	1.39e-05	8.07e-05
ALDH2	ENSG00000111275	95.3654	0.0303968	0.179602	0.82435	0.89417
ALDH3A2	ENSG00000072210	1551.8	0.201387	0.0880739	0.015493	0.0404782
ALDH3B1	ENSG00000006534	449.006	-0.426665	0.134069	0.000398399	0.00164209
ALDH4A1	ENSG00000159423	389.737	0.214552	0.129544	0.0614412	0.13072
ALDH5A1	ENSG00000112294	128.808	-0.533284	0.276344	0.00733453	0.0213311
ALDH6A1	ENSG00000119711	110.774	-0.130385	0.186959	0.354523	0.518075
ALDH7A1	ENSG00000164904	1683.25	0.242093	0.0811864	0.0017547	0.00612109
ALDH8A1	ENSG00000118514	32.8148	-0.112043	0.2602	0.372039	0.535538
ALDH9A1	ENSG00000143149	3902	0.282896	0.0617622	2.5e-06	1.72e-05
ALDOA	ENSG00000149925	15910.7	-0.993572	0.0840222	2.55e-33	6.27e-31
ALDOC	ENSG00000109107	776.496	-0.125857	0.0992321	0.17234	0.303163
ALG1	ENSG00000033011	728.277	0.091226	0.0971585	0.313576	0.474762
ALG10	ENSG00000139133	549.709	-0.0182827	0.105288	0.849938	0.909665
ALG10B	ENSG00000175548	765.61	0.105245	0.107238	0.284082	0.441861
ALG11	ENSG00000253710	586.144	0.186673	0.108438	0.060443	0.129031
ALG12	ENSG00000182858	933.087	-0.096402	0.0911318	0.260867	0.414247
ALG13	ENSG00000101901	745.285	0.0703491	0.101487	0.453413	0.614179
ALG14	ENSG00000172339	374.563	0.426494	0.14147	0.000701247	0.00270984
ALG2	ENSG00000119523	1732.89	0.357938	0.0781742	1.85e-06	1.31e-05
ALG3	ENSG00000214160	978.839	-0.524175	0.0952683	7.93e-09	9.03e-08
ALG5	ENSG00000120697	1311.94	0.35365	0.0856946	1.46e-05	8.44e-05
ALG6	ENSG00000088035	1115.88	0.223356	0.0991881	0.0155036	0.0404993
ALG8	ENSG00000159063	1018.82	0.214778	0.0958106	0.0164691	0.0426987
ALG9	ENSG00000086848	689.006	0.0871613	0.0988549	0.343162	0.50671
ALK	ENSG00000171094	2.14285	-0.0300301	0.274178	0.480425	NA
ALKBH1	ENSG00000100601	906.429	0.510267	0.107115	4.16e-07	3.35e-06
ALKBH2	ENSG00000189046	986.537	0.125543	0.0878292	0.130796	0.243247
ALKBH3	ENSG00000166199	952.724	0.264953	0.108132	0.00769345	0.0222158
ALKBH4	ENSG00000160993	313.212	0.191872	0.130335	0.0945434	0.187377
ALKBH5	ENSG00000091542	2655.13	-0.126706	0.0719287	0.0670595	0.14085
ALKBH6	ENSG00000239382	313.383	0.130735	0.133036	0.261944	0.415497
ALKBH7	ENSG00000125652	405.287	0.175516	0.121853	0.107902	0.208228
ALKBH8	ENSG00000137760	837.071	0.354144	0.106713	0.000344797	0.00144303
ALMS1	ENSG00000116127	2533.74	-0.214427	0.0766363	0.00346102	0.0110879
ALMS1.IT1	ENSG00000230002	15.5689	-0.0527204	0.255351	0.618775	0.752276
ALMS1P1	ENSG00000163016	7.61685	0.226005	0.400651	0.0306422	NA
ALOX12.AS1	ENSG00000215067	22.0472	-0.0525158	0.257183	0.607442	0.743539
ALOX5AP	ENSG00000132965	3.02552	0.0798646	0.28617	0.165495	NA
ALPK1	ENSG00000073331	312.59	-0.282929	0.131901	0.0152948	0.04002
ALPK2	ENSG00000198796	352.537	0.254206	0.140283	0.0367977	0.0848574
ALPK3	ENSG00000136383	13.0533	-0.0460998	0.257297	0.645832	0.773783
ALS2	ENSG00000003393	1573.55	0.0442421	0.0814935	0.570169	0.71483
ALS2CL	ENSG00000178038	83.2176	-0.660265	0.314094	0.00336419	0.0108018
ALX1	ENSG00000180318	315.756	0.487245	0.132626	5.4e-05	0.000271393
ALYREF	ENSG00000183684	3401.02	0.127879	0.0802148	0.0946776	0.187591
AMACR	ENSG00000242110	458.507	0.130894	0.111756	0.199197	0.339556
AMBRA1	ENSG00000110497	1379.19	-0.152727	0.0805244	0.0464095	0.103586
AMD1	ENSG00000123505	7183.73	0.349471	0.0636243	1.64e-08	1.77e-07
AMD1P3	ENSG00000249286	7.05328	-0.0356976	0.266674	0.636478	NA
AMDHD1	ENSG00000139344	19.1865	-0.435482	0.592024	0.0287811	0.069245
AMDHD2	ENSG00000162066	423.042	-0.0357849	0.108565	0.718726	0.827328
AMER1	ENSG00000184675	334.01	-0.592073	0.14903	1.14e-05	6.76e-05
AMFR	ENSG00000159461	7159.1	-0.0450443	0.072917	0.524342	0.677262
AMH	ENSG00000104899	13.7549	-0.0289683	0.258155	0.752835	0.850024
AMIGO1	ENSG00000181754	270.018	-0.259474	0.13911	0.0320763	0.0757634
AMIGO2	ENSG00000139211	2738.86	0.502257	0.0983354	7.5e-08	7.05e-07
AMIGO3	ENSG00000176020	4.99435	0.0931981	0.286904	0.214285	NA
AMMECR1	ENSG00000101935	2539.95	0.406427	0.0669011	4.12e-10	5.85e-09
AMMECR1L	ENSG00000144233	2848.65	0.0353094	0.0612984	0.555661	0.703738
AMN	ENSG00000166126	2.52615	0.0189627	0.271327	0.704983	NA
AMN1	ENSG00000151743	349.194	0.436037	0.128826	0.000192487	0.000852149
AMOT	ENSG00000126016	599.642	-0.519145	0.173058	0.000495627	0.0020041
AMOTL1	ENSG00000166025	3129.42	-0.779976	0.104779	1.16e-14	3.42e-13
AMOTL2	ENSG00000114019	8476.59	0.0490216	0.0575438	0.389452	0.552489
AMPD2	ENSG00000116337	1248.43	-0.181366	0.0824837	0.0206197	0.0517723
AMPD3	ENSG00000133805	395.861	-0.465343	0.156088	0.000652794	0.00254819
AMPH	ENSG00000078053	262.132	0.0171404	0.139445	0.887407	0.93306
AMT	ENSG00000145020	49.1929	0.0263854	0.222111	0.842345	0.905719
AMTN	ENSG00000187689	3.28001	0.123007	0.313995	0.0128357	NA
AMY2B	ENSG00000240038	51.0926	-0.0286233	0.21009	0.832335	0.899061
AMZ1	ENSG00000174945	4.56866	0.0584188	0.278829	0.277263	NA
AMZ2	ENSG00000196704	2234.58	0.279053	0.0828348	0.000402075	0.00165638
AMZ2P1	ENSG00000214174	149.498	0.174387	0.167616	0.198305	0.338364
ANAPC1	ENSG00000153107	5271.52	0.343029	0.0936339	0.000101345	0.000479611
ANAPC10	ENSG00000164162	454.964	0.343578	0.114942	0.00109505	0.00402836
ANAPC11	ENSG00000141552	1817.63	0.201393	0.0752911	0.00527979	0.0160275
ANAPC13	ENSG00000129055	1749.31	0.0531846	0.0838992	0.507188	0.662452
ANAPC15	ENSG00000110200	1123.94	0.0352261	0.084039	0.6604	0.78421
ANAPC16	ENSG00000166295	1625.67	0.203009	0.0794904	0.00745864	0.0216368
ANAPC1P1	ENSG00000233673	3.03629	0.0207886	0.271168	0.688409	NA
ANAPC1P2	ENSG00000231259	243.296	0.18185	0.159927	0.168329	0.297513
ANAPC1P4	ENSG00000234231	593.791	0.136285	0.106209	0.163747	0.290946
ANAPC1P5	ENSG00000275597	3.39217	0.00162566	0.26868	0.979359	NA
ANAPC2	ENSG00000176248	1398.69	0.0257316	0.0790391	0.734619	0.839124
ANAPC4	ENSG00000053900	1140.76	0.271043	0.0841822	0.000704866	0.00272049
ANAPC5	ENSG00000089053	7278.9	0.161902	0.0726989	0.0204553	0.0514087
ANAPC7	ENSG00000196510	2959.33	0.260074	0.0821648	0.000900074	0.0033845
ANG	ENSG00000214274	23.1787	-0.0690675	0.248521	0.564204	0.71057
ANGEL1	ENSG00000013523	319.896	-0.31869	0.139114	0.00886242	0.0251134
ANGEL2	ENSG00000174606	901.279	0.215145	0.0876599	0.00941622	0.0264829
ANGPT1	ENSG00000154188	118.065	0.339025	0.233122	0.0431069	0.0971306
ANGPTL2	ENSG00000136859	759.124	-0.267905	0.113501	0.00936989	0.0263667
ANGPTL4	ENSG00000167772	60.2651	-0.73302	0.354086	0.00306422	0.00997673
ANK1	ENSG00000029534	14.3585	0.0710599	0.262975	0.490995	0.648604
ANK2	ENSG00000145362	1898.32	-0.159571	0.0954985	0.07366	0.152301
ANK3	ENSG00000151150	740.193	-0.236389	0.150037	0.0633962	0.134228
ANKAR	ENSG00000151687	77.0254	-0.099307	0.208764	0.482198	0.640307
ANKDD1A	ENSG00000166839	74.086	-0.264852	0.270702	0.110499	0.212125
ANKDD1B	ENSG00000189045	8.15413	0.0709386	0.272841	0.401622	NA
ANKEF1	ENSG00000132623	667.021	0.111085	0.104586	0.24993	0.401405
ANKFN1	ENSG00000153930	26.7847	-0.0916398	0.259053	0.435348	0.596779
ANKFY1	ENSG00000185722	1801.08	-0.177162	0.1033	0.0630314	0.133545
ANKH	ENSG00000154122	2239.21	-0.367298	0.0736179	2.29e-07	1.96e-06
ANKHD1	ENSG00000131503	1577.09	-0.320999	0.109063	0.00138481	0.00496563
ANKHD1.EIF4EBP3	ENSG00000254996	712.599	-0.164328	0.109133	0.0985719	0.193972
ANKIB1	ENSG00000001629	2248.32	-0.0289643	0.083042	0.713642	0.823931
ANKLE1	ENSG00000160117	12.9663	-0.111056	0.279707	0.291739	0.450574
ANKLE2	ENSG00000176915	4084.11	-0.0324944	0.0610302	0.598636	0.736876
ANKMY1	ENSG00000144504	237.939	-0.667264	0.170328	1.15e-05	6.77e-05
ANKMY2	ENSG00000106524	892.695	0.293196	0.0932056	0.000822404	0.00312146
ANKRA2	ENSG00000164331	424.882	0.0625772	0.118126	0.558006	0.705554
ANKRD1	ENSG00000148677	156.359	1.82275	0.213607	9.14e-19	4.64e-17
ANKRD10	ENSG00000088448	1609.03	0.201418	0.0832386	0.0108859	0.0299909
ANKRD10.IT1	ENSG00000229152	39.2515	-0.058251	0.229206	0.656507	0.78141
ANKRD11	ENSG00000167522	3324.4	-0.966978	0.109892	1.24e-19	7.03e-18
ANKRD12	ENSG00000101745	1661.5	-0.171067	0.0834578	0.0308119	0.0733827
ANKRD13A	ENSG00000076513	2060.23	0.3061	0.0830986	0.000109871	0.000514407
ANKRD13B	ENSG00000198720	244.453	-1.24064	0.188003	3.83e-12	7.79e-11
ANKRD13C	ENSG00000118454	3153.2	0.285355	0.075422	8.1e-05	0.000391302
ANKRD13D	ENSG00000172932	877.543	-0.226991	0.101257	0.0155669	0.0406513
ANKRD16	ENSG00000134461	166.141	0.156927	0.170248	0.249589	0.400988
ANKRD17	ENSG00000132466	5221.34	-0.193962	0.0678245	0.00307781	0.0100155
ANKRD18B	ENSG00000230453	310.282	-0.237833	0.209425	0.119086	0.225628
ANKRD2	ENSG00000165887	2.87144	0.0639229	0.280019	0.258002	NA
ANKRD20A1	ENSG00000260691	37.2253	-0.395633	0.46254	0.038366	0.0878823
ANKRD20A11P	ENSG00000215559	2.85584	-0.0404807	0.27337	0.469984	NA
ANKRD20A17P	ENSG00000251056	5.7319	0.0400894	0.268677	0.582711	NA
ANKRD20A2P	ENSG00000183148	39.3961	-0.12055	0.258478	0.348145	0.51204
ANKRD20A3P	ENSG00000276203	33.4786	-0.0544261	0.263842	0.550443	0.699098
ANKRD20A4P	ENSG00000172014	9.98854	-0.0024125	0.267404	0.965771	0.980225
ANKRD20A5P	ENSG00000186481	50.1747	-0.274733	0.29413	0.101631	0.198555
ANKRD20A7P	ENSG00000236816	4.16971	-0.0975243	0.292168	0.143767	NA
ANKRD23	ENSG00000163126	55.3522	-0.000510905	0.20846	0.995784	0.997364
ANKRD24	ENSG00000089847	4.0077	-0.0952684	0.291585	0.140717	NA
ANKRD26	ENSG00000107890	1166.08	0.185432	0.0902871	0.02921	0.0700738
ANKRD27	ENSG00000105186	3516.02	0.316238	0.0646646	4.8e-07	3.81e-06
ANKRD28	ENSG00000206560	13089.2	0.21121	0.0594006	0.000270772	0.00115999
ANKRD29	ENSG00000154065	137.366	-0.127225	0.173622	0.351315	0.515344
ANKRD30A	ENSG00000148513	13.6698	0.344531	0.598683	0.0192867	0.0488453
ANKRD30B	ENSG00000180777	7.71106	0.105136	0.287782	0.230228	NA
ANKRD30BL	ENSG00000163046	3.02317	-0.000110756	0.268683	0.996763	NA
ANKRD31	ENSG00000145700	10.1058	0.0779234	0.269781	0.421041	0.583605
ANKRD33B	ENSG00000164236	636.669	-0.249725	0.142663	0.0419691	0.0949918
ANKRD34A	ENSG00000272031	32.7385	-1.65068	0.510961	5.78e-05	0.000287935
ANKRD34B	ENSG00000189127	4.99991	-0.0306373	0.272254	0.543726	NA
ANKRD36	ENSG00000135976	1108.56	-0.0450836	0.0994839	0.625816	0.757857
ANKRD36B	ENSG00000196912	376.865	-0.065579	0.130085	0.565959	0.711814
ANKRD36BP2	ENSG00000230006	4.75776	0.0101671	0.267977	0.867563	NA
ANKRD36C	ENSG00000174501	1096.91	0.0770131	0.0941686	0.383989	0.546892
ANKRD37	ENSG00000186352	187.276	0.0469606	0.16203	0.721625	0.829436
ANKRD39	ENSG00000213337	290.941	0.0424031	0.133264	0.716995	0.82623
ANKRD40	ENSG00000154945	3825.57	0.0561896	0.0614372	0.345615	0.50935
ANKRD42	ENSG00000137494	382.245	-0.28671	0.13869	0.0179374	0.0458922
ANKRD44	ENSG00000065413	722.751	-0.162672	0.112747	0.111987	0.214354
ANKRD45	ENSG00000183831	7.64271	0.0286909	0.262172	0.7368	NA
ANKRD46	ENSG00000186106	283.167	0.281357	0.155048	0.0319086	0.0754239
ANKRD49	ENSG00000168876	207.125	0.551097	0.164352	0.00014091	0.000644427
ANKRD49P1	ENSG00000228446	15.0005	-0.0355193	0.249171	0.744656	0.844921
ANKRD50	ENSG00000151458	1861.9	-0.443672	0.107386	9.65e-06	5.78e-05
ANKRD52	ENSG00000139645	1511.46	-0.522152	0.0851396	1.86e-10	2.82e-09
ANKRD53	ENSG00000144031	7.33549	-0.078263	0.279651	0.291561	NA
ANKRD54	ENSG00000100124	1012.23	-0.0138497	0.117605	0.895773	0.937546
ANKRD6	ENSG00000135299	107.757	-0.137803	0.197132	0.336664	0.500225
ANKRD61	ENSG00000157999	3.55793	-0.0412936	0.273844	0.452059	NA
ANKRD62P1	ENSG00000259271	2.52699	-0.025605	0.273239	0.559025	NA
ANKRD7	ENSG00000106013	6.44117	0.0837308	0.282438	0.261018	NA
ANKRD9	ENSG00000156381	1240.35	0.089345	0.0942244	0.312605	0.473893
ANKS1A	ENSG00000064999	1351.78	-0.464565	0.0795905	1.39e-09	1.8e-08
ANKS1B	ENSG00000185046	9.21504	0.0195201	0.263128	0.804918	0.882298
ANKS3	ENSG00000168096	551.931	0.0510273	0.116424	0.629328	0.760185
ANKS6	ENSG00000165138	1917.98	0.0902318	0.0771434	0.222915	0.369561
ANKZF1	ENSG00000163516	1169.07	-0.29863	0.0833789	0.000166857	0.000751548
ANLN	ENSG00000011426	17457.8	0.264392	0.0600111	6.27e-06	3.91e-05
ANO1	ENSG00000131620	400.736	-1.38737	0.1915	2.38e-14	6.64e-13
ANO10	ENSG00000160746	1872.53	-0.0712273	0.0795107	0.347613	0.511627
ANO2	ENSG00000047617	7.44349	-0.0861124	0.282973	0.25151	NA
ANO3	ENSG00000134343	3.07142	-0.0608414	0.2799	0.246935	NA
ANO4	ENSG00000151572	239.635	-0.126831	0.154184	0.319619	0.481473
ANO5	ENSG00000171714	232.258	-0.130944	0.146037	0.291017	0.449898
ANO5.1	ENSG00000171714	232.258	-0.130944	0.146037	0.291017	0.449898
ANO6	ENSG00000177119	5826.44	-0.0117784	0.0605075	0.841181	0.905105
ANO7	ENSG00000146205	19.6493	-0.817774	0.742441	0.00975736	0.0273303
ANO8	ENSG00000074855	298.743	-1.37589	0.172873	1.13e-16	4.37e-15
ANOS1	ENSG00000011201	590.643	-0.590012	0.111735	2.2e-08	2.3e-07
ANP32A	ENSG00000140350	6087.66	-0.27463	0.0782396	0.000241577	0.00104686
ANP32B	ENSG00000136938	1751.71	-0.6943	0.437747	0.00724462	0.0211013
ANP32E	ENSG00000143401	5688.37	-0.118109	0.103948	0.221292	0.367484
ANPEP	ENSG00000166825	4560.23	-2.06396	0.116532	1.93e-71	1.01e-67
ANTKMT	ENSG00000103254	370.388	0.0886861	0.127373	0.432452	0.593789
ANTXR1	ENSG00000169604	3258.48	-0.611851	0.0868332	3.07e-13	7.53e-12
ANTXR2	ENSG00000163297	6629.04	-0.0925826	0.056447	0.0936249	0.185953
ANXA1	ENSG00000135046	40977.2	0.55292	0.0701169	6.39e-16	2.3e-14
ANXA10	ENSG00000109511	2.14617	0.0701194	0.285574	0.0746243	NA
ANXA11	ENSG00000122359	4513.44	-1.20027	0.103797	4.63e-32	9.73e-30
ANXA2	ENSG00000182718	100856	0.440849	0.0747081	9.45e-10	1.27e-08
ANXA2P1	ENSG00000213406	10.4573	0.0450971	0.26072	0.634518	0.763823
ANXA2P2	ENSG00000231991	22.0594	0.182488	0.296807	0.186507	0.322737
ANXA2R	ENSG00000177721	47.6085	-0.0843991	0.22012	0.542739	0.693051
ANXA3	ENSG00000138772	4391.95	0.267309	0.0735387	0.000156753	0.000710091
ANXA4	ENSG00000196975	619.242	-1.03383	0.134974	1.57e-15	5.35e-14
ANXA5	ENSG00000164111	15705.3	0.109718	0.0585478	0.0549497	0.119389
ANXA6	ENSG00000197043	9331.91	-0.0283531	0.0540488	0.590703	0.730633
ANXA7	ENSG00000138279	4065.55	0.136265	0.0663317	0.0339728	0.0793374
ANXA9	ENSG00000143412	6.24015	-0.0344192	0.267238	0.638953	NA
AOC2	ENSG00000131480	49.4123	-0.270211	0.279048	0.105985	0.205281
AOC3	ENSG00000131471	14.2616	0.0561094	0.258005	0.588082	0.728603
AOPEP	ENSG00000148120	674.544	0.119878	0.117718	0.259658	0.412868
AOX1	ENSG00000138356	2263.58	-0.307126	0.0760139	2.53e-05	0.000139032
AP1AR	ENSG00000138660	1903.05	0.363302	0.0927109	3.36e-05	0.000178946
AP1B1	ENSG00000100280	5196.53	-0.304411	0.0580277	7.66e-08	7.2e-07
AP1G1	ENSG00000166747	5747.96	0.00545836	0.0650134	0.925504	0.956668
AP1G2	ENSG00000213983	285.868	-0.110243	0.139332	0.358388	0.522417
AP1M1	ENSG00000072958	3924.18	-0.520425	0.0695726	1.64e-14	4.7e-13
AP1M2	ENSG00000129354	98.0574	0.543131	0.244656	0.00391308	0.0123284
AP1S1	ENSG00000106367	1578.44	0.184465	0.0876211	0.0259196	0.0631695
AP1S2	ENSG00000182287	3304.47	-0.276981	0.0720644	6.53e-05	0.000321539
AP1S3	ENSG00000152056	334.45	-0.319314	0.14603	0.0115803	0.0315786
AP2A1	ENSG00000196961	3048.06	-0.481568	0.0823352	1.19e-09	1.56e-08
AP2A2	ENSG00000183020	1824.13	-0.746076	0.106113	2.49e-13	6.17e-12
AP2B1	ENSG00000006125	7036.04	-0.784133	0.101498	1.28e-15	4.46e-14
AP2M1	ENSG00000161203	22254	0.201305	0.0702736	0.00298367	0.00975527
AP2S1	ENSG00000042753	8711.96	0.236388	0.0686928	0.000368356	0.00153228
AP3B1	ENSG00000132842	4142.23	0.0842413	0.0704692	0.216057	0.36085
AP3B2	ENSG00000103723	8.38096	-0.031186	0.270152	0.588469	0.728911
AP3D1	ENSG00000065000	5657.11	-0.430758	0.0648736	4.71e-12	9.44e-11
AP3M1	ENSG00000185009	3005.17	-0.249669	0.0629635	4.43e-05	0.000227758
AP3M2	ENSG00000070718	1807.12	0.14553	0.0773461	0.0493748	0.109185
AP3S1	ENSG00000177879	2619.1	0.128196	0.0823386	0.101981	0.198993
AP3S2	ENSG00000157823	1226.35	0.0689648	0.0960656	0.444424	0.605986
AP4B1	ENSG00000134262	581.298	0.128906	0.112214	0.207637	0.350086
AP4E1	ENSG00000081014	1508.21	-0.0158243	0.0927267	0.855141	0.912822
AP4M1	ENSG00000221838	377.09	-0.304274	0.144518	0.0149051	0.0391953
AP4S1	ENSG00000100478	567.404	0.100684	0.113021	0.328157	0.49082
AP5B1	ENSG00000254470	828.585	-0.144	0.0913575	0.0935484	0.185872
AP5M1	ENSG00000053770	1901.89	0.32685	0.08442	4.76e-05	0.000242984
AP5S1	ENSG00000125843	718.971	0.152363	0.101652	0.105477	0.2045
AP5Z1	ENSG00000242802	794.382	0.311469	0.14192	0.0118576	0.0322235
APAF1	ENSG00000120868	971.418	-0.147774	0.0965357	0.100811	0.197444
APBA1	ENSG00000107282	37.1558	-1.94251	0.535153	1.15e-05	6.78e-05
APBA2	ENSG00000034053	2173.76	0.257196	0.0777949	0.000549846	0.00218912
APBA3	ENSG00000011132	405.948	-0.0218305	0.133383	0.851227	0.910024
APBB1	ENSG00000166313	1416.94	-0.10519	0.0827652	0.181353	0.31533
APBB2	ENSG00000163697	3603.72	-0.585104	0.0940065	8.53e-11	1.38e-09
APBB3	ENSG00000113108	336.725	-0.147577	0.11984	0.170131	0.299992
APC	ENSG00000134982	4657.28	0.20316	0.0718399	0.00332718	0.0106982
APC2	ENSG00000115266	8.08393	0.157466	0.334975	0.0260406	NA
APCDD1L	ENSG00000198768	21.7773	-0.179263	0.301633	0.178217	0.311039
APCDD1L.DT	ENSG00000231290	89.0153	0.103845	0.194135	0.46314	0.622757
APEH	ENSG00000164062	5749.77	-0.111415	0.0735707	0.114319	0.21819
APEX1	ENSG00000100823	3523.09	-0.954641	0.239648	5.17e-06	3.28e-05
APEX2	ENSG00000169188	1346.94	-0.12495	0.0825234	0.111361	0.213463
APH1A	ENSG00000117362	7326.06	0.0885912	0.0557957	0.113039	0.216027
APH1B	ENSG00000138613	331.769	0.116732	0.176522	0.396545	0.558982
API5	ENSG00000166181	7376.06	-0.0213427	0.0567673	0.699977	0.81402
APIP	ENSG00000149089	1184.12	0.341287	0.0936002	0.000109503	0.00051314
APLF	ENSG00000169621	122.285	0.037142	0.172134	0.784428	0.87043
APLN	ENSG00000171388	151.631	-0.0843491	0.156748	0.513173	0.666901
APLP1	ENSG00000105290	71.5316	-0.127056	0.240234	0.365513	0.528797
APLP2	ENSG00000084234	5304.63	-0.240667	0.0728135	0.000585942	0.00231414
APMAP	ENSG00000101474	8753.27	0.266894	0.0620536	9.7e-06	5.81e-05
APOBEC3B	ENSG00000179750	575.483	-2.47828	0.462131	3.52e-09	4.25e-08
APOBEC3C	ENSG00000244509	769.354	-1.71661	0.162566	2.69e-27	3.79e-25
APOBEC3D	ENSG00000243811	6.74686	-0.215117	0.395629	0.0182315	NA
APOBEC3F	ENSG00000128394	32.0243	-0.196669	0.302085	0.166385	0.294703
APOBEC3G	ENSG00000239713	78.2926	-0.29762	0.261762	0.0791599	0.161576
APOC1	ENSG00000130208	11.1656	0.0535999	0.268119	0.510286	0.665146
APOC4.APOC2	ENSG00000224916	1.58779	-0.0287955	0.275445	0.382418	NA
APOE	ENSG00000130203	18.7879	-0.053036	0.255274	0.616246	0.750473
APOL1	ENSG00000100342	24.0271	-0.855482	0.637963	0.00731843	0.0212927
APOL2	ENSG00000128335	878.711	-0.109775	0.0886047	0.189386	0.326464
APOL3	ENSG00000128284	21.9919	0.14281	0.28257	0.251496	0.403099
APOL6	ENSG00000221963	1640.21	-0.350838	0.0765362	1.83e-06	1.29e-05
APOLD1	ENSG00000178878	130.457	0.19288	0.204513	0.195254	0.33468
APOM	ENSG00000204444	12.1186	0.0280278	0.255826	0.776036	0.86465
APOO	ENSG00000184831	471.841	0.144136	0.127188	0.201183	0.342054
APOOL	ENSG00000155008	431.485	-0.0991388	0.115291	0.34234	0.506023
APP	ENSG00000142192	21291.1	-0.0546975	0.0639673	0.381106	0.544417
APPBP2	ENSG00000062725	2182.29	0.409707	0.0757479	2.05e-08	2.16e-07
APPL1	ENSG00000157500	5035.14	0.010222	0.0663419	0.874685	0.92542
APPL2	ENSG00000136044	1408.05	0.0780132	0.0798639	0.307208	0.46805
APRT	ENSG00000198931	1369.49	0.225021	0.0770187	0.00227513	0.0076999
APTR	ENSG00000214293	49.7357	0.198685	0.263821	0.195493	0.334979
APTX	ENSG00000137074	1523.99	0.352297	0.11147	0.000600449	0.00236315
AQP1	ENSG00000240583	5.47298	-0.142014	0.318211	0.0694552	NA
AQP11	ENSG00000178301	28.687	-0.0768103	0.250921	0.521787	0.675092
AQP3	ENSG00000165272	24.615	0.00252882	0.237303	0.98578	0.992068
AQP7	ENSG00000165269	44.0076	-0.16106	0.247124	0.272679	0.428456
AQP7.1	ENSG00000165269	44.0076	-0.16106	0.247124	0.272679	0.428456
AQP7P1	ENSG00000186466	158.043	-0.228652	0.184024	0.111282	0.213386
AQP7P2	ENSG00000181997	60.3395	-0.5365	0.328649	0.0123149	0.0332942
AQP7P3	ENSG00000279688	3.83906	0.00581796	0.269374	0.917905	NA
AQR	ENSG00000021776	5535.49	0.308723	0.0562555	1.98e-08	2.09e-07
AR	ENSG00000169083	202.823	-0.553961	0.192765	0.00064669	0.00252687
ARAF	ENSG00000078061	918.942	-0.316935	0.0906171	0.000212141	0.00093106
ARAP1	ENSG00000186635	2880.35	-0.270355	0.0765337	0.000226224	0.0009871
ARAP2	ENSG00000047365	539.972	-0.247362	0.132251	0.0335485	0.0786347
ARAP3	ENSG00000120318	1603.24	-0.885449	0.0937673	3.65e-22	2.73e-20
ARC	ENSG00000198576	16.8534	-0.0486337	0.252345	0.654319	0.779805
ARCN1	ENSG00000095139	2626.96	-0.37117	0.0668476	1.06e-08	1.18e-07
AREG	ENSG00000109321	59.4266	-0.536164	0.317796	0.011385	0.0311052
AREL1	ENSG00000119682	4183.91	-0.413978	0.0688381	5.65e-10	7.85e-09
ARF1	ENSG00000143761	8573.06	-0.543201	0.0876468	1.1e-10	1.76e-09
ARF3	ENSG00000134287	3714.89	-0.195415	0.069442	0.00351365	0.0112178
ARF4	ENSG00000168374	9778.25	0.232777	0.054618	1.39e-05	8.04e-05
ARF4.AS1	ENSG00000272146	23.7996	0.0166197	0.238771	0.891374	0.935051
ARF5	ENSG00000004059	1216.79	0.00779614	0.0804978	0.920122	0.953521
ARF6	ENSG00000165527	6217.01	-0.277715	0.0836726	0.000479207	0.00194468
ARFGAP1	ENSG00000101199	4212.29	0.00569999	0.0650351	0.927755	0.957834
ARFGAP2	ENSG00000149182	3132.46	0.0851707	0.0739987	0.231622	0.379973
ARFGAP3	ENSG00000242247	1498.53	-0.0537146	0.0781882	0.472106	0.631475
ARFGEF1	ENSG00000066777	3419.28	-0.204234	0.0667798	0.00156234	0.00552953
ARFGEF1.DT	ENSG00000271966	6.6438	-0.0417299	0.266044	0.604547	NA
ARFGEF2	ENSG00000124198	4974.22	0.00366314	0.0615317	0.951988	0.972513
ARFGEF3	ENSG00000112379	1294.19	-0.533158	0.104835	7.42e-08	6.99e-07
ARFIP1	ENSG00000164144	2064.39	0.223879	0.0804476	0.00351768	0.0112261
ARFIP2	ENSG00000132254	3731	0.102941	0.0633421	0.0946746	0.187591
ARFRP1	ENSG00000101246	1867.1	-0.258673	0.0740958	0.000277	0.00118345
ARG2	ENSG00000081181	781.126	-0.143548	0.101134	0.125523	0.235298
ARGLU1	ENSG00000134884	2369.14	0.194858	0.0888753	0.0201212	0.0506627
ARHGAP1	ENSG00000175220	1451.09	-1.34748	0.116786	5.82e-32	1.21e-29
ARHGAP10	ENSG00000071205	1098	-0.0926169	0.0796588	0.22312	0.369749
ARHGAP11A	ENSG00000198826	6067.8	-0.0352543	0.0701587	0.599736	0.737712
ARHGAP12	ENSG00000165322	5519.65	0.177732	0.0583042	0.00178152	0.00620642
ARHGAP15	ENSG00000075884	7.65966	-0.0108633	0.262517	0.887509	NA
ARHGAP17	ENSG00000140750	505.685	-1.18264	0.198611	1.8e-10	2.74e-09
ARHGAP18	ENSG00000146376	1812.17	0.223526	0.105011	0.0209957	0.0525825
ARHGAP19	ENSG00000213390	895.469	0.328641	0.112288	0.00143652	0.00513259
ARHGAP21	ENSG00000107863	5776.51	-0.3876	0.0689561	6.42e-09	7.4e-08
ARHGAP22	ENSG00000128805	994.811	-0.533679	0.0996093	1.71e-08	1.83e-07
ARHGAP23	ENSG00000275832	288.999	-0.421029	0.23792	0.0162822	0.042302
ARHGAP24	ENSG00000138639	57.2423	-0.203295	0.238941	0.188941	0.325911
ARHGAP25	ENSG00000163219	8.05268	-0.0219452	0.261626	0.791613	NA
ARHGAP26	ENSG00000145819	332.907	0.284703	0.214365	0.0706314	0.147157
ARHGAP27	ENSG00000159314	301.462	-0.0972941	0.149457	0.438347	0.599744
ARHGAP27P1.BPTFP1.KPNA2P3	ENSG00000215769	97.4844	-0.251655	0.22003	0.108329	0.208874
ARHGAP29	ENSG00000137962	2374.64	-0.482517	0.112766	4.36e-06	2.82e-05
ARHGAP30	ENSG00000186517	494.036	-0.106224	0.136191	0.368539	0.531567
ARHGAP31	ENSG00000031081	911.82	-0.387065	0.169007	0.00638601	0.0188969
ARHGAP31.AS1	ENSG00000241155	4.28239	-0.0412225	0.270905	0.533385	NA
ARHGAP32	ENSG00000134909	552.851	-0.333625	0.136726	0.00564542	0.0169793
ARHGAP33	ENSG00000004777	81.7281	0.0492301	0.216614	0.71674	0.826117
ARHGAP35	ENSG00000160007	5842.09	-0.666739	0.0901005	2e-14	5.66e-13
ARHGAP39	ENSG00000147799	132.785	-0.0984755	0.172864	0.467394	0.627141
ARHGAP4	ENSG00000089820	7.9915	0.149193	0.314656	0.117703	NA
ARHGAP42	ENSG00000165895	274.783	-0.141671	0.174611	0.300796	0.460817
ARHGAP44	ENSG00000006740	33.0666	-0.397311	0.591908	0.0277643	0.067085
ARHGAP45	ENSG00000180448	42.2562	0.00889103	0.230726	0.94521	0.96792
ARHGAP5	ENSG00000100852	8696.81	0.0340445	0.0702982	0.616973	0.751068
ARHGAP5.AS1	ENSG00000258655	42.113	-0.170621	0.251644	0.249521	0.400951
ARHGAP6	ENSG00000047648	34.452	-0.0425273	0.231875	0.736953	0.840694
ARHGAP9	ENSG00000123329	4.63165	-0.00597022	0.269159	0.910543	NA
ARHGDIA	ENSG00000141522	3375.98	-2.17778	0.32937	1.86e-12	4.06e-11
ARHGDIB	ENSG00000111348	122.155	0.495485	0.220374	0.00441955	0.013689
ARHGEF1	ENSG00000076928	3115.48	-0.693901	0.110896	5.29e-11	8.87e-10
ARHGEF1.1	ENSG00000076928	3115.48	-0.693901	0.110896	5.29e-11	8.87e-10
ARHGEF10	ENSG00000104728	1422.77	-0.0913234	0.0907619	0.28541	0.443533
ARHGEF10L	ENSG00000074964	304.233	-0.0384991	0.139889	0.748435	0.847481
ARHGEF11	ENSG00000132694	2171.71	-0.294894	0.0829898	0.000188808	0.000837038
ARHGEF12	ENSG00000196914	3906.16	-0.419657	0.0754992	8.41e-09	9.51e-08
ARHGEF16	ENSG00000130762	7.39811	-0.0157548	0.261246	0.848557	NA
ARHGEF17	ENSG00000110237	933.615	-0.328184	0.093202	0.000183966	0.000818559
ARHGEF18	ENSG00000104880	2129.01	0.0796353	0.0756904	0.273639	0.429429
ARHGEF19	ENSG00000142632	257.772	-0.0142722	0.144086	0.906286	0.94429
ARHGEF2	ENSG00000116584	9533.24	-0.529064	0.0595822	1.43e-19	8.03e-18
ARHGEF2.AS2	ENSG00000273002	6.2363	0.0204701	0.264285	0.79072	NA
ARHGEF25	ENSG00000240771	327.532	-0.148689	0.133316	0.201861	0.342765
ARHGEF26	ENSG00000114790	265.571	-1.34919	0.200038	9.5e-13	2.17e-11
ARHGEF26.AS1	ENSG00000243069	3.79004	0.0137303	0.268943	0.814768	NA
ARHGEF28	ENSG00000214944	2374.39	0.157935	0.0795135	0.0375205	0.0862719
ARHGEF3	ENSG00000163947	833.292	-0.261956	0.104973	0.00684034	0.0200682
ARHGEF33	ENSG00000214694	3.32195	-0.0250185	0.271782	0.603591	NA
ARHGEF37	ENSG00000183111	30.1317	0.153593	0.272182	0.259716	0.412918
ARHGEF39	ENSG00000137135	331.372	-0.0334742	0.118405	0.753162	0.850271
ARHGEF4	ENSG00000136002	2220.18	-0.445629	0.0848815	3.95e-08	3.93e-07
ARHGEF40	ENSG00000165801	1576.96	-0.0177459	0.0807141	0.817365	0.889651
ARHGEF6	ENSG00000129675	266.879	-0.371048	0.143825	0.00324611	0.0104711
ARHGEF7	ENSG00000102606	1287.81	-0.257722	0.116566	0.0145908	0.0384646
ARHGEF9	ENSG00000131089	699.148	0.0691324	0.103458	0.469258	0.628839
ARID1A	ENSG00000117713	815.691	-1.7732	0.171482	2.7e-26	3.43e-24
ARID1B	ENSG00000049618	1067.54	-1.24859	0.157366	1.49e-16	5.67e-15
ARID2	ENSG00000189079	2192.48	-0.378566	0.0943138	2.1e-05	0.000117155
ARID3A	ENSG00000116017	477.972	-0.350561	0.124003	0.00172793	0.00604239
ARID3B	ENSG00000179361	213.471	-0.670881	0.166876	7.57e-06	4.65e-05
ARID4A	ENSG00000032219	577.527	-0.482186	0.17591	0.00125991	0.00456564
ARID4B	ENSG00000054267	3190.13	0.210111	0.0713367	0.00222961	0.00756858
ARID5A	ENSG00000196843	366.859	0.489556	0.145946	0.000172922	0.000775766
ARID5B	ENSG00000150347	1241.68	-0.148543	0.0912871	0.0834945	0.168981
ARIH1	ENSG00000166233	2878.56	-0.184505	0.0825087	0.0186168	0.0473386
ARIH2	ENSG00000177479	6907.17	0.263545	0.0672033	5.06e-05	0.000256786
ARIH2OS	ENSG00000221883	32.1411	-0.0383703	0.230871	0.762741	0.856489
ARL1	ENSG00000120805	2322.21	0.44822	0.119331	4.52e-05	0.000231968
ARL10	ENSG00000175414	428.015	-0.805745	0.205632	8.53e-06	5.19e-05
ARL13B	ENSG00000169379	1152.79	0.0154694	0.0818217	0.84405	0.906361
ARL14	ENSG00000179674	165.803	0.0284081	0.153419	0.824674	0.894398
ARL14EP	ENSG00000152219	1698.26	0.304733	0.106581	0.00196984	0.00678308
ARL14EPL	ENSG00000268223	42.1618	0.267301	0.291717	0.110233	0.211794
ARL15	ENSG00000185305	404.6	0.164637	0.146838	0.187436	0.323988
ARL16	ENSG00000214087	870.152	0.370683	0.0975522	5.25e-05	0.000265186
ARL17A	ENSG00000185829	159.096	-0.283487	0.221841	0.0756392	0.155415
ARL17B	ENSG00000228696	130.364	-0.21106	0.180602	0.136416	0.251563
ARL17B.1	ENSG00000228696	130.364	-0.21106	0.180602	0.136416	0.251563
ARL17B.2	ENSG00000228696	130.364	-0.21106	0.180602	0.136416	0.251563
ARL2	ENSG00000213465	2100.93	-0.306528	0.0763807	2.87e-05	0.000155597
ARL2.SNX15	ENSG00000273003	2.38533	-0.00048746	0.273008	0.985981	NA
ARL2BP	ENSG00000102931	1932.05	0.167643	0.0711388	0.014476	0.0382072
ARL3	ENSG00000138175	871.22	-0.0457352	0.0873098	0.579879	0.722199
ARL4A	ENSG00000122644	1696.14	0.587379	0.0912103	2.17e-11	3.88e-10
ARL4AP5	ENSG00000218996	4.3799	-0.0133669	0.267913	0.82869	NA
ARL4C	ENSG00000188042	8997.45	-1.32928	0.110278	1.15e-34	3.3e-32
ARL4D	ENSG00000175906	328.939	-0.140281	0.121553	0.196366	0.336038
ARL5A	ENSG00000162980	3802.33	0.476171	0.0714093	6.61e-12	1.3e-10
ARL5B	ENSG00000165997	2975.88	0.125745	0.0956552	0.160256	0.286032
ARL6	ENSG00000113966	582.4	0.363266	0.103745	0.000171075	0.000768133
ARL6IP1	ENSG00000170540	9289.94	0.310554	0.0763669	2.26e-05	0.000125228
ARL6IP4	ENSG00000182196	4078.48	0.0474818	0.0646372	0.450269	0.611126
ARL6IP5	ENSG00000144746	4005.89	-0.733163	0.097482	6.87e-15	2.11e-13
ARL6IP6	ENSG00000177917	1302.78	0.143955	0.0959311	0.108454	0.209014
ARL8A	ENSG00000143862	1160.19	-0.257977	0.0884843	0.00201406	0.00692178
ARL8B	ENSG00000134108	4785.14	0.373971	0.0805274	1.26e-06	9.29e-06
ARL9	ENSG00000196503	11.6062	-0.19056	0.338658	0.0984886	0.193856
ARLNC1	ENSG00000260896	24.9424	-0.00330706	0.245248	0.973943	0.984585
ARMC1	ENSG00000104442	2577.42	0.408391	0.075298	1.9e-08	2.01e-07
ARMC10	ENSG00000170632	1218.05	0.209712	0.0792105	0.00557472	0.0167891
ARMC12	ENSG00000157343	1.6351	-0.00340026	0.272367	0.928081	NA
ARMC2	ENSG00000118690	47.8676	0.0184082	0.21197	0.892724	0.935603
ARMC3	ENSG00000165309	12.2984	-0.0143402	0.258625	0.868386	0.921474
ARMC5	ENSG00000140691	320.385	0.15287	0.135875	0.196149	0.335739
ARMC6	ENSG00000105676	2616.43	0.508518	0.0948449	1.92e-08	2.03e-07
ARMC7	ENSG00000125449	308.986	0.0149199	0.121225	0.891882	0.935335
ARMC8	ENSG00000114098	2331.86	0.387519	0.0702729	1.24e-08	1.37e-07
ARMC9	ENSG00000135931	683.062	0.112114	0.106344	0.252125	0.403715
ARMCX1	ENSG00000126947	1249.77	0.323652	0.0875426	9.7e-05	0.000460146
ARMCX2	ENSG00000184867	52.4963	0.125793	0.225962	0.383152	0.546057
ARMCX3	ENSG00000102401	1458.91	0.128254	0.0833875	0.105844	0.20506
ARMCX4	ENSG00000196440	293.771	-0.588644	0.17886	0.000152774	0.000693259
ARMCX5	ENSG00000125962	531.251	0.343956	0.122708	0.00194759	0.00671235
ARMCX5.GPRASP2	ENSG00000271147	98.5295	0.19823	0.200039	0.180813	0.314609
ARMCX6	ENSG00000198960	992.669	0.0449741	0.103555	0.639969	0.768709
ARMCX7P	ENSG00000204072	13.5572	0.0162446	0.275761	0.0652725	0.137591
ARMH3	ENSG00000120029	794.298	-0.309712	0.126023	0.00606542	0.0180669
ARMH4	ENSG00000139971	118.811	-0.0120291	0.212477	0.928051	0.957922
ARMT1	ENSG00000146476	1128.4	0.282659	0.0877153	0.000661202	0.00257464
ARNILA	ENSG00000235072	1.87073	-0.027092	0.274336	0.482675	NA
ARNT	ENSG00000143437	1137.87	-0.485158	0.108781	1.91e-06	1.34e-05
ARNT2	ENSG00000172379	150.28	-0.720136	0.234593	0.000221708	0.000969004
ARNTL	ENSG00000133794	811.466	0.0980204	0.10166	0.299032	0.459185
ARNTL2	ENSG00000029153	6468.48	-0.135337	0.0723465	0.0519242	0.113881
ARPC1A	ENSG00000241685	3521.91	-0.13646	0.064415	0.0289883	0.0696054
ARPC1B	ENSG00000130429	1721.76	0.0512776	0.0781067	0.493909	0.651308
ARPC2	ENSG00000163466	10594.1	0.00644494	0.0599904	0.919039	0.952984
ARPC3	ENSG00000111229	7801.76	0.277836	0.0721975	6.7e-05	0.000329054
ARPC4	ENSG00000241553	8187.08	0.253718	0.0702831	0.000182417	0.000812586
ARPC4.TTLL3	ENSG00000250151	86.2947	0.0453586	0.198208	0.744674	0.844921
ARPC5	ENSG00000162704	4927.02	0.0849683	0.0699211	0.208817	0.351436
ARPC5L	ENSG00000136950	2904.8	0.0254895	0.0663603	0.692834	0.808247
ARPIN	ENSG00000242498	1112.76	-0.807166	0.107521	6.72e-15	2.07e-13
ARPIN.AP3S2	ENSG00000250021	972.222	0.188752	0.0830622	0.0168214	0.0435024
ARPP19	ENSG00000128989	14477.1	0.0796171	0.0671129	0.223007	0.36964
ARPP21	ENSG00000172995	8.6593	-0.126066	0.311116	0.0448787	0.100668
ARRB1	ENSG00000137486	33.1711	-0.0966167	0.250988	0.44571	0.60708
ARRB2	ENSG00000141480	457.111	-0.346657	0.14541	0.00614564	0.0182713
ARRDC1	ENSG00000197070	362.103	-0.233535	0.138578	0.052356	0.114668
ARRDC1.AS1	ENSG00000203993	436.751	0.0252126	0.111333	0.805265	0.882508
ARRDC2	ENSG00000105643	539.191	0.0907092	0.101369	0.33559	0.499005
ARRDC3	ENSG00000113369	3478.9	-0.0855451	0.0724985	0.220282	0.366317
ARRDC3.AS1	ENSG00000281357	12.9085	0.112745	0.279009	0.29844	0.458518
ARRDC4	ENSG00000140450	96.7745	0.0622811	0.188007	0.654061	0.77967
ARSA	ENSG00000100299	395.441	-0.602025	0.141849	3.5e-06	2.31e-05
ARSB	ENSG00000113273	1202.46	-0.147007	0.077927	0.048225	0.107041
ARSD	ENSG00000006756	245.068	0.298175	0.212556	0.0585344	0.125688
ARSG	ENSG00000141337	98.9609	-0.261233	0.20678	0.0891018	0.178249
ARSI	ENSG00000183876	216.579	0.0805913	0.142353	0.506579	0.662213
ARSJ	ENSG00000180801	1042.22	0.520354	0.0969156	1.7e-08	1.82e-07
ARSK	ENSG00000164291	579.276	-0.112112	0.113067	0.275198	0.431404
ARSL	ENSG00000157399	222.779	0.439525	0.210609	0.00807766	0.023181
ART3	ENSG00000156219	1.97834	-0.00304375	0.272041	0.93669	NA
ARTN	ENSG00000117407	82.2757	-0.0301478	0.196909	0.823668	0.893745
ARV1	ENSG00000173409	657.678	0.142356	0.0979478	0.118834	0.225249
ARVCF	ENSG00000099889	175.859	0.170952	0.163132	0.199808	0.340413
AS3MT	ENSG00000214435	92.3054	0.16827	0.199521	0.251154	0.40286
ASAH1	ENSG00000104763	2284.07	0.313518	0.0707395	4.42e-06	2.85e-05
ASAH2	ENSG00000188611	182.804	0.0701437	0.193848	0.615856	0.75023
ASAH2B	ENSG00000204147	1185.65	0.43572	0.0811605	2.31e-08	2.41e-07
ASAP1	ENSG00000153317	1538.14	-0.339941	0.149399	0.00828209	0.0236817
ASAP1.IT2	ENSG00000280543	2.36087	0.016019	0.270565	0.760147	NA
ASAP2	ENSG00000151693	3053.01	0.0315562	0.0809945	0.684545	0.802314
ASAP3	ENSG00000088280	37.8381	-0.0247482	0.227912	0.845008	0.906975
ASB1	ENSG00000065802	5446.53	-0.298715	0.0604998	4e-07	3.22e-06
ASB12	ENSG00000198881	3.55356	-0.0769332	0.284636	0.186752	NA
ASB13	ENSG00000196372	896.79	-0.245825	0.107851	0.0129761	0.0347543
ASB16.AS1	ENSG00000267080	82.4611	-0.29128	0.250969	0.0807797	0.164415
ASB2	ENSG00000100628	41.3639	-0.098601	0.22782	0.477384	0.635948
ASB3	ENSG00000115239	902.219	0.0545568	0.0957577	0.543826	0.693765
ASB3.1	ENSG00000115239	902.219	0.0545568	0.0957577	0.543826	0.693765
ASB6	ENSG00000148331	2373.05	-0.0594602	0.0682537	0.367521	0.53073
ASB7	ENSG00000183475	1117.37	0.0496747	0.0964453	0.582832	0.724488
ASB8	ENSG00000177981	1055.92	-0.221524	0.0869947	0.00703889	0.0205857
ASB9	ENSG00000102048	484.139	0.555866	0.139072	1.17e-05	6.89e-05
ASCC1	ENSG00000138303	766.631	0.13872	0.0890321	0.098358	0.193696
ASCC2	ENSG00000100325	1713.55	-0.187413	0.0811278	0.0152185	0.0398602
ASCC3	ENSG00000112249	5160.31	0.33116	0.0645862	1.31e-07	1.17e-06
ASF1A	ENSG00000111875	2098.73	0.190266	0.0803447	0.0131371	0.0351377
ASF1B	ENSG00000105011	1754.34	-0.00400146	0.0712137	0.951933	0.972513
ASGR1	ENSG00000141505	3.97136	0.0218744	0.268753	0.725096	NA
ASH1L	ENSG00000116539	3056.18	-0.544121	0.0652017	1.46e-17	6.31e-16
ASH1L.AS1	ENSG00000235919	44.224	-0.0159944	0.215032	0.903643	0.942478
ASH2L	ENSG00000129691	1545.45	0.525548	0.112537	6.22e-07	4.84e-06
ASIC1	ENSG00000110881	45.7825	-0.250426	0.308828	0.119554	0.226217
ASIC2	ENSG00000108684	22.9087	-1.54449	0.54135	0.000186379	0.00082746
ASL	ENSG00000126522	855.106	0.0494106	0.0855139	0.54372	0.6937
ASLP1	ENSG00000244723	1.66121	0.0123619	0.272744	0.748986	NA
ASMTL	ENSG00000169093	295.766	-0.202592	0.153393	0.115267	0.21967
ASMTL.AS1	ENSG00000236017	3.39043	-0.0157537	0.269074	0.784371	NA
ASNS	ENSG00000070669	4071.53	-0.38823	0.0777045	2.03e-07	1.75e-06
ASNSD1	ENSG00000138381	2438.58	0.515177	0.0833554	1.43e-10	2.23e-09
ASNSP1	ENSG00000248498	12.6537	-0.171141	0.317069	0.140485	0.257531
ASPH	ENSG00000198363	14985	-0.00812037	0.0525741	0.874343	0.925244
ASPHD1	ENSG00000174939	21.4246	0.0519543	0.242463	0.669885	0.791719
ASPHD2	ENSG00000128203	569.82	0.0791443	0.100478	0.397262	0.559643
ASPM	ENSG00000066279	14231.2	0.00667849	0.0703577	0.922516	0.955083
ASPRV1	ENSG00000244617	7.28028	-0.00029366	0.260796	0.995177	NA
ASPSCR1	ENSG00000169696	656.307	-0.0561893	0.110563	0.575663	0.718819
ASRGL1	ENSG00000162174	54.6251	0.0952479	0.230619	0.489183	0.647077
ASS1	ENSG00000130707	2.14281	-0.0186228	0.272714	0.644041	NA
ASS1P2	ENSG00000223922	3.50646	-0.0244561	0.271787	0.628628	NA
ASTE1	ENSG00000034533	579.785	0.185619	0.119052	0.0833861	0.168827
ASTN1	ENSG00000152092	466.294	-0.742417	0.125434	3.9e-10	5.55e-09
ASTN2	ENSG00000148219	149.364	0.0377882	0.155608	0.769637	0.860802
ASXL1	ENSG00000171456	4043.72	-0.0264829	0.0807688	0.730716	0.835857
ASXL2	ENSG00000143970	1318.9	-0.530856	0.316044	0.0112596	0.030832
ASXL3	ENSG00000141431	12.5927	0.00655357	0.266125	0.921996	0.954751
ATAD1	ENSG00000138138	3591.89	0.409811	0.0820218	1.87e-07	1.63e-06
ATAD2	ENSG00000156802	6128.12	0.248177	0.0640494	6.52e-05	0.000321372
ATAD2B	ENSG00000119778	1052.55	0.244958	0.0892383	0.00362083	0.0114995
ATAD3A	ENSG00000197785	1769.46	0.278895	0.0828061	0.000400229	0.00164921
ATAD3B	ENSG00000160072	1619.38	0.431582	0.0908715	5.97e-07	4.66e-06
ATAD5	ENSG00000176208	1494.79	-0.551382	0.111781	1.54e-07	1.36e-06
ATAT1	ENSG00000137343	265.073	-0.211904	0.157754	0.105997	0.205281
ATE1	ENSG00000107669	1898.04	-0.0716752	0.0920825	0.407582	0.570311
ATF1	ENSG00000123268	1016.82	0.183224	0.0988157	0.0462747	0.103329
ATF2	ENSG00000115966	2996.38	0.0685663	0.0696683	0.309047	0.469945
ATF3	ENSG00000162772	235.586	0.526312	0.207881	0.00191753	0.00661453
ATF4	ENSG00000128272	23411.2	0.13921	0.0636084	0.0238163	0.0585955
ATF4P3	ENSG00000228218	2.31253	0.0287496	0.272765	0.559416	NA
ATF4P4	ENSG00000256167	3.35062	-0.0380776	0.271965	0.526216	NA
ATF5	ENSG00000169136	273.683	-0.150208	0.138274	0.209148	0.351955
ATF6	ENSG00000118217	4337.55	0.126459	0.0653054	0.0459339	0.102612
ATF6B	ENSG00000213676	1893.41	-0.329519	0.0822233	2.63e-05	0.000144106
ATF7	ENSG00000170653	249.369	-0.0192384	0.14469	0.876185	0.926224
ATF7.NPFF	ENSG00000267281	26.1729	-0.168834	0.282831	0.221218	0.367447
ATF7IP	ENSG00000171681	4385.39	-0.275109	0.0764617	0.000173495	0.000777893
ATG10	ENSG00000152348	273.655	0.162605	0.13599	0.169116	0.298636
ATG101	ENSG00000123395	2202.81	0.138778	0.0735205	0.0496863	0.10972
ATG12	ENSG00000145782	3121.55	0.342816	0.067714	1.75e-07	1.53e-06
ATG13	ENSG00000175224	2904.15	-0.276532	0.0697547	3.99e-05	0.000207822
ATG14	ENSG00000126775	852.621	-0.0684309	0.0913001	0.425439	0.587312
ATG16L1	ENSG00000085978	2353.61	0.133898	0.099171	0.147025	0.266947
ATG16L2	ENSG00000168010	95.6751	-0.891781	0.307849	0.000269139	0.00115393
ATG2A	ENSG00000110046	992.467	-0.603431	0.0882183	1.35e-12	2.98e-11
ATG2B	ENSG00000066739	2084.93	-0.221791	0.105583	0.0224444	0.0556542
ATG3	ENSG00000144848	2455.2	-0.241985	0.0752447	0.000796227	0.00303158
ATG4A	ENSG00000101844	796.361	0.261504	0.0928988	0.00271718	0.00898967
ATG4B	ENSG00000168397	1570.99	-0.283202	0.0883867	0.000696799	0.00269529
ATG4C	ENSG00000125703	1137.84	0.0585068	0.0831412	0.460553	0.620229
ATG4D	ENSG00000130734	698.978	-0.0998607	0.0948369	0.260695	0.4141
ATG5	ENSG00000057663	1871.11	0.485121	0.0940425	6.08e-08	5.84e-07
ATG7	ENSG00000197548	2247.49	0.0146598	0.0660289	0.819651	0.891033
ATG9A	ENSG00000198925	2120.25	-0.345481	0.0801765	6.65e-06	4.14e-05
ATIC	ENSG00000138363	869.559	-1.09069	0.618543	0.00289139	0.00949831
ATL1	ENSG00000198513	108.457	0.313514	0.212478	0.0486961	0.107941
ATL2	ENSG00000119787	3424.38	0.130334	0.0717998	0.0594463	0.127369
ATL3	ENSG00000184743	8979.7	0.341104	0.058377	2.21e-09	2.77e-08
ATM	ENSG00000149311	3334.58	0.145033	0.0763183	0.0473984	0.105495
ATMIN	ENSG00000166454	3829.85	0.332099	0.0617067	3.28e-08	3.33e-07
ATN1	ENSG00000111676	183.769	-0.712287	0.272618	0.000871145	0.00328747
ATOH1	ENSG00000172238	3.51096	0.00886876	0.268	0.886647	NA
ATOH7	ENSG00000179774	2.35106	0.0163914	0.270594	0.754926	NA
ATOH8	ENSG00000168874	38.6917	1.07279	0.564515	0.00252256	0.00843418
ATOX1	ENSG00000177556	2896.64	-0.218046	0.0685374	0.000985169	0.00366691
ATP10A	ENSG00000206190	9.30273	0.0939807	0.281944	0.278599	0.43548
ATP10B	ENSG00000118322	38.7782	-1.01321	0.59738	0.00335594	0.0107797
ATP10D	ENSG00000145246	613.123	-0.135466	0.131008	0.239051	0.38876
ATP11A	ENSG00000068650	270.452	-2.17231	0.265286	1.33e-17	5.81e-16
ATP11B	ENSG00000058063	5175.7	-0.172519	0.0585978	0.00251197	0.00840236
ATP11C	ENSG00000101974	1895.53	-0.0243928	0.0818992	0.75429	0.850821
ATP13A1	ENSG00000105726	1534.63	-1.08599	0.0937626	4.12e-32	8.81e-30
ATP13A2	ENSG00000159363	1559.78	-0.800058	0.125705	2.19e-11	3.92e-10
ATP13A3	ENSG00000133657	14830	-0.358559	0.0756673	8.51e-07	6.43e-06
ATP1A1	ENSG00000163399	11710.6	-2.28278	0.229509	1.32e-24	1.39e-22
ATP1A1.AS1	ENSG00000203865	17.0444	0.0338777	0.248089	0.761795	0.85575
ATP1B1	ENSG00000143153	1070.2	0.184523	0.102347	0.0514554	0.113026
ATP1B1P1	ENSG00000249212	5.3033	-0.0256334	0.266871	0.714668	NA
ATP1B3	ENSG00000069849	6631.21	-0.0656924	0.066803	0.310083	0.471129
ATP23	ENSG00000166896	157.07	0.00151223	0.170335	0.992319	0.996066
ATP2A1	ENSG00000196296	14.2704	-0.0530925	0.265893	0.533492	0.685404
ATP2A1.AS1	ENSG00000260442	42.135	0.203045	0.265865	0.188346	0.325312
ATP2A2	ENSG00000174437	5625.12	-1.18226	0.125167	3.34e-22	2.51e-20
ATP2B1	ENSG00000070961	5149.05	-0.192283	0.0722041	0.00559346	0.0168359
ATP2B1.AS1	ENSG00000271614	19.3409	-0.0199811	0.244671	0.857846	0.914626
ATP2B2	ENSG00000157087	2.42934	-0.0323296	0.274061	0.435857	NA
ATP2B4	ENSG00000058668	10814.2	-1.19107	0.12266	2.95e-23	2.63e-21
ATP2C1	ENSG00000017260	6921.51	0.0660457	0.0727389	0.346639	0.5105
ATP2C2.AS1	ENSG00000261286	50.7897	-0.493487	0.352178	0.020072	0.0505702
ATP5F1A	ENSG00000152234	20853.5	0.36274	0.0698247	7.99e-08	7.49e-07
ATP5F1B	ENSG00000110955	25537.6	0.0470145	0.0619346	0.432015	0.593396
ATP5F1C	ENSG00000165629	6803.52	0.335846	0.083777	2.6e-05	0.000142478
ATP5F1D	ENSG00000099624	848.939	-0.817809	0.112838	4.6e-14	1.25e-12
ATP5F1E	ENSG00000124172	10699	0.369001	0.0986929	6.44e-05	0.000318058
ATP5IF1	ENSG00000130770	1245.92	0.0112486	0.0854166	0.890388	0.934514
ATP5MC1	ENSG00000159199	2043.84	0.413928	0.0884551	9.03e-07	6.79e-06
ATP5MC2	ENSG00000135390	5975.51	0.0597317	0.0551884	0.271755	0.42745
ATP5MC3	ENSG00000154518	5429.62	-0.345732	0.0591574	2.14e-09	2.69e-08
ATP5ME	ENSG00000169020	2108.84	0.368883	0.08699	8.32e-06	5.07e-05
ATP5MF	ENSG00000241468	1886.97	0.43121	0.0922538	8.65e-07	6.54e-06
ATP5MF.PTCD1	ENSG00000248919	237.23	-0.12656	0.149149	0.313405	0.474604
ATP5MG	ENSG00000167283	2626.53	0.271444	0.0755024	0.0001797	0.000802746
ATP5MGL	ENSG00000249222	3.64089	-0.05067	0.275552	0.380094	NA
ATP5MJ	ENSG00000156411	3149.09	0.21732	0.0927495	0.0125713	0.0338818
ATP5MK	ENSG00000173915	5730.35	0.453591	0.0639689	3.75e-13	9.06e-12
ATP5PB	ENSG00000116459	8309.87	0.560519	0.0854708	1.14e-11	2.15e-10
ATP5PBP1	ENSG00000224451	2.00889	-0.0160575	0.271103	0.744836	NA
ATP5PD	ENSG00000167863	4108.14	0.393956	0.0751474	5.5e-08	5.33e-07
ATP5PF	ENSG00000154723	2178.84	-0.0576156	0.0802078	0.451356	0.612023
ATP5PO	ENSG00000241837	3345.51	0.214712	0.0787733	0.00437331	0.0135671
ATP6AP1	ENSG00000071553	1676.52	-0.626418	0.0806742	1.33e-15	4.58e-14
ATP6AP1L	ENSG00000205464	15.9555	0.0645598	0.258397	0.543661	0.6937
ATP6AP2	ENSG00000182220	4118.95	0.119886	0.0631598	0.0508773	0.111943
ATP6V0A1	ENSG00000033627	526.249	-0.42376	0.163635	0.00240727	0.00808468
ATP6V0A2	ENSG00000185344	1327.79	0.266863	0.113827	0.0100537	0.028031
ATP6V0A4	ENSG00000105929	29.4581	-0.0561488	0.243088	0.638128	0.767139
ATP6V0B	ENSG00000117410	5481	0.348234	0.0816474	8.1e-06	4.95e-05
ATP6V0C	ENSG00000185883	432.956	-1.22843	0.150792	2.69e-17	1.13e-15
ATP6V0D1	ENSG00000159720	1911.01	-0.318065	0.0976454	0.000496566	0.00200738
ATP6V0D1.DT	ENSG00000270049	23.8488	0.0706633	0.245868	0.566934	0.712585
ATP6V0D2	ENSG00000147614	21.7589	-0.0169249	0.241044	0.883152	0.930419
ATP6V0E1	ENSG00000113732	4124.48	0.499007	0.0924912	1.59e-08	1.72e-07
ATP6V0E2	ENSG00000171130	147.732	-0.0525747	0.157364	0.683008	0.801299
ATP6V0E2.AS1	ENSG00000204934	1.8603	-0.0227511	0.272645	0.61325	NA
ATP6V1A	ENSG00000114573	5520.87	0.0835384	0.0627442	0.17139	0.301874
ATP6V1B1	ENSG00000116039	10.2168	0.0329381	0.267569	0.637987	0.767121
ATP6V1B1.AS1	ENSG00000239322	45.3366	-0.0428976	0.220848	0.747083	0.846728
ATP6V1B2	ENSG00000147416	3845.1	0.442808	0.0630655	6.41e-13	1.5e-11
ATP6V1C1	ENSG00000155097	2330.63	0.324627	0.0910271	0.000159016	0.000719516
ATP6V1D	ENSG00000100554	3818.27	0.258002	0.0791971	0.000650927	0.00254153
ATP6V1E1	ENSG00000131100	5374.02	0.23688	0.0749697	0.00101579	0.00376554
ATP6V1E2	ENSG00000250565	231.093	-0.134883	0.151094	0.28685	0.445026
ATP6V1F	ENSG00000128524	882.81	0.147185	0.0931861	0.0924481	0.183969
ATP6V1FNB	ENSG00000272899	2.81086	-0.00695306	0.269257	0.899023	NA
ATP6V1G1	ENSG00000136888	2595.56	0.112848	0.0800943	0.140337	0.25732
ATP6V1G2	ENSG00000213760	25.0895	-0.124865	0.266699	0.325837	0.488321
ATP6V1G2.DDX39B	ENSG00000254870	676.167	0.40052	0.183405	0.00783474	0.022529
ATP6V1H	ENSG00000047249	1452.77	0.122276	0.0915708	0.156094	0.279806
ATP7A	ENSG00000165240	973.427	-0.0713263	0.0839595	0.371437	0.534915
ATP7B	ENSG00000123191	57.4245	-0.927475	0.409633	0.00137377	0.00493295
ATP8A1	ENSG00000124406	64.2951	-0.212098	0.256385	0.173497	0.304731
ATP8A2	ENSG00000132932	25.8629	0.206867	0.313017	0.147026	0.266947
ATP8B1	ENSG00000081923	36.6681	0.281282	0.331022	0.0942452	0.18695
ATP8B2	ENSG00000143515	2033.09	-0.0914454	0.0783784	0.222496	0.369026
ATP8B3	ENSG00000130270	127.309	-0.500041	0.264901	0.00914037	0.0257806
ATP8B4	ENSG00000104043	6.00707	-0.0710035	0.275169	0.372633	NA
ATP8B5P	ENSG00000179766	3.35232	-0.0412523	0.272727	0.486935	NA
ATP9A	ENSG00000054793	771.81	-0.750356	0.1326	1.85e-09	2.35e-08
ATP9B	ENSG00000166377	518.291	-0.130465	0.124483	0.238539	0.388287
ATPAF1	ENSG00000123472	2726.94	0.131298	0.0770354	0.0752945	0.154869
ATPAF2	ENSG00000171953	306.348	0.145105	0.151854	0.254673	0.406906
ATPSCKMT	ENSG00000150756	664.163	0.316918	0.112549	0.00212405	0.00725081
ATR	ENSG00000175054	4183.58	0.0883385	0.0664058	0.170244	0.300145
ATRAID	ENSG00000138085	2164.65	0.202676	0.0668686	0.00173478	0.0060623
ATRIP	ENSG00000164053	812.407	0.0268508	0.104135	0.78142	0.868384
ATRN	ENSG00000088812	3604.91	-0.357214	0.0769868	1.35e-06	9.9e-06
ATRNL1	ENSG00000107518	91.1316	0.13617	0.20357	0.346796	0.510662
ATRX	ENSG00000085224	5106.55	-0.0183173	0.0829652	0.81608	0.888866
ATXN1	ENSG00000124788	1073.19	-0.283302	0.110179	0.00500085	0.0152943
ATXN1.AS1	ENSG00000229931	17.5344	-0.031282	0.245549	0.7813	0.868368
ATXN10	ENSG00000130638	2689.45	0.0201063	0.0714492	0.771272	0.861714
ATXN1L	ENSG00000224470	2167.7	0.013484	0.0696845	0.836794	0.902147
ATXN2	ENSG00000204842	999.741	-0.913293	0.13009	2.06e-13	5.16e-12
ATXN2.AS	ENSG00000258099	8.34306	0.000888907	0.259447	0.993613	0.996202
ATXN2L	ENSG00000168488	853.224	-1.12179	0.182263	5.52e-11	9.2e-10
ATXN3	ENSG00000066427	1498.64	-0.0909599	0.0795576	0.231231	0.379485
ATXN7	ENSG00000163635	1308.86	-0.73855	0.0810717	1.06e-20	6.98e-19
ATXN7L1	ENSG00000146776	67.0559	-0.0271834	0.21754	0.836916	0.902218
ATXN7L2	ENSG00000162650	208.69	-0.169737	0.148419	0.176368	0.30858
ATXN7L3	ENSG00000087152	3536.16	0.0487773	0.0720725	0.48347	0.641671
ATXN7L3B	ENSG00000253719	5938.17	0.212704	0.0588219	0.000209627	0.000921308
AUH	ENSG00000148090	517.159	0.110978	0.105899	0.255723	0.408215
AUNIP	ENSG00000127423	429.093	0.420488	0.117569	0.000101507	0.00048009
AUP1	ENSG00000115307	5122.28	0.0887082	0.0616152	0.140773	0.25791
AURKA	ENSG00000087586	6197.05	0.29281	0.0726366	2.97e-05	0.000160431
AURKAIP1	ENSG00000175756	2183.65	-0.188301	0.0830703	0.016984	0.0438727
AURKAP1	ENSG00000213033	12.6339	-0.105958	0.279525	0.299679	0.459857
AURKB	ENSG00000178999	1854.94	0.0167706	0.0678714	0.799461	0.880002
AURKC	ENSG00000105146	13.7252	-0.0933735	0.272348	0.360522	0.524545
AUTS2	ENSG00000158321	80.8157	-0.336535	0.268894	0.0549356	0.119389
AVEN	ENSG00000169857	660.431	0.284418	0.1018	0.0026326	0.00874466
AVIL	ENSG00000135407	20.4697	-0.0623201	0.252006	0.581448	0.723566
AVL9	ENSG00000105778	3735.01	0.163931	0.0797773	0.0315582	0.0747637
AVPI1	ENSG00000119986	765.264	-0.571143	0.106919	1.67e-08	1.8e-07
AXDND1	ENSG00000162779	6.98153	-0.182507	0.355756	0.0324411	NA
AXIN1	ENSG00000103126	936.344	0.0770043	0.0899883	0.365281	0.528608
AXIN2	ENSG00000168646	89.4377	-0.183153	0.204935	0.216041	0.36085
AXL	ENSG00000167601	53036	-0.368489	0.053607	2.43e-12	5.17e-11
AZGP1	ENSG00000160862	21.7731	-0.284712	0.387834	0.0730759	0.151366
AZI2	ENSG00000163512	2331.68	0.200818	0.0898566	0.017697	0.0454023
AZIN1	ENSG00000155096	10304.3	0.280332	0.0632985	5.3e-06	3.36e-05
AZIN2	ENSG00000142920	87.7164	-0.352503	0.305269	0.052306	0.114575
B2M	ENSG00000166710	36442.5	0.318395	0.0605341	6.83e-08	6.5e-07
B3GALNT1	ENSG00000169255	1963.41	0.22444	0.0856535	0.00568554	0.0170772
B3GALNT2	ENSG00000162885	1410.01	0.10725	0.0890829	0.202705	0.34379
B3GALT1	ENSG00000172318	48.1466	0.399989	0.325873	0.038847	0.0888043
B3GALT1.AS1	ENSG00000235335	5.66368	0.146231	0.32007	0.0762255	NA
B3GALT2	ENSG00000162630	35.5709	0.716275	0.453466	0.00764115	0.0220891
B3GALT4	ENSG00000235863	13.1011	0.0877744	0.265801	0.421787	0.584296
B3GALT5	ENSG00000183778	105.125	-0.126155	0.181185	0.364477	0.528351
B3GALT5.AS1	ENSG00000184809	3.60224	0.0740575	0.28494	0.145605	NA
B3GALT6	ENSG00000176022	767.647	-0.0944529	0.0976259	0.29934	0.459435
B3GALT9	ENSG00000214654	140.336	0.177544	0.176238	0.202293	0.343295
B3GAT2	ENSG00000112309	4.83268	0.115691	0.300989	0.112969	NA
B3GAT3	ENSG00000149541	1150.34	-0.0705935	0.0835659	0.374347	0.537638
B3GLCT	ENSG00000187676	2273.68	0.283536	0.0810326	0.000245872	0.00106371
B3GNT2	ENSG00000170340	1044.95	0.194896	0.111198	0.0548614	0.119278
B3GNT4	ENSG00000176383	4.09956	0.0372242	0.272243	0.519955	NA
B3GNT5	ENSG00000176597	4725.07	0.0597229	0.108367	0.546887	0.695816
B3GNT7	ENSG00000156966	46.6003	-0.506432	0.393591	0.0208032	0.0521832
B3GNT9	ENSG00000237172	68.532	-0.141802	0.224851	0.331249	0.494465
B3GNTL1	ENSG00000175711	408.841	0.23756	0.12292	0.0309648	0.0737008
B4GALNT1	ENSG00000135454	811.111	-0.666926	0.124752	1.26e-08	1.39e-07
B4GALNT3	ENSG00000139044	2.87596	0.0596485	0.281657	0.121558	NA
B4GALNT4	ENSG00000182272	958.063	-0.05608	0.10897	0.573984	0.717958
B4GALT1	ENSG00000086062	1215.74	-1.00463	0.384715	0.000525157	0.0021073
B4GALT1.AS1	ENSG00000233554	11.6117	0.0641579	0.264523	0.510238	0.665146
B4GALT2	ENSG00000117411	3354.27	0.0113333	0.063774	0.855841	0.913294
B4GALT3	ENSG00000158850	1851.21	-0.115796	0.0685002	0.0810413	0.164811
B4GALT4	ENSG00000121578	714.693	-0.0438524	0.0989624	0.633935	0.763412
B4GALT5	ENSG00000158470	5083.51	-0.0683313	0.0572883	0.222135	0.36862
B4GALT6	ENSG00000118276	943.725	-0.598954	0.102495	8.59e-10	1.16e-08
B4GALT7	ENSG00000027847	792.912	0.146363	0.106631	0.135605	0.25039
B4GAT1	ENSG00000174684	873.973	0.0360748	0.0890593	0.66923	0.791182
B9D1	ENSG00000108641	159.969	-0.0823605	0.153901	0.518673	0.67208
B9D2	ENSG00000123810	182.49	0.293746	0.182688	0.0440609	0.0989881
BAALC	ENSG00000164929	2.78183	-0.0315942	0.272797	0.528178	NA
BAALC.AS1	ENSG00000247081	17.6076	-0.0418223	0.249815	0.702375	0.815709
BAAT	ENSG00000136881	7.67682	0.222793	0.406123	0.0192312	NA
BABAM1	ENSG00000105393	3972.73	0.181085	0.0752758	0.0121588	0.0329173
BABAM2	ENSG00000158019	1072.2	-0.0314916	0.0842569	0.694143	0.809295
BACE1	ENSG00000186318	942.149	-0.906326	0.0966112	6.34e-22	4.67e-20
BACE1.AS	ENSG00000278768	14.9133	-0.191136	0.327809	0.124983	0.234453
BACE2	ENSG00000182240	5445.14	-0.3141	0.0681456	1.9e-06	1.34e-05
BACH1	ENSG00000156273	4922.2	0.00269352	0.0594082	0.964738	0.97945
BACH1.1	ENSG00000156273	4922.2	0.00269352	0.0594082	0.964738	0.97945
BACH1.IT1	ENSG00000248476	18.5069	-0.0760313	0.253197	0.517918	0.671353
BACH1.IT2	ENSG00000228817	9.0057	-0.0626665	0.266427	0.496279	0.653177
BACH2	ENSG00000112182	90.39	-0.0660054	0.271468	0.429378	0.59106
BAD	ENSG00000002330	1399.27	-0.000511985	0.0989643	0.9944	0.996547
BAG1	ENSG00000107262	1831.23	0.208928	0.0930918	0.0167585	0.0433763
BAG2	ENSG00000112208	1996.5	0.424435	0.0769535	1.07e-08	1.19e-07
BAG3	ENSG00000151929	1551.96	-1.2847	0.10858	1.92e-33	4.81e-31
BAG4	ENSG00000156735	1622.41	-0.0561207	0.0721493	0.417998	0.580766
BAG5	ENSG00000166170	3819.38	0.026208	0.0689553	0.697723	0.812268
BAG6	ENSG00000204463	8113.45	-0.884875	0.0834122	2.78e-27	3.88e-25
BAGE2	ENSG00000187172	30.2821	0.0624605	0.236376	0.627965	0.759512
BAHCC1	ENSG00000266074	492.99	-0.639875	0.141509	8.82e-07	6.65e-06
BAHD1	ENSG00000140320	807.139	-0.58304	0.109486	1.77e-08	1.89e-07
BAIAP2	ENSG00000175866	665.29	-0.417079	0.130794	0.000404813	0.00166679
BAIAP2.DT	ENSG00000226137	362.524	-0.467694	0.13712	0.000151987	0.000690085
BAIAP2L1	ENSG00000006453	441.876	-0.452461	0.117471	3.02e-05	0.000162917
BAIAP2L2	ENSG00000128298	11.0361	-0.12117	0.292467	0.206266	0.348333
BAIAP3	ENSG00000007516	4.71432	-0.0979574	0.296772	0.05734	NA
BAK1	ENSG00000030110	2439.12	0.163403	0.0822129	0.0368271	0.0849037
BAMBI	ENSG00000095739	196.837	0.102295	0.14596	0.406149	0.568963
BANF1	ENSG00000175334	3385	-0.152314	0.0986209	0.096421	0.190556
BANP	ENSG00000172530	585.076	0.142625	0.115674	0.173514	0.304731
BAP1	ENSG00000163930	5855.83	0.234784	0.0722279	0.000731754	0.00281052
BARD1	ENSG00000138376	1877.87	0.1358	0.0862061	0.0964704	0.190597
BASP1	ENSG00000176788	3272.81	0.0752691	0.077243	0.309724	0.470774
BASP1.AS1	ENSG00000215196	2.63915	-3.55e-05	0.269313	0.997905	NA
BATF2	ENSG00000168062	20.3899	-0.265383	0.378528	0.078407	0.160226
BATF3	ENSG00000123685	134.456	0.189561	0.182994	0.182725	0.317166
BAX	ENSG00000087088	1794.29	-0.136141	0.0910223	0.111722	0.213952
BAZ1A	ENSG00000198604	4750.78	0.169939	0.0770912	0.0213277	0.0533547
BAZ1B	ENSG00000009954	5012.22	-0.0850869	0.0580324	0.133128	0.246827
BAZ2A	ENSG00000076108	1409.16	-1.63633	0.160194	9.87e-26	1.21e-23
BAZ2B	ENSG00000123636	1055.61	-0.168665	0.113604	0.101337	0.198104
BBC3	ENSG00000105327	463.679	0.0765562	0.112831	0.456943	0.617247
BBIP1	ENSG00000214413	902.612	0.482646	0.127069	3.31e-05	0.000176487
BBOF1	ENSG00000119636	34.0638	-0.0208947	0.224553	0.870862	0.923667
BBS1	ENSG00000174483	434.907	-0.126876	0.132484	0.273601	0.429429
BBS10	ENSG00000179941	688.345	0.243176	0.0999486	0.00886994	0.0251302
BBS12	ENSG00000181004	141.599	0.0417842	0.166807	0.754843	0.851012
BBS2	ENSG00000125124	536.257	0.148066	0.148514	0.238583	0.388319
BBS4	ENSG00000140463	470.739	-0.112312	0.123369	0.307001	0.467825
BBS5	ENSG00000163093	423.507	0.0436023	0.119712	0.688201	0.804865
BBS7	ENSG00000138686	1035.09	0.452641	0.0944079	4.41e-07	3.52e-06
BBS9	ENSG00000122507	371.917	-0.60735	0.164822	3.4e-05	0.000180756
BBX	ENSG00000114439	6275.28	-0.154564	0.0586114	0.00649906	0.0191919
BCAM	ENSG00000187244	393.682	-0.720403	0.150996	2.21e-07	1.89e-06
BCAN	ENSG00000132692	3.65379	0.00235168	0.267083	0.972447	NA
BCAN.AS1	ENSG00000272068	1.80444	0.0173609	0.27302	0.660941	NA
BCAP29	ENSG00000075790	1333.91	0.161162	0.0918273	0.0619101	0.131559
BCAP31	ENSG00000185825	6122.54	-0.041671	0.057101	0.450502	0.611285
BCAR1	ENSG00000050820	1874.49	-0.0233974	0.104626	0.808917	0.884483
BCAR3	ENSG00000137936	3388.92	-0.33056	0.0606665	2.25e-08	2.35e-07
BCAR3.1	ENSG00000137936	3388.92	-0.33056	0.0606665	2.25e-08	2.35e-07
BCAS1	ENSG00000064787	7.14823	0.0278038	0.262541	0.740887	NA
BCAS2	ENSG00000116752	1765.66	0.549034	0.0834779	9.85e-12	1.88e-10
BCAS3	ENSG00000141376	575.488	-0.0214129	0.140363	0.873509	0.924734
BCAS4	ENSG00000124243	833.929	0.0662034	0.0986268	0.472296	0.631628
BCAT1	ENSG00000060982	17924.9	0.172179	0.0772849	0.0198495	0.0500775
BCAT2	ENSG00000105552	1376.88	-0.0804779	0.0830833	0.308397	0.469227
BCCIP	ENSG00000107949	4206.65	0.453287	0.0732855	1.73e-10	2.65e-09
BCDIN3D	ENSG00000186666	132.636	-0.149872	0.170916	0.270388	0.425851
BCDIN3D.AS1	ENSG00000258057	6.42706	0.0016267	0.265208	0.983522	NA
BCHE	ENSG00000114200	53.2486	0.225395	0.2699	0.154936	0.278262
BCKDHA	ENSG00000248098	291.152	-0.0981591	0.139588	0.413576	0.576347
BCKDHB	ENSG00000083123	297.319	-0.0784364	0.132305	0.498056	0.654642
BCKDK	ENSG00000103507	852.477	-0.595357	0.0976826	1.85e-10	2.81e-09
BCL10	ENSG00000142867	2686.66	-0.0339446	0.0799225	0.656287	0.781207
BCL11A	ENSG00000119866	79.0416	-0.381556	0.385079	0.0452987	0.101437
BCL11B	ENSG00000127152	49.0105	-0.613321	0.36305	0.00852923	0.0242914
BCL2	ENSG00000171791	882.179	-0.0402066	0.0984189	0.660162	0.784104
BCL2A1	ENSG00000140379	38.301	-0.892995	0.419213	0.00201015	0.00690984
BCL2L1	ENSG00000171552	3134.05	-0.355714	0.0749672	8.22e-07	6.24e-06
BCL2L11	ENSG00000153094	233.685	-0.381196	0.207391	0.017796	0.0456041
BCL2L12	ENSG00000126453	451.301	-1.86316	0.162778	1.47e-31	2.91e-29
BCL2L13	ENSG00000099968	2780.15	0.108353	0.0677368	0.0984767	0.193856
BCL2L15	ENSG00000188761	6.4918	0.0313742	0.271874	0.546173	NA
BCL2L2	ENSG00000129473	1173.5	-0.550318	0.0883081	9.34e-11	1.5e-09
BCL2L2.PABPN1	ENSG00000258643	310.387	-0.26945	0.198312	0.074336	0.153237
BCL3	ENSG00000069399	170.086	-0.948623	0.300458	0.000107332	0.000503862
BCL6	ENSG00000113916	521.15	-0.303099	0.143689	0.0149671	0.0393193
BCL7A	ENSG00000110987	863.944	-0.308769	0.0980118	0.000754956	0.0028933
BCL7B	ENSG00000106635	544.136	-0.236606	0.113394	0.0217881	0.0543084
BCL7C	ENSG00000099385	1142.82	0.202024	0.0814357	0.00928823	0.0261462
BCL9	ENSG00000116128	351.382	-0.815815	0.175565	3.39e-07	2.78e-06
BCL9L	ENSG00000186174	299.286	-1.51728	0.245963	3.81e-11	6.58e-10
BCLAF1	ENSG00000029363	14031.5	0.458515	0.0836482	8.3e-09	9.41e-08
BCLAF1P2	ENSG00000279800	4.04859	-0.00826176	0.269031	0.882232	NA
BCLAF3	ENSG00000173681	344.92	-0.314622	0.149061	0.0139814	0.0371066
BCO2	ENSG00000197580	9.31919	-0.0184952	0.259887	0.830874	0.898221
BCOR	ENSG00000183337	890.031	-0.891244	0.124289	7.17e-14	1.91e-12
BCORL1	ENSG00000085185	68.1506	-2.04896	0.355048	3.74e-10	5.38e-09
BCR	ENSG00000186716	1942.27	-0.480387	0.0764983	8.35e-11	1.35e-09
BCRP2	ENSG00000169668	60.9219	-0.265128	0.253011	0.10663	0.206279
BCRP3	ENSG00000215481	9.21796	0.00899265	0.257191	0.923668	0.955773
BCS1L	ENSG00000074582	1337.64	0.0603529	0.0764615	0.411481	0.574341
BCYRN1	ENSG00000236824	996.652	0.374571	0.0949923	2.89e-05	0.000156687
BDH1	ENSG00000161267	321.872	-0.104894	0.149306	0.403166	0.565737
BDH2	ENSG00000164039	584.5	0.350913	0.123162	0.00164343	0.00578923
BDKRB2	ENSG00000168398	50.9323	-0.867244	0.358795	0.00109169	0.0040179
BDNF	ENSG00000176697	2682.95	0.214361	0.0685612	0.0012036	0.0043807
BDP1	ENSG00000145734	4746.89	0.0351859	0.0614521	0.557339	0.705132
BEAN1	ENSG00000166546	2.55373	0.0688606	0.283496	0.14798	NA
BECN1	ENSG00000126581	3542.12	0.13588	0.0750127	0.0592712	0.127063
BEND3	ENSG00000178409	472.409	-0.133848	0.106072	0.169965	0.299732
BEND4	ENSG00000188848	6.44073	0.0251615	0.268857	0.68334	NA
BEND5	ENSG00000162373	96.5956	-0.159426	0.202033	0.274085	0.430042
BEND6	ENSG00000151917	77.5888	0.0887742	0.232054	0.513936	0.667672
BEST1	ENSG00000167995	10.7655	0.0428356	0.257882	0.66604	0.788829
BEST3	ENSG00000127325	53.765	0.265035	0.287777	0.110269	0.211811
BET1	ENSG00000105829	427.558	0.307885	0.130765	0.00809274	0.0232117
BET1L	ENSG00000177951	793.921	-0.500808	0.120332	6.85e-06	4.25e-05
BEX1	ENSG00000133169	1594.63	0.395366	0.0836708	7.79e-07	5.94e-06
BEX2	ENSG00000133134	384.202	0.255757	0.121768	0.0194627	0.0492118
BEX3	ENSG00000166681	4136.17	0.182872	0.0588968	0.00145922	0.00521015
BEX4	ENSG00000102409	1415.55	-0.13849	0.0929128	0.111748	0.213975
BFAR	ENSG00000103429	3431.7	0.251084	0.0845182	0.00174788	0.00610268
BFSP1	ENSG00000125864	31.1152	0.0284747	0.229542	0.825322	0.894714
BGLAP	ENSG00000242252	7.84022	0.134635	0.307636	0.123589	NA
BHLHB9	ENSG00000198908	488.45	0.125741	0.110609	0.213501	0.357529
BHLHE40	ENSG00000134107	1759.59	-1.31126	0.131558	1.46e-24	1.53e-22
BHLHE40.AS1	ENSG00000235831	4.65041	-0.0319647	0.271595	0.564176	NA
BHLHE41	ENSG00000123095	120.302	-0.408858	0.396369	0.0389457	0.0890042
BICC1	ENSG00000122870	1129.82	-0.251674	0.0912373	0.00336278	0.0107995
BICD1	ENSG00000151746	853.145	-0.044452	0.108614	0.659874	0.783935
BICD2	ENSG00000185963	5976.09	-0.260512	0.0583811	4.79e-06	3.07e-05
BICDL1	ENSG00000135127	2.41675	0.0218648	0.273441	0.574204	NA
BICRA	ENSG00000063169	43.3744	-0.663447	0.407817	0.00813179	0.0233109
BICRAL	ENSG00000112624	258.64	-1.04528	0.189475	2.7e-09	3.32e-08
BID	ENSG00000015475	1406.28	0.482257	0.0916964	3.55e-08	3.58e-07
BIK	ENSG00000100290	6.16695	0.0766643	0.277667	0.332852	NA
BIN1	ENSG00000136717	2546.16	0.0408964	0.0639972	0.511583	0.665794
BIN3	ENSG00000147439	1889.31	0.00309296	0.0758614	0.966665	0.980455
BIRC2	ENSG00000110330	3782.03	0.422087	0.0813906	6.56e-08	6.26e-07
BIRC3	ENSG00000023445	1124.68	0.235866	0.10297	0.0133127	0.0355412
BIRC5	ENSG00000089685	7950.67	0.261882	0.0733638	0.000200393	0.000883978
BIRC6	ENSG00000115760	12817.6	-0.0184052	0.0684076	0.752632	0.849958
BIVM	ENSG00000134897	1589.52	-0.0496401	0.0738474	0.484612	0.642819
BIVM.ERCC5	ENSG00000270181	542.49	-0.041496	0.122257	0.704062	0.816756
BLACAT1	ENSG00000281406	69.2515	-0.724471	0.350725	0.00316173	0.0102351
BLCAP	ENSG00000166619	793.06	-0.00379583	0.0983464	0.966167	0.980334
BLID	ENSG00000259571	2.99986	-0.0825108	0.288832	0.113176	NA
BLK	ENSG00000136573	8.73761	0.0502666	0.266028	0.560254	0.707288
BLM	ENSG00000197299	2077.64	0.508861	0.0786329	2.23e-11	3.98e-10
BLMH	ENSG00000108578	2675.25	0.0714338	0.0669555	0.271297	0.426986
BLOC1S1	ENSG00000135441	1092.37	0.254388	0.10395	0.00814676	0.0233454
BLOC1S2	ENSG00000196072	1807.24	0.298482	0.0821776	0.000138939	0.000636151
BLOC1S3	ENSG00000189114	128.342	0.0927846	0.179607	0.501023	0.657392
BLOC1S4	ENSG00000186222	406.524	0.106755	0.116725	0.312263	0.473511
BLOC1S5	ENSG00000188428	686.561	-0.0428522	0.0997381	0.643891	0.772025
BLOC1S5.TXNDC5	ENSG00000259040	435.287	0.0418101	0.248231	0.714293	0.8242
BLOC1S6	ENSG00000104164	5453.65	0.310482	0.0659108	1.26e-06	9.27e-06
BLVRA	ENSG00000106605	856.498	-0.395252	0.108567	8.72e-05	0.000417758
BLVRB	ENSG00000090013	241.791	0.192346	0.142438	0.116468	0.221402
BLZF1	ENSG00000117475	1284.21	0.417307	0.085623	3.4e-07	2.79e-06
BLZF2P	ENSG00000258565	6.03579	-0.048769	0.270439	0.504625	NA
BMERB1	ENSG00000166780	353.706	0.0199248	0.12899	0.862085	0.917459
BMF	ENSG00000104081	328.367	-0.590047	0.165709	5.67e-05	0.000282989
BMI1	ENSG00000168283	3026.41	0.153538	0.0743927	0.0316867	0.074978
BMP1	ENSG00000168487	1843.77	-0.0193923	0.0740937	0.785071	0.870879
BMP2	ENSG00000125845	729.843	-0.361932	0.110239	0.000372	0.00154499
BMP2K	ENSG00000138756	1687.36	-0.114266	0.114306	0.271426	0.427103
BMP3	ENSG00000152785	4.48603	0.0230018	0.26683	0.742942	NA
BMP4	ENSG00000125378	23.9855	-0.118757	0.26506	0.342729	0.506327
BMP6	ENSG00000153162	34.7665	-0.965013	0.465487	0.00204672	0.00702023
BMP8A	ENSG00000183682	2.33216	-0.0444496	0.277389	0.282738	NA
BMP8B	ENSG00000116985	42.0283	-0.503721	0.378068	0.0206518	0.0518366
BMPER	ENSG00000164619	3.15583	0.00257485	0.27067	0.957756	NA
BMPR1A	ENSG00000107779	2309.58	0.252708	0.0946015	0.00435649	0.0135202
BMPR1AP2	ENSG00000232460	37.2793	0.0239631	0.275351	0.404805	0.567532
BMPR1B	ENSG00000138696	176.691	-0.137194	0.156082	0.289098	0.447634
BMPR2	ENSG00000204217	1454.14	-0.894738	0.279124	0.000102786	0.000485121
BMS1	ENSG00000165733	6619.94	0.178609	0.0617201	0.00294743	0.0096599
BMS1P1	ENSG00000204177	90.4074	-0.283863	0.238294	0.0827598	0.167752
BMS1P10	ENSG00000237238	65.3406	0.148894	0.212878	0.311181	0.472279
BMS1P11	ENSG00000225883	4.19702	-0.0521951	0.27931	0.220545	NA
BMS1P15	ENSG00000258780	18.4125	0.00345373	0.249309	0.975944	0.985698
BMS1P2	ENSG00000251079	49.7984	-0.00623243	0.227681	0.959564	0.976961
BMS1P4	ENSG00000242338	49.1835	-0.266336	0.329213	0.102304	0.199425
BMS1P8	ENSG00000260518	7.78859	-0.0519715	0.267434	0.532612	NA
BMS1P9	ENSG00000198312	5.02146	0.015822	0.265456	0.827009	NA
BMT2	ENSG00000164603	370.272	0.0269742	0.118376	0.80155	0.88064
BNC2	ENSG00000173068	946.555	-0.229047	0.106897	0.0196647	0.049691
BNC2.AS1	ENSG00000234779	7.47144	0.113409	0.291412	0.208952	NA
BNIP1	ENSG00000113734	750.096	0.217841	0.100066	0.0190752	0.0483716
BNIP2	ENSG00000140299	5888.81	0.0572942	0.0745564	0.424756	0.586848
BNIP3	ENSG00000176171	3647.37	-0.283775	0.0814246	0.000255326	0.00110039
BNIP3L	ENSG00000104765	4059.13	-0.261687	0.0704106	0.00011566	0.000539905
BNIP3P1	ENSG00000197358	2.72291	0.0307787	0.273596	0.502093	NA
BNIP3P4	ENSG00000271225	50.1365	-0.0504415	0.209504	0.711335	0.8223
BNIPL	ENSG00000163141	16.6334	0.258112	0.403071	0.0578856	0.124634
BOC	ENSG00000144857	104.454	-0.130102	0.191087	0.358715	0.52275
BOD1	ENSG00000145919	1829.16	0.347166	0.0826256	1.08e-05	6.42e-05
BOD1L1	ENSG00000038219	4574.13	-0.00761884	0.076528	0.916724	0.951209
BOK	ENSG00000176720	816.747	0.124123	0.0975063	0.172677	0.3036
BOLA1	ENSG00000178096	200.8	0.0558647	0.146826	0.654104	0.77967
BOLA2	ENSG00000183336	737.241	0.253809	0.124108	0.022329	0.0554231
BOLA2.SMG1P6	ENSG00000261740	2859.06	0.394098	0.0788842	2.01e-07	1.73e-06
BOLA2B	ENSG00000169627	1216.2	0.393309	0.08621	1.72e-06	1.23e-05
BOLA2B.1	ENSG00000169627	1216.2	0.393309	0.08621	1.72e-06	1.23e-05
BOLA3	ENSG00000163170	1215.57	0.361669	0.0990547	9.82e-05	0.000465627
BOLA3.AS1	ENSG00000225439	203.897	-0.286602	0.161705	0.0336087	0.0787126
BOP1	ENSG00000261236	3475.08	0.266977	0.0702983	8.22e-05	0.000396261
BORA	ENSG00000136122	967.58	0.593674	0.106237	3.99e-09	4.78e-08
BORCS5	ENSG00000165714	253.363	-0.33309	0.157446	0.0126652	0.0340776
BORCS6	ENSG00000196544	204.152	0.0867686	0.142536	0.477732	0.636304
BORCS7	ENSG00000166275	608.935	0.553371	0.119538	6.99e-07	5.38e-06
BORCS8	ENSG00000254901	360.14	0.0931684	0.117557	0.380635	0.54404
BORCS8.MEF2B	ENSG00000064489	138.098	-0.127894	0.205837	0.380033	0.543376
BPGM	ENSG00000172331	306.115	0.162534	0.131041	0.158807	0.283894
BPHL	ENSG00000137274	207.815	0.104382	0.182638	0.452804	0.613511
BPNT1	ENSG00000162813	1119.56	0.322057	0.112176	0.00175098	0.00611218
BPNT2	ENSG00000104331	8852.61	-0.043865	0.0708367	0.520795	0.674196
BPTF	ENSG00000171634	2481.37	-0.921695	0.0933968	5.52e-24	5.34e-22
BPTFP1	ENSG00000263647	7.15088	-0.0379763	0.269583	0.577123	NA
BRAF	ENSG00000157764	693.004	-0.300486	0.11991	0.00557367	0.0167891
BRAP	ENSG00000089234	1544.84	0.275676	0.0915216	0.00137999	0.00495191
BRAT1	ENSG00000106009	1424.95	0.0942959	0.086888	0.252821	0.404524
BRCA1	ENSG00000012048	1950.59	-0.0316334	0.0729272	0.652252	0.778359
BRCA2	ENSG00000139618	2483.48	0.2499	0.121742	0.0223301	0.0554231
BRCC3	ENSG00000185515	1322.98	0.0399685	0.0903342	0.6401	0.768754
BRCC3P1	ENSG00000251667	2.29708	-0.0590074	0.281629	0.155636	NA
BRD1	ENSG00000100425	1260.49	-0.157394	0.101248	0.093159	0.185261
BRD2	ENSG00000204256	6794.94	-0.427381	0.0696496	2.61e-10	3.86e-09
BRD3	ENSG00000169925	1214.24	-1.2043	0.322906	1.13e-05	6.71e-05
BRD3OS	ENSG00000235106	1281.16	-0.166775	0.0917462	0.0528975	0.115582
BRD4	ENSG00000141867	1033.63	-1.04767	0.129332	4.38e-17	1.8e-15
BRD7	ENSG00000166164	5176.36	-0.0204637	0.0661592	0.75215	0.849675
BRD8	ENSG00000112983	1868.15	-0.0589355	0.0899574	0.487069	0.64493
BRD9	ENSG00000028310	3589.56	0.0132442	0.062815	0.83083	0.898221
BRF1	ENSG00000185024	1127.86	0.111603	0.0993379	0.227659	0.375144
BRF2	ENSG00000104221	594.613	0.1521	0.123593	0.167971	0.297014
BRI3	ENSG00000164713	756.46	-0.260235	0.10247	0.00610663	0.0181759
BRI3BP	ENSG00000184992	3626.98	-0.324053	0.0817702	3.2e-05	0.000171128
BRICD5	ENSG00000182685	75.6659	-0.0416533	0.208213	0.75816	0.852985
BRINP2	ENSG00000198797	65.6566	-0.261735	0.273841	0.112597	0.215261
BRIP1	ENSG00000136492	1935.4	0.322232	0.0836718	5.28e-05	0.000266431
BRIX1	ENSG00000113460	4100.11	0.291043	0.0655102	4.66e-06	2.99e-05
BRK1	ENSG00000254999	5345.64	-0.0574528	0.0572518	0.302805	0.463265
BRME1	ENSG00000132016	38.0167	0.0414453	0.227274	0.752263	0.849743
BRMS1	ENSG00000174744	2316.26	0.298508	0.0811096	0.000113707	0.000531733
BRMS1L	ENSG00000100916	518.738	0.137878	0.121465	0.204111	0.345581
BROX	ENSG00000162819	3469.69	0.150179	0.0631045	0.0144138	0.0380685
BRPF1	ENSG00000156983	1637.67	-0.13811	0.0825782	0.0785264	0.160449
BRPF3	ENSG00000096070	377.372	-0.454274	0.147829	0.000506073	0.00204163
BRSK1	ENSG00000160469	249.588	-0.189749	0.150211	0.134165	0.248165
BRSK2	ENSG00000174672	13.5039	-0.0801619	0.265174	0.442535	0.604006
BRWD1	ENSG00000185658	3958.05	0.113912	0.0688616	0.0867957	0.174432
BRWD1.AS2	ENSG00000255568	5.18123	-0.100448	0.295772	0.0983416	NA
BRWD3	ENSG00000165288	1415.46	0.117345	0.113326	0.254937	0.407249
BSCL2	ENSG00000168000	387.865	0.192099	0.17592	0.168766	0.298182
BSDC1	ENSG00000160058	2170.21	0.099738	0.0737122	0.159838	0.285479
BSG	ENSG00000172270	10761.9	-0.159695	0.0588408	0.00549246	0.0165793
BSG.AS1	ENSG00000267751	58.1956	-0.102754	0.217551	0.467148	0.626863
BSN	ENSG00000164061	7.942	-0.260607	0.465573	0.0129895	NA
BST1	ENSG00000109743	623.826	0.393482	0.12409	0.000482491	0.001956
BST2	ENSG00000130303	1.63789	-0.000189111	0.27189	0.995273	NA
BTAF1	ENSG00000095564	4048.82	0.212814	0.063159	0.000520637	0.00209331
BTBD1	ENSG00000064726	4555.24	0.238829	0.062607	8.64e-05	0.000414364
BTBD10	ENSG00000148925	2919.93	0.195055	0.0726452	0.00524721	0.0159489
BTBD10P2	ENSG00000219433	3.18217	-0.00710166	0.268098	0.90488	NA
BTBD11	ENSG00000151136	546.856	-0.252928	0.111328	0.0128645	0.0344962
BTBD16	ENSG00000138152	4.28892	0.00881395	0.268009	0.885486	NA
BTBD19	ENSG00000222009	110.044	-0.519371	0.288095	0.00984956	0.027569
BTBD2	ENSG00000133243	1369.46	-0.556543	0.0975368	2.21e-09	2.76e-08
BTBD3	ENSG00000132640	5601.75	0.195638	0.069888	0.00372086	0.0117911
BTBD6	ENSG00000184887	2614.62	0.158537	0.0745308	0.026779	0.0649529
BTBD7	ENSG00000011114	2128.51	-0.229066	0.1007	0.0141521	0.0374956
BTBD8	ENSG00000189195	11.3416	-0.0526511	0.258734	0.60118	0.738649
BTBD9	ENSG00000183826	1277.59	0.129344	0.0765863	0.0778936	0.159404
BTC	ENSG00000174808	18.9416	-0.17701	0.318107	0.138853	0.255103
BTD	ENSG00000169814	1059.18	0.152416	0.0886213	0.0685738	0.143621
BTF3	ENSG00000145741	24778.1	0.0315855	0.0577198	0.577862	0.720353
BTF3.DT	ENSG00000272525	27.3238	-0.0183694	0.23187	0.881783	0.929811
BTF3L4	ENSG00000134717	4077.74	0.0737685	0.062876	0.226761	0.374124
BTF3L4P2	ENSG00000213189	490.272	0.204953	0.120645	0.0588572	0.126312
BTF3P6	ENSG00000233956	3.33898	0.0583573	0.27764	0.320265	NA
BTG1	ENSG00000133639	10003.1	-0.626659	0.0645584	4.64e-23	3.96e-21
BTG2	ENSG00000159388	266.928	0.265766	0.145667	0.0339816	0.0793374
BTG3	ENSG00000154640	2052.77	0.119548	0.0755262	0.0992526	0.194971
BTG3.AS1	ENSG00000280594	19.3416	0.0715754	0.253255	0.537807	0.689263
BTN2A1	ENSG00000112763	1533.77	0.625732	0.0964631	1.42e-11	2.64e-10
BTN2A2	ENSG00000124508	902.395	-0.0334594	0.0918639	0.697909	0.812305
BTN2A3P	ENSG00000124549	146.914	-0.115749	0.173706	0.395479	0.558045
BTN3A1	ENSG00000026950	963.76	-0.0540779	0.0872674	0.512503	0.666517
BTN3A2	ENSG00000186470	520.775	-0.0448246	0.144414	0.713898	0.82407
BTN3A3	ENSG00000111801	298.206	-0.0448979	0.13489	0.701343	0.814987
BTRC	ENSG00000166167	871.889	-0.125641	0.107389	0.202191	0.343177
BUB1	ENSG00000169679	5009.42	0.163713	0.0713498	0.0172524	0.0444132
BUB1B	ENSG00000156970	5986.8	0.261586	0.0658965	4.18e-05	0.000216893
BUB3	ENSG00000154473	10855.5	0.291285	0.07198	2.86e-05	0.000155409
BUD13	ENSG00000137656	648.228	0.081127	0.109473	0.41934	0.581862
BUD23	ENSG00000071462	929.24	0.0113407	0.0858395	0.890164	0.934432
BUD31	ENSG00000106245	1995.4	0.114355	0.0880788	0.169964	0.299732
BVES	ENSG00000112276	499.747	-0.263121	0.117448	0.0133262	0.0355641
BVES.AS1	ENSG00000203808	23.5784	0.00627612	0.2413	0.958519	0.976277
BYSL	ENSG00000112578	1509.07	0.29308	0.0796884	0.000119509	0.000556393
BZW1	ENSG00000082153	25627.8	0.340228	0.0777994	5.16e-06	3.27e-05
BZW1P2	ENSG00000198406	2822.79	0.365898	0.121032	0.000884318	0.00333161
BZW2	ENSG00000136261	4947.75	0.234743	0.0642213	0.000163801	0.000738413
C10orf143	ENSG00000237489	1.96689	-0.0105884	0.272204	0.796131	NA
C10orf67	ENSG00000179133	19.2778	0.163314	0.297258	0.197153	0.337091
C10orf88	ENSG00000119965	512.426	0.40509	0.136685	0.000886624	0.0033395
C10orf88B	ENSG00000255624	37.621	0.119831	0.25567	0.365644	0.528842
C10orf90	ENSG00000154493	5.07263	-0.0172757	0.265861	0.804554	NA
C10orf95	ENSG00000120055	1.81278	0.00817095	0.271013	0.864307	NA
C10orf95.AS1	ENSG00000269609	62.3494	-0.110943	0.22234	0.433422	0.59487
C11orf1	ENSG00000137720	204.28	0.202927	0.165104	0.133487	0.24723
C11orf24	ENSG00000171067	1333.54	-0.109522	0.0788655	0.146662	0.266501
C11orf45	ENSG00000174370	49.6374	0.154977	0.2335	0.294844	0.454391
C11orf49	ENSG00000149179	584.603	-1.161	0.140925	1.28e-17	5.65e-16
C11orf54	ENSG00000182919	309.653	0.243563	0.193848	0.100071	0.196285
C11orf58	ENSG00000110696	7070.86	0.245945	0.0590672	1.93e-05	0.000108771
C11orf65	ENSG00000166323	1.88665	0.037702	0.276152	0.336077	NA
C11orf68	ENSG00000175573	1446.3	-0.129936	0.0901428	0.12584	0.235695
C11orf71	ENSG00000180425	72.3507	0.218653	0.229881	0.161196	0.287205
C11orf72	ENSG00000184224	11.3156	0.0415016	0.256626	0.681011	0.800014
C11orf80	ENSG00000173715	218.147	-0.0584483	0.141269	0.628785	0.759937
C11orf91	ENSG00000205177	2.65669	-0.0454717	0.2768	0.321967	NA
C11orf94	ENSG00000234776	1.66021	0.0292679	0.274191	0.483329	NA
C11orf95	ENSG00000188070	1005.1	-0.0168421	0.0863951	0.836562	0.901972
C11orf96	ENSG00000187479	45.6283	-0.251211	0.285913	0.123995	0.232939
C11orf98	ENSG00000278615	1584.5	0.219492	0.0760329	0.00259469	0.00864604
C12orf29	ENSG00000133641	1661.24	0.19708	0.109147	0.0489039	0.108296
C12orf4	ENSG00000047621	1722.49	0.616494	0.0773422	2.68e-16	1e-14
C12orf43	ENSG00000157895	951.111	0.195398	0.0995742	0.0347501	0.0808803
C12orf45	ENSG00000151131	456.515	0.492246	0.149024	0.000204932	0.000902434
C12orf50	ENSG00000165805	3.26498	-0.0838387	0.28849	0.129268	NA
C12orf54	ENSG00000177627	1.85843	0.0374808	0.275265	0.396615	NA
C12orf57	ENSG00000111678	3355.44	0.0231507	0.0830641	0.769432	0.860756
C12orf60	ENSG00000182993	82.0729	0.387459	0.255631	0.0300108	0.0717753
C12orf65	ENSG00000130921	628.406	0.309826	0.107965	0.00186021	0.00644073
C12orf66	ENSG00000174206	260.045	-0.0980798	0.154821	0.444083	0.605701
C12orf73	ENSG00000204954	247.778	-0.0289468	0.136868	0.805951	0.882831
C12orf75	ENSG00000235162	3795.76	0.435279	0.0976108	2.34e-06	1.62e-05
C12orf76	ENSG00000174456	370.402	-0.0186311	0.120649	0.862612	0.917719
C14orf119	ENSG00000179933	3905.41	0.403916	0.0789606	1.03e-07	9.43e-07
C14orf132	ENSG00000227051	278.437	-0.152589	0.15656	0.238709	0.388443
C14orf28	ENSG00000179476	76.7174	-0.013557	0.21381	0.917762	0.951972
C14orf39	ENSG00000179008	21.8454	0.0873237	0.272906	0.367289	0.53054
C14orf93	ENSG00000100802	134.367	-0.0177377	0.167671	0.8925	0.935548
C15orf39	ENSG00000167173	479.916	-1.60246	0.169821	2.36e-22	1.8e-20
C15orf40	ENSG00000169609	670.309	0.145721	0.110629	0.149324	0.270435
C15orf48	ENSG00000166920	67.0209	-0.0858024	0.201255	0.540993	0.691799
C15orf54	ENSG00000175746	38.3598	0.521527	0.594614	0.0220871	0.0549691
C15orf56	ENSG00000176753	2.47386	0.00775162	0.269976	0.884278	NA
C15orf61	ENSG00000189227	213.87	-0.0134899	0.13723	0.908622	0.945895
C15orf62	ENSG00000188277	1.84164	-0.0076538	0.270861	0.872267	NA
C15orf65	ENSG00000261652	18.6844	-0.0655646	0.251042	0.571916	0.716077
C16orf46	ENSG00000166455	32.8409	-0.212531	0.301738	0.15437	0.277554
C16orf70	ENSG00000125149	943.114	-0.106502	0.0970504	0.239427	0.38929
C16orf71	ENSG00000166246	7.94934	-0.0113886	0.265327	0.868974	NA
C16orf72	ENSG00000182831	8974.44	-0.277201	0.0772938	0.000179992	0.000803827
C16orf74	ENSG00000154102	20.8874	-0.0684941	0.247965	0.568252	0.713616
C16orf86	ENSG00000159761	69.8016	-0.139335	0.213	0.338488	0.502084
C16orf87	ENSG00000155330	522.126	0.0280205	0.109872	0.78175	0.868685
C16orf91	ENSG00000174109	762.757	0.463407	0.114531	1.32e-05	7.68e-05
C16orf95	ENSG00000260456	78.8798	0.251677	0.245797	0.120387	0.227509
C16orf95.DT	ENSG00000270006	6.67881	0.0158816	0.262037	0.847221	NA
C17orf100	ENSG00000256806	30.9562	-0.0891609	0.239666	0.499451	0.655874
C17orf107	ENSG00000205710	4.2947	-0.0245888	0.268777	0.697296	NA
C17orf113	ENSG00000267221	3.35758	-0.0786639	0.286356	0.149709	NA
C17orf49	ENSG00000258315	488.847	-0.608621	0.138628	1.76e-06	1.26e-05
C17orf58	ENSG00000186665	364.152	0.394121	0.147605	0.00228639	0.00772973
C17orf67	ENSG00000214226	18.2888	-0.109749	0.26541	0.364179	0.528077
C17orf75	ENSG00000108666	1360.8	0.31355	0.0864668	0.000133268	0.00061381
C17orf80	ENSG00000141219	1320.74	0.0242022	0.0815734	0.756655	0.852081
C17orf97	ENSG00000187624	7.14546	0.0706997	0.274503	0.384648	NA
C17orf98	ENSG00000275489	1.82307	-0.00781327	0.270999	0.867933	NA
C18orf21	ENSG00000141428	507.537	0.325549	0.127282	0.00431848	0.013426
C18orf25	ENSG00000152242	2149.7	0.0983245	0.0688259	0.139856	0.256558
C18orf32	ENSG00000177576	811.668	0.181952	0.114737	0.080586	0.164105
C18orf54	ENSG00000166845	496.862	-0.206677	0.125986	0.06455	0.13625
C19orf12	ENSG00000131943	2248.34	0.300529	0.085283	0.000207393	0.000912505
C19orf18	ENSG00000177025	2.8503	-0.00776245	0.269202	0.888121	NA
C19orf25	ENSG00000119559	989.936	0.157387	0.10131	0.0939071	0.186373
C19orf44	ENSG00000105072	325.612	0.0607738	0.121556	0.575674	0.718819
C19orf47	ENSG00000160392	587.036	-0.372747	0.111645	0.000286996	0.00121884
C19orf48	ENSG00000167747	4578.97	0.247712	0.0743051	0.000529308	0.0021218
C19orf53	ENSG00000104979	3181.53	0.0643975	0.072863	0.359593	0.52369
C19orf54	ENSG00000188493	59.5734	-1.62739	0.415977	4.62e-06	2.97e-05
C19orf71	ENSG00000183397	2.86199	-0.0786787	0.287091	0.12945	NA
C19orf73	ENSG00000221916	42.9334	-0.00803996	0.21519	0.950606	0.971675
C1D	ENSG00000197223	732.406	0.013366	0.0981248	0.884913	0.931245
C1GALT1	ENSG00000106392	3113.2	0.219174	0.075769	0.00256763	0.00856311
C1GALT1C1	ENSG00000171155	970.647	0.492218	0.0974755	1.04e-07	9.51e-07
C1GALT1C1L	ENSG00000223658	6.16214	0.0885992	0.28375	0.251875	NA
C1GALT1P1	ENSG00000257818	7.95936	-0.0260862	0.260678	0.763384	NA
C1orf109	ENSG00000116922	698.15	0.0812153	0.091972	0.34866	0.51245
C1orf112	ENSG00000000460	574.152	0.295546	0.122533	0.00739947	0.0214928
C1orf116	ENSG00000182795	7.79091	0.00730209	0.261471	0.92952	NA
C1orf122	ENSG00000197982	584.366	0.0609338	0.108147	0.539177	0.690346
C1orf131	ENSG00000143633	776.165	0.677588	0.118043	1.33e-09	1.73e-08
C1orf159	ENSG00000131591	401.688	-0.0955237	0.124049	0.387128	0.550082
C1orf174	ENSG00000198912	1365.28	0.147432	0.0769368	0.045476	0.101743
C1orf198	ENSG00000119280	1859.48	-0.284464	0.0955168	0.00146989	0.00524231
C1orf21	ENSG00000116667	203.481	-0.417769	0.212927	0.0115331	0.0314661
C1orf21.DT	ENSG00000271387	2.68473	-0.0439752	0.274957	0.405522	NA
C1orf216	ENSG00000142686	1015.41	-0.0623862	0.0851151	0.439917	0.60137
C1orf220	ENSG00000213057	10.8378	0.065495	0.26722	0.478376	0.636695
C1orf226	ENSG00000239887	110.323	-2.2068	0.258055	7.47e-19	3.85e-17
C1orf229	ENSG00000221953	4.46143	0.00825632	0.266483	0.903527	NA
C1orf35	ENSG00000143793	574.796	-0.0571126	0.103857	0.551709	0.699917
C1orf43	ENSG00000143612	9744.96	-0.0534898	0.0522059	0.293387	0.452676
C1orf50	ENSG00000164008	242.864	0.184385	0.143926	0.134668	0.24895
C1orf52	ENSG00000162642	2094.41	0.393737	0.0880186	2.62e-06	1.79e-05
C1orf53	ENSG00000203724	102.854	0.13891	0.190021	0.32918	0.492042
C1orf54	ENSG00000118292	7.34383	0.110561	0.29213	0.192853	NA
C1orf56	ENSG00000143443	35.516	-0.112774	0.250864	0.392255	0.555011
C1orf74	ENSG00000162757	216.35	0.052171	0.141369	0.667731	0.79006
C1orf94	ENSG00000142698	2.30589	0.000395053	0.270041	0.995335	NA
C1QBP	ENSG00000108561	9720.76	0.51536	0.0843879	2.25e-10	3.38e-09
C1QL1	ENSG00000131094	2.01711	0.000192574	0.271155	0.998011	NA
C1QL4	ENSG00000186897	9.0644	-0.0246811	0.260162	0.777218	0.865538
C1QTNF1	ENSG00000173918	323.261	-0.611749	0.150052	6.95e-06	4.3e-05
C1QTNF12	ENSG00000184163	4.8735	-0.0385276	0.271994	0.520916	NA
C1QTNF2	ENSG00000145861	51.8808	-0.00387289	0.205949	0.975872	0.985698
C1QTNF3	ENSG00000082196	28.7084	-0.0934198	0.25118	0.456561	0.617072
C1QTNF3.AMACR	ENSG00000273294	64.2019	0.0593387	0.218724	0.664547	0.78777
C1QTNF6	ENSG00000133466	21.838	-0.0350086	0.253248	0.731144	0.836123
C1R	ENSG00000159403	499.991	-0.136626	0.112247	0.180915	0.314751
C1RL	ENSG00000139178	292.543	-0.265933	0.156383	0.0429824	0.0968961
C1RL.AS1	ENSG00000205885	107.236	-0.511798	0.305323	0.0125752	0.0338818
C1S	ENSG00000182326	19.6036	-0.0177567	0.250374	0.862679	0.917719
C2	ENSG00000166278	4.76855	-0.0316025	0.268356	0.640718	NA
C2.AS1	ENSG00000281756	1.68773	0.000680487	0.271221	0.988966	NA
C20orf144	ENSG00000149609	4.30228	0.0454682	0.271133	0.51044	NA
C20orf194	ENSG00000088854	591.927	-0.363093	0.107644	0.000266672	0.00114398
C20orf204	ENSG00000196421	33.9576	-0.024195	0.225724	0.850632	0.909875
C20orf27	ENSG00000101220	1828.86	0.209611	0.0767148	0.00433082	0.0134546
C20orf96	ENSG00000196476	43.0528	-0.0520562	0.215706	0.701349	0.814987
C21orf58	ENSG00000160298	357.264	-0.0880434	0.118677	0.409608	0.572081
C21orf91	ENSG00000154642	633.306	0.142629	0.112623	0.164263	0.291622
C22orf23	ENSG00000128346	4.98803	-0.0487836	0.270828	0.498215	NA
C22orf34	ENSG00000188511	18.2987	0.0716621	0.252301	0.542728	0.693051
C22orf39	ENSG00000242259	880.308	0.152141	0.0930446	0.0815923	0.165641
C22orf46	ENSG00000184208	316.383	-0.608878	0.15886	1.92e-05	0.00010814
C2CD2	ENSG00000157617	761.273	-0.090422	0.101362	0.335429	0.49886
C2CD2L	ENSG00000172375	268.484	-0.313772	0.15417	0.0167527	0.0433744
C2CD3	ENSG00000168014	831.139	-0.707243	0.113872	6.92e-11	1.13e-09
C2CD4C	ENSG00000183186	4.04697	0.0151819	0.267487	0.815901	NA
C2CD5	ENSG00000111731	1470.31	-0.0739165	0.0917894	0.391873	0.554775
C2CD6	ENSG00000155754	196.558	0.260461	0.177347	0.0670807	0.140857
C2orf15	ENSG00000273045	5.43245	-0.0192834	0.266704	0.777027	NA
C2orf16	ENSG00000221843	2.93548	-0.012161	0.270272	0.814496	NA
C2orf42	ENSG00000115998	429.162	0.144766	0.111659	0.155367	0.278839
C2orf49	ENSG00000135974	1447.41	0.386438	0.0875358	3.53e-06	2.33e-05
C2orf49.DT	ENSG00000272994	141.795	0.367205	0.197679	0.0186575	0.047419
C2orf66	ENSG00000187944	2.18555	0.00580597	0.271684	0.894308	NA
C2orf68	ENSG00000168887	1087.62	-0.176949	0.0814231	0.0224164	0.0555935
C2orf69	ENSG00000178074	1298.23	-0.076157	0.117716	0.473229	0.63221
C2orf69P1	ENSG00000261046	12.2043	0.0882287	0.272485	0.376034	0.539517
C2orf72	ENSG00000204128	19.086	-0.0556352	0.257324	0.589512	0.729687
C2orf74	ENSG00000237651	183.011	0.177196	0.158254	0.176565	0.308784
C2orf76	ENSG00000186132	190.423	0.410155	0.168649	0.00407025	0.0127472
C2orf88	ENSG00000187699	22.5772	-0.12095	0.292832	0.192441	0.330684
C2orf92	ENSG00000228486	10.9188	-0.0454269	0.259946	0.633341	0.763058
C3	ENSG00000125730	304.354	-1.6434	0.222263	7.92e-15	2.39e-13
C3AR1	ENSG00000171860	96.7861	-0.242981	0.214164	0.115051	0.219342
C3orf14	ENSG00000114405	1053.5	0.413931	0.0890078	1.04e-06	7.76e-06
C3orf18	ENSG00000088543	135.655	-0.111444	0.186901	0.425464	0.587312
C3orf20	ENSG00000131379	2.6608	-0.000461713	0.26973	0.991221	NA
C3orf33	ENSG00000174928	230.641	0.160268	0.153085	0.214392	0.358762
C3orf35	ENSG00000198590	33.3781	0.0415433	0.234777	0.7424	0.843675
C3orf38	ENSG00000179021	1945.15	0.341253	0.0821975	1.36e-05	7.93e-05
C3orf52	ENSG00000114529	1315.27	0.464481	0.0936655	1.84e-07	1.61e-06
C3orf62	ENSG00000188315	263.88	0.476133	0.1653	0.000863175	0.00326442
C3orf70	ENSG00000187068	141.622	-0.730627	0.267004	0.000599209	0.00236004
C3orf80	ENSG00000180044	39.0863	0.199391	0.271177	0.191427	0.329263
C4A	ENSG00000244731	13.2516	-0.236553	0.392418	0.0525135	0.114902
C4A.1	ENSG00000244731	13.2516	-0.236553	0.392418	0.0525135	0.114902
C4B	ENSG00000224389	34.2658	-0.111004	0.249538	0.400315	0.562587
C4BPAP1	ENSG00000224462	3.36641	0.0299685	0.270409	0.620439	NA
C4orf19	ENSG00000154274	33.2085	0.0628664	0.240232	0.618436	0.752153
C4orf3	ENSG00000164096	1932.95	0.0716472	0.0684341	0.279727	0.436567
C4orf33	ENSG00000151470	206.764	0.213895	0.158561	0.104597	0.203092
C4orf36	ENSG00000163633	27.6741	0.0751939	0.247156	0.542674	0.693051
C4orf46	ENSG00000205208	1377.5	0.21152	0.111606	0.0377732	0.0867392
C4orf47	ENSG00000205129	10.7086	-0.0124003	0.255478	0.894583	0.936673
C4orf48	ENSG00000243449	133.306	0.126428	0.208867	0.382515	0.545542
C4orf54	ENSG00000248713	37.7849	-0.170331	0.2549	0.248589	0.39978
C5	ENSG00000106804	60.6068	0.0232917	0.221061	0.860855	0.916565
C5orf15	ENSG00000113583	3381.18	0.308861	0.0818034	7.66e-05	0.000372292
C5orf22	ENSG00000082213	1945.94	0.0677457	0.0756437	0.352188	0.516002
C5orf24	ENSG00000181904	2722.4	-0.0565141	0.0735293	0.424214	0.586291
C5orf34	ENSG00000172244	356.837	0.0994636	0.139368	0.408617	0.571253
C5orf46	ENSG00000178776	220.661	0.631883	0.17471	4.23e-05	0.000218814
C5orf51	ENSG00000205765	1112.07	-0.0142965	0.0913711	0.867405	0.920865
C5orf63	ENSG00000164241	50.1633	0.0404767	0.208541	0.769312	0.860683
C5orf66	ENSG00000224186	8.68911	-0.00584273	0.261619	0.939879	0.964906
C6orf118	ENSG00000112539	3.09074	-0.0959644	0.29519	0.0767482	NA
C6orf120	ENSG00000185127	1281.58	0.170993	0.0827711	0.0298473	0.0714831
C6orf136	ENSG00000204564	171.143	-0.726693	0.225713	0.000133806	0.000615949
C6orf141	ENSG00000197261	113.788	0.117829	0.176916	0.392981	0.555696
C6orf163	ENSG00000203872	31.0227	0.141402	0.263607	0.300352	0.46054
C6orf226	ENSG00000221821	59.8155	0.00357311	0.198595	0.980598	0.988302
C6orf47	ENSG00000204439	1178.7	-0.190036	0.0789018	0.0115827	0.0315797
C6orf52	ENSG00000137434	3.01979	0.034138	0.271967	0.545223	NA
C6orf58	ENSG00000184530	9.15314	0.146196	0.307523	0.152154	0.27452
C6orf62	ENSG00000112308	8966.79	-0.107675	0.061527	0.0722587	0.150029
C6orf89	ENSG00000198663	5543.91	0.0348025	0.0581818	0.53912	0.690329
C6orf99	ENSG00000203711	3.50938	0.0831088	0.288503	0.127657	NA
C7orf25	ENSG00000136197	148.555	-0.130863	0.169767	0.331977	0.49522
C7orf26	ENSG00000146576	758.299	-0.249586	0.101703	0.00808392	0.0231944
C7orf31	ENSG00000153790	11.8986	-0.058341	0.266584	0.506369	0.662094
C7orf50	ENSG00000146540	1467.62	0.275371	0.082613	0.000463157	0.0018844
C7orf57	ENSG00000164746	5.82445	-0.00936124	0.263341	0.900977	NA
C7orf61	ENSG00000185955	2.49834	-0.0281616	0.272472	0.57226	NA
C8G	ENSG00000176919	3.74375	0.0318773	0.270293	0.604609	NA
C8orf31	ENSG00000177335	5.51283	-0.0331782	0.268173	0.631431	NA
C8orf33	ENSG00000182307	2488.39	0.205877	0.0660297	0.00128115	0.00463306
C8orf37	ENSG00000156172	127.816	-0.167217	0.178742	0.23068	0.378777
C8orf58	ENSG00000241852	701.224	-0.119321	0.0958721	0.18286	0.317239
C8orf76	ENSG00000189376	990.581	0.366938	0.125753	0.00122017	0.00443591
C8orf82	ENSG00000213563	359.825	0.013944	0.12593	0.902313	0.941456
C8orf88	ENSG00000253250	526.175	0.283445	0.114793	0.00671615	0.0197533
C9orf116	ENSG00000160345	21.8773	0.107522	0.261756	0.384447	0.547385
C9orf135	ENSG00000204711	1.84696	0.015821	0.272166	0.719493	NA
C9orf147	ENSG00000230185	7.78318	0.0492874	0.266072	0.564664	NA
C9orf153	ENSG00000187753	6.63132	0.0309232	0.269147	0.633951	NA
C9orf16	ENSG00000171159	866.221	-0.154835	0.10495	0.109087	0.209976
C9orf163	ENSG00000196366	13.3263	-0.0460966	0.256938	0.647871	0.775636
C9orf24	ENSG00000164972	1.66574	-0.0458417	0.277609	0.274289	NA
C9orf40	ENSG00000135045	836.753	0.394849	0.0955274	1.19e-05	6.97e-05
C9orf43	ENSG00000157653	14.4147	0.0756804	0.264149	0.467455	0.627168
C9orf64	ENSG00000165118	341.836	0.0396762	0.126697	0.725096	0.832067
C9orf72	ENSG00000147894	860.428	-0.116142	0.0976183	0.201724	0.342642
C9orf78	ENSG00000136819	3658.23	0.27765	0.0762051	0.000145049	0.000662015
C9orf85	ENSG00000155621	725.945	0.182304	0.0989691	0.0473728	0.105467
CA11	ENSG00000063180	96.3753	-0.959917	0.279971	4.38e-05	0.000225541
CA12	ENSG00000074410	406.023	-0.785764	0.139151	1.81e-09	2.3e-08
CA13	ENSG00000185015	243.918	-0.0965597	0.141702	0.426171	0.587876
CA2	ENSG00000104267	13.7918	-0.0414859	0.260588	0.652394	0.778405
CA5B	ENSG00000169239	219.046	-0.0564472	0.182924	0.679333	0.798756
CA5BP1	ENSG00000186312	190.823	-0.512181	0.174308	0.000625165	0.0024476
CA8	ENSG00000178538	43.9173	-0.0823946	0.232327	0.538336	0.689717
CA9	ENSG00000107159	51.7052	-1.959	0.393259	3.46e-08	3.5e-07
CAAP1	ENSG00000120159	1316.24	0.234493	0.152216	0.0683625	0.143244
CAB39	ENSG00000135932	3793.14	-0.139974	0.075391	0.0528332	0.115473
CAB39L	ENSG00000102547	293.265	0.363033	0.15663	0.00680748	0.0199941
CABIN1	ENSG00000099991	1543.4	-0.558954	0.0985372	2.66e-09	3.28e-08
CABLES1	ENSG00000134508	703.145	-0.311637	0.106646	0.00155195	0.00549397
CABLES2	ENSG00000149679	179.168	-0.910969	0.210149	1.19e-06	8.82e-06
CABYR	ENSG00000154040	56.5991	-0.0739142	0.215683	0.591811	0.731443
CACFD1	ENSG00000160325	75.7185	-0.22251	0.224479	0.1517	0.273796
CACHD1	ENSG00000158966	1121.27	-0.286131	0.0818754	0.000241384	0.0010466
CACNA1A	ENSG00000141837	10.4857	0.0400957	0.265837	0.611417	0.746824
CACNA1C	ENSG00000151067	46.9366	-0.424823	0.392344	0.0353169	0.0818974
CACNA1C.1	ENSG00000151067	46.9366	-0.424823	0.392344	0.0353169	0.0818974
CACNA1E	ENSG00000198216	43.0359	-0.0477956	0.240303	0.692397	0.808095
CACNA2D1	ENSG00000153956	403.383	-1.25018	0.156846	1.09e-16	4.2e-15
CACNA2D3	ENSG00000157445	13.6455	-0.125415	0.29016	0.224602	0.371347
CACNA2D4	ENSG00000151062	1464.02	-0.411982	0.0853774	4.36e-07	3.49e-06
CACNB1	ENSG00000067191	135.434	-0.251151	0.238033	0.116099	0.220859
CACNB3	ENSG00000167535	696.045	-0.33044	0.152348	0.0113231	0.0309665
CACNB4	ENSG00000182389	18.3603	0.078348	0.259727	0.480905	0.63924
CACNG4	ENSG00000075461	13.0719	-0.112938	0.284041	0.265255	0.419568
CACNG8	ENSG00000142408	29.8982	-1.74383	0.597935	0.000147574	0.000672176
CACTIN	ENSG00000105298	1221.46	0.0915658	0.0847868	0.25602	0.408564
CACTIN.AS1	ENSG00000226800	8.34502	-0.047699	0.265342	0.576747	0.719545
CACUL1	ENSG00000151893	5347.44	0.0583851	0.061836	0.332769	0.495932
CACYBP	ENSG00000116161	3731.32	0.342641	0.0753735	2.31e-06	1.59e-05
CAD	ENSG00000084774	4064.93	-0.488829	0.0987254	1.68e-07	1.48e-06
CADM1	ENSG00000182985	1310.42	0.430867	0.0896394	4.52e-07	3.6e-06
CADM2	ENSG00000175161	20.0509	0.0568552	0.253018	0.608324	0.744016
CADM3	ENSG00000162706	5.23697	-0.0320421	0.270796	0.580373	NA
CADM4	ENSG00000105767	106.389	-0.0256353	0.181993	0.849564	0.909414
CADPS	ENSG00000163618	516.79	0.0769313	0.144772	0.532369	0.68442
CADPS2	ENSG00000081803	515.702	0.214069	0.132865	0.0666134	0.140043
CAGE1	ENSG00000164304	4.00661	-0.0682022	0.280164	0.261312	NA
CAHM	ENSG00000270419	9.65563	0.0416464	0.25969	0.662071	0.785603
CALB2	ENSG00000172137	745.855	-0.258958	0.0919375	0.00272587	0.0090165
CALCB	ENSG00000175868	27.2896	0.01501	0.231058	0.90676	0.944597
CALCOCO1	ENSG00000012822	887.648	0.150988	0.0964732	0.0938261	0.186259
CALCOCO2	ENSG00000136436	2871.73	-0.149517	0.0635114	0.015282	0.0399934
CALCRL	ENSG00000064989	25.6356	0.191118	0.293889	0.182778	0.317188
CALD1	ENSG00000122786	4736.67	0.087624	0.0729291	0.212592	0.356497
CALHM2	ENSG00000138172	323.27	-0.476278	0.141456	0.000171751	0.00077073
CALHM5	ENSG00000178033	813.518	0.0694826	0.0927824	0.426482	0.588151
CALM1	ENSG00000198668	15763.1	0.145856	0.0562414	0.00696919	0.0204007
CALM2	ENSG00000143933	41699.9	0.409695	0.065736	1.58e-10	2.45e-09
CALM2P2	ENSG00000229097	6.14937	0.0370842	0.265406	0.64504	NA
CALM3	ENSG00000160014	6420.83	-0.199811	0.0562901	0.000276963	0.00118345
CALML4	ENSG00000129007	279.782	-0.033948	0.168104	0.797295	0.878735
CALR	ENSG00000179218	25650.9	0.274836	0.0666636	2.3e-05	0.00012769
CALU	ENSG00000128595	12002.1	0.363341	0.0562601	4.22e-11	7.21e-10
CAMK1	ENSG00000134072	952.105	0.193276	0.0895856	0.0221293	0.0550633
CAMK1D	ENSG00000183049	3.35052	-0.0844627	0.290569	0.0808192	NA
CAMK2D	ENSG00000145349	2494.75	0.138466	0.0737363	0.050796	0.111795
CAMK2G	ENSG00000148660	2121.08	-0.000468789	0.0692416	0.993461	0.996202
CAMK2N1	ENSG00000162545	620.872	0.0146278	0.102579	0.878977	0.928031
CAMK2N2	ENSG00000163888	95.0135	-0.787437	0.289479	0.000555832	0.00220905
CAMK4	ENSG00000152495	2257.35	0.0991943	0.0762383	0.175227	0.306988
CAMKK1	ENSG00000004660	179.505	-0.312282	0.175622	0.0289425	0.0695061
CAMKK2	ENSG00000110931	1010.83	-0.32702	0.110165	0.00124857	0.00452976
CAMKMT	ENSG00000143919	136.834	-0.248144	0.200426	0.0993914	0.195147
CAMLG	ENSG00000164615	1633.69	0.209506	0.0890776	0.0126493	0.0340406
CAMSAP1	ENSG00000130559	3741.15	0.0219052	0.0646574	0.728299	0.834442
CAMSAP2	ENSG00000118200	8625.77	0.0261737	0.0663253	0.685466	0.803045
CAMTA1	ENSG00000171735	819.152	0.114369	0.1005	0.220903	0.367155
CAMTA2	ENSG00000108509	278.132	-1.11911	0.184393	9.57e-11	1.54e-09
CAND1	ENSG00000111530	10536	0.203522	0.060322	0.000531584	0.00212985
CAND2	ENSG00000144712	4.0999	0.0499999	0.273191	0.449357	NA
CANT1	ENSG00000171302	2797.1	-0.121436	0.0738808	0.0871052	0.175031
CANX	ENSG00000127022	33764.6	0.315863	0.0803709	3.93e-05	0.000205476
CAP1	ENSG00000131236	21145.9	0.185355	0.0617872	0.00204074	0.00700124
CAP1P1	ENSG00000240809	59.6858	0.00217495	0.200719	0.988884	0.994202
CAP2	ENSG00000112186	1108.66	0.290459	0.0957144	0.00120019	0.00437134
CAP2P1	ENSG00000259151	2.01058	-0.030513	0.27328	0.52232	NA
CAPG	ENSG00000042493	17.7608	0.0166955	0.251158	0.872788	0.924404
CAPN1	ENSG00000014216	2829.86	-0.287545	0.0705418	2.38e-05	0.000131408
CAPN10	ENSG00000142330	1024.27	0.115528	0.0919288	0.181767	0.315849
CAPN10.DT	ENSG00000260942	90.6117	-0.10843	0.18799	0.438791	0.600143
CAPN13	ENSG00000162949	2.19251	0.00469131	0.270923	0.922261	NA
CAPN14	ENSG00000214711	26.4135	-0.0451888	0.23846	0.711883	0.822542
CAPN15	ENSG00000103326	2047.82	0.0675481	0.0763356	0.357025	0.520863
CAPN2	ENSG00000162909	25948	-0.022132	0.0582341	0.694301	0.809419
CAPN3	ENSG00000092529	5.50172	-0.000135219	0.267367	0.995844	NA
CAPN5	ENSG00000149260	119.418	-0.561211	0.234386	0.0023924	0.00804503
CAPN7	ENSG00000131375	2293.65	0.222222	0.0735908	0.0016752	0.00588145
CAPNS1	ENSG00000126247	9834.01	-0.328529	0.056116	2.15e-09	2.69e-08
CAPNS2	ENSG00000256812	5.54534	0.0188378	0.266226	0.790007	NA
CAPRIN1	ENSG00000135387	21641.3	-0.0708312	0.0518409	0.162476	0.289143
CAPRIN2	ENSG00000110888	1506.88	-0.0852855	0.0757381	0.240556	0.390312
CAPS	ENSG00000105519	2117.89	0.0558373	0.187114	0.687457	0.804293
CAPS2	ENSG00000180881	63.2192	0.0793259	0.217129	0.568351	0.713616
CAPZA1	ENSG00000116489	9482.94	0.106558	0.062143	0.0782117	0.15991
CAPZA2	ENSG00000198898	3051.84	0.459374	0.0780486	1.09e-09	1.45e-08
CAPZB	ENSG00000077549	4962.17	-0.0202366	0.0663956	0.752682	0.849958
CARD10	ENSG00000100065	1626.91	0.154917	0.0979655	0.089756	0.179353
CARD14	ENSG00000141527	1.68429	-0.0113397	0.27254	0.728482	NA
CARD19	ENSG00000165233	1219.88	-0.0471715	0.0828081	0.549471	0.698256
CARD6	ENSG00000132357	233.151	0.0413772	0.147813	0.74124	0.843104
CARD8	ENSG00000105483	572.61	-0.090939	0.115941	0.385637	0.548615
CARD8.AS1	ENSG00000268001	66.2345	0.642535	0.310123	0.00395214	0.0124291
CARD9	ENSG00000187796	17.57	0.0925057	0.271736	0.369468	0.532518
CARF	ENSG00000138380	93.8917	0.00268994	0.196615	0.985948	0.992122
CARHSP1	ENSG00000153048	1350.2	-0.0317805	0.0741321	0.655508	0.780574
CARM1	ENSG00000142453	2195.13	-0.610882	0.0790821	1.9e-15	6.39e-14
CARMIL1	ENSG00000079691	1037.83	-0.0316963	0.0864964	0.698685	0.813029
CARMIL2	ENSG00000159753	14.9804	-0.0349847	0.262902	0.671942	0.793258
CARMIL3	ENSG00000186648	3.34719	0.0485878	0.276591	0.32376	NA
CARNMT1	ENSG00000156017	1561.68	-0.15436	0.0760347	0.0340894	0.0795538
CARS1	ENSG00000110619	6426.07	-0.188656	0.0564761	0.000623811	0.00244473
CARS2	ENSG00000134905	2099.48	0.313575	0.0898453	0.000222589	0.000972317
CASC15	ENSG00000272168	48.6109	0.0419126	0.210167	0.76107	0.855221
CASC2	ENSG00000177640	19.6798	-0.0719352	0.257019	0.517215	0.670566
CASC3	ENSG00000108349	1798.83	-0.291823	0.0755433	5.66e-05	0.000282541
CASC8	ENSG00000246228	13.2203	0.144885	0.296203	0.204398	0.345881
CASD1	ENSG00000127995	292.372	-0.0902625	0.143562	0.460054	0.619822
CASK	ENSG00000147044	1263.83	-0.0838459	0.0948661	0.3449	0.508773
CASKIN1	ENSG00000167971	3.00525	-2.46e-06	0.268379	0.998301	NA
CASKIN2	ENSG00000177303	532.61	-0.317318	0.17124	0.0246561	0.0604451
CASP1	ENSG00000137752	21.929	-0.0590701	0.245482	0.62044	0.753313
CASP10	ENSG00000003400	69.0255	-0.104765	0.22489	0.453492	0.614232
CASP2	ENSG00000106144	322.275	-0.551176	0.18852	0.000562036	0.00222977
CASP3	ENSG00000164305	2572.55	0.554064	0.0795338	6.46e-13	1.51e-11
CASP4	ENSG00000196954	1101.5	0.189596	0.0956407	0.0339719	0.0793374
CASP6	ENSG00000138794	707.012	0.262684	0.131609	0.0238894	0.0587389
CASP7	ENSG00000165806	2138.6	0.456754	0.0806741	4.08e-09	4.87e-08
CASP8	ENSG00000064012	861.522	0.287545	0.112862	0.0052802	0.0160275
CASP8AP2	ENSG00000118412	3106.04	0.0169043	0.0816243	0.832628	0.899193
CASP9	ENSG00000132906	253.69	0.0743157	0.133675	0.52541	0.678222
CAST	ENSG00000153113	10494.6	-0.117648	0.0627935	0.0542973	0.118215
CASTOR1	ENSG00000239282	288.815	-0.594926	0.188239	0.000229254	0.000998719
CASTOR2	ENSG00000274070	46.0123	-1.21359	0.410835	0.000168653	0.000758768
CASTOR3	ENSG00000239521	38.2042	0.0239914	0.242379	0.84143	0.905105
CASZ1	ENSG00000130940	11.0444	0.0984667	0.282461	0.272556	0.428368
CAT	ENSG00000121691	2938.32	0.12107	0.0741796	0.0897563	0.179353
CATSPER1	ENSG00000175294	250.22	0.0616952	0.145834	0.618954	0.752367
CATSPER2	ENSG00000166762	50.6669	-0.00337573	0.222268	0.977589	0.986656
CATSPER2P1	ENSG00000205771	7.75113	-0.0713518	0.276037	0.34932	NA
CATSPER3	ENSG00000152705	5.47467	0.117398	0.301846	0.111245	NA
CATSPERE	ENSG00000179397	8.54852	0.113219	0.293379	0.181428	0.315383
CATSPERG	ENSG00000099338	5.98163	-0.0956718	0.287056	0.217867	NA
CATSPERZ	ENSG00000219435	3.84654	-0.00405834	0.268984	0.94054	NA
CAV1	ENSG00000105974	5009.68	0.227671	0.0701665	0.00077005	0.00294599
CAV2	ENSG00000105971	877.943	0.0108058	0.0879715	0.897632	0.9388
CAVIN1	ENSG00000177469	14248.1	0.0146512	0.0614035	0.813238	0.886909
CAVIN3	ENSG00000170955	2990.98	0.184749	0.101465	0.0495125	0.109428
CAVIN4	ENSG00000170681	40.3074	-0.0568603	0.226082	0.667831	0.79012
CBARP	ENSG00000099625	78.1356	-0.618336	0.312219	0.00495836	0.0151761
CBFA2T2	ENSG00000078699	495.192	-0.544693	0.130581	5.69e-06	3.58e-05
CBFB	ENSG00000067955	4749.63	0.0278756	0.0725065	0.690841	0.807056
CBL	ENSG00000110395	848.651	-1.07683	0.112327	7.54e-23	6.16e-21
CBLB	ENSG00000114423	404.361	-0.590315	0.140815	4.49e-06	2.89e-05
CBLL1	ENSG00000105879	468.479	-0.958574	0.133661	6.48e-14	1.73e-12
CBLN3	ENSG00000139899	13.6903	-0.231659	0.368747	0.0792362	0.16169
CBR1	ENSG00000159228	1580.07	0.183003	0.0989445	0.0468692	0.104435
CBR3	ENSG00000159231	270.524	0.0700437	0.135676	0.553668	0.701723
CBR3.AS1	ENSG00000236830	36.1794	-0.0771552	0.229234	0.566256	0.712017
CBR4	ENSG00000145439	337.883	-0.577268	0.172213	0.000126055	0.0005846
CBS	ENSG00000160200	587.049	-0.335114	0.121346	0.00228479	0.00772598
CBSL	ENSG00000274276	1.78109	-0.0243628	0.274457	0.489916	NA
CBWD1	ENSG00000172785	1763.63	0.266764	0.090838	0.00183117	0.00635132
CBWD2	ENSG00000136682	1187.85	0.215389	0.0920932	0.0127994	0.0343568
CBWD3	ENSG00000196873	1300.96	0.254288	0.0968247	0.00494059	0.0151276
CBWD4P	ENSG00000204778	28.4275	0.0970238	0.257038	0.431096	0.592694
CBWD5	ENSG00000147996	2475.79	0.256546	0.0760523	0.00043398	0.00177807
CBWD6	ENSG00000215126	293.143	0.290406	0.239827	0.0777049	0.159039
CBX1	ENSG00000108468	4337.14	0.127393	0.0657597	0.0457396	0.102221
CBX2	ENSG00000173894	941.862	0.0908334	0.0906876	0.288481	0.446899
CBX3	ENSG00000122565	11079.1	0.200533	0.0630141	0.00101867	0.00377467
CBX3P2	ENSG00000266405	7.12762	0.165822	0.331286	0.0770852	NA
CBX4	ENSG00000141582	555.064	-0.107596	0.120869	0.320262	0.482327
CBX5	ENSG00000094916	4962.79	-0.140466	0.077836	0.0589813	0.126544
CBX6	ENSG00000183741	4322.45	-0.195218	0.074636	0.00640281	0.0189431
CBX7	ENSG00000100307	89.7241	-0.561078	0.259706	0.00419932	0.0130968
CBX8	ENSG00000141570	527.717	0.204148	0.131913	0.0784014	0.160226
CBY1	ENSG00000100211	244.416	-0.0210732	0.140719	0.841514	0.905134
CC2D1A	ENSG00000132024	602.989	-1.36521	0.152711	2.55e-20	1.59e-18
CC2D1B	ENSG00000154222	2759.11	-0.097426	0.0671196	0.133771	0.247641
CC2D2A	ENSG00000048342	787.298	0.387875	0.122106	0.000482388	0.001956
CCAR1	ENSG00000060339	3958.63	0.00459074	0.0703734	0.947064	0.969178
CCAR2	ENSG00000158941	5095.87	-0.189596	0.0600775	0.00118536	0.00432531
CCBE1	ENSG00000183287	420.521	0.117141	0.109824	0.245066	0.395543
CCDC102A	ENSG00000135736	195.504	0.0398286	0.155039	0.752466	0.849911
CCDC102B	ENSG00000150636	15.4879	0.11358	0.274008	0.323813	0.486074
CCDC103	ENSG00000167131	5.50121	0.0840632	0.288715	0.132186	NA
CCDC106	ENSG00000173581	286.226	-0.278865	0.152633	0.0312849	0.07425
CCDC107	ENSG00000159884	326.019	0.0517092	0.127241	0.648674	0.776049
CCDC110	ENSG00000168491	8.1961	-0.0554705	0.274506	0.386262	0.549247
CCDC112	ENSG00000164221	562.734	0.14842	0.108917	0.138092	0.254
CCDC113	ENSG00000103021	97.7909	0.0750712	0.182379	0.586757	0.727558
CCDC115	ENSG00000136710	608.188	-0.188432	0.105153	0.0513203	0.11276
CCDC116	ENSG00000161180	6.9449	-0.035851	0.266203	0.641602	NA
CCDC117	ENSG00000159873	1987.67	-0.129764	0.093809	0.13952	0.25606
CCDC12	ENSG00000160799	863.276	-0.243052	0.0940453	0.0058007	0.0173768
CCDC121	ENSG00000176714	58.6987	0.0761093	0.213485	0.581773	0.723799
CCDC122	ENSG00000151773	46.2068	-0.0429273	0.224938	0.741074	0.843064
CCDC124	ENSG00000007080	992.404	-0.326145	0.137874	0.00711921	0.020782
CCDC125	ENSG00000183323	636.552	0.0630616	0.097488	0.489258	0.647121
CCDC126	ENSG00000169193	345.533	0.0403992	0.122259	0.713066	0.823446
CCDC127	ENSG00000164366	1108.57	-0.0698882	0.097799	0.443223	0.604841
CCDC13	ENSG00000244607	5.95016	0.0507238	0.269509	0.515063	NA
CCDC130	ENSG00000104957	701.237	-0.00194729	0.096196	0.981935	0.989144
CCDC134	ENSG00000100147	296.497	0.116038	0.172168	0.390018	0.552943
CCDC136	ENSG00000128596	76.6911	-0.315356	0.282441	0.0703851	0.146741
CCDC137	ENSG00000185298	1862.54	-0.0511353	0.0741311	0.473121	0.632137
CCDC138	ENSG00000163006	1038.7	0.511346	0.0854531	4.92e-10	6.89e-09
CCDC14	ENSG00000175455	3064.15	0.160282	0.0693797	0.0167619	0.0433768
CCDC140	ENSG00000163081	7.79665	-0.0223281	0.261717	0.786948	NA
CCDC142	ENSG00000135637	503.812	-0.0220441	0.107248	0.822447	0.893088
CCDC144A	ENSG00000170160	15.3199	-0.0674831	0.265377	0.480587	0.639028
CCDC144B	ENSG00000154874	299.514	-0.231256	0.188865	0.111926	0.214265
CCDC144CP	ENSG00000154898	55.6292	0.0136765	0.21543	0.920347	0.953651
CCDC144NL.AS1	ENSG00000233098	1.89007	0.0578861	0.281455	0.115864	NA
CCDC144NL.AS1.1	ENSG00000233098	1.89007	0.0578861	0.281455	0.115864	NA
CCDC146	ENSG00000135205	28.6349	-0.101636	0.256824	0.411202	0.574052
CCDC148	ENSG00000153237	34.3236	0.363512	0.377473	0.0533292	0.11638
CCDC149	ENSG00000181982	102.76	-0.323172	0.230376	0.0505916	0.111376
CCDC15	ENSG00000149548	303.164	-0.0405554	0.127721	0.718986	0.827557
CCDC150	ENSG00000144395	253.981	0.179034	0.200121	0.223143	0.369749
CCDC152	ENSG00000198865	9.46682	0.0078613	0.259436	0.929456	0.95887
CCDC153	ENSG00000248712	2.41577	0.0213673	0.271665	0.662364	NA
CCDC157	ENSG00000187860	94.5432	-0.167098	0.199844	0.251953	0.403503
CCDC159	ENSG00000183401	30.9593	-0.00600746	0.23268	0.95835	0.976221
CCDC160	ENSG00000203952	15.921	0.198373	0.329332	0.125963	0.235888
CCDC163	ENSG00000280670	72.0502	-0.0837812	0.213965	0.548042	0.696665
CCDC167	ENSG00000198937	433.641	0.239897	0.11715	0.0236795	0.0582974
CCDC168	ENSG00000175820	24.3996	0.00456264	0.235613	0.972927	0.984218
CCDC169	ENSG00000242715	165.647	0.288037	0.179515	0.045736	0.102221
CCDC169.SOHLH2	ENSG00000250709	14.9679	0.0271724	0.26621	0.713971	0.82407
CCDC17	ENSG00000159588	26.5459	0.0028528	0.239867	0.982598	0.989623
CCDC171	ENSG00000164989	150.328	0.349594	0.238836	0.0394528	0.0899806
CCDC173	ENSG00000154479	8.12311	0.126423	0.301255	0.149261	NA
CCDC174	ENSG00000154781	765.839	-0.547472	0.136225	1.07e-05	6.34e-05
CCDC18	ENSG00000122483	682.947	0.282748	0.108313	0.00453967	0.014028
CCDC18.AS1	ENSG00000223745	45.2494	0.0828948	0.231109	0.540054	0.691188
CCDC180	ENSG00000197816	133.038	-0.119571	0.207653	0.402599	0.565194
CCDC181	ENSG00000117477	111.255	0.152074	0.203373	0.298462	0.458518
CCDC183	ENSG00000213213	3.21447	0.0535208	0.275465	0.382365	NA
CCDC183.AS1	ENSG00000228544	21.179	-0.613476	0.677021	0.0169028	0.0436985
CCDC184	ENSG00000177875	8.33146	-0.107516	0.28763	0.233555	0.382458
CCDC186	ENSG00000165813	975.851	0.271582	0.101705	0.00402271	0.0126184
CCDC188	ENSG00000234409	24.9114	-0.509208	0.559455	0.0236402	0.058235
CCDC189	ENSG00000196118	56.7382	-0.139539	0.223429	0.337902	0.501544
CCDC191	ENSG00000163617	80.2584	-0.192008	0.228367	0.207565	0.350005
CCDC22	ENSG00000101997	500.872	-0.136372	0.106135	0.162897	0.289762
CCDC24	ENSG00000159214	154.574	-0.051218	0.172416	0.699175	0.813431
CCDC25	ENSG00000147419	2713.63	0.397919	0.0762762	6.14e-08	5.9e-07
CCDC28A	ENSG00000024862	580.913	-0.0314877	0.0967337	0.726367	0.833055
CCDC28A.AS1	ENSG00000279968	10.508	-0.120023	0.289464	0.227207	0.374595
CCDC28B	ENSG00000160050	341.545	0.149767	0.129299	0.189065	0.326055
CCDC30	ENSG00000186409	14.6989	0.190495	0.343478	0.0825104	0.167354
CCDC32	ENSG00000128891	489.707	0.137338	0.127285	0.223302	0.369896
CCDC34	ENSG00000109881	717.225	0.270887	0.105912	0.00556241	0.0167648
CCDC38	ENSG00000165972	2.3252	-0.0566707	0.27986	0.223838	NA
CCDC39	ENSG00000145075	6.29108	0.0296209	0.265089	0.70521	NA
CCDC40	ENSG00000141519	33.9515	0.270556	0.331349	0.0997118	0.195702
CCDC43	ENSG00000180329	2034.99	0.396965	0.0693372	3.54e-09	4.27e-08
CCDC47	ENSG00000108588	4833.83	0.135627	0.0693447	0.0429678	0.096891
CCDC50	ENSG00000152492	8533.17	0.237125	0.0560439	1.5e-05	8.65e-05
CCDC51	ENSG00000164051	1234.07	0.358192	0.0976187	9.28e-05	0.000441366
CCDC57	ENSG00000176155	476.144	-0.387613	0.143565	0.00213669	0.0072845
CCDC59	ENSG00000133773	1865.75	0.331229	0.0877861	6.99e-05	0.000342359
CCDC6	ENSG00000108091	2537.77	-0.569919	0.127278	1.32e-06	9.65e-06
[truncated: 18,195 more rows]

## Sheet: Table S4.2
Table S4.1 DEGs siControl_vs_siITGA3_YUCHIME
gene_name	ensembl_gene_id	baseMean	log2FoldChange	lfcSE	pvalue	padj
A1BG	ENSG00000121410	227.548	-0.0458064	0.115853	0.409974	0.781541
A1BG.AS1	ENSG00000268895	401.48	-0.0252971	0.100041	0.681845	0.916033
A4GALT	ENSG00000128274	1.70545	0.00283551	0.123413	0.734119	NA
AAAS	ENSG00000094914	1044.87	0.0229103	0.0837729	0.713509	0.927215
AACS	ENSG00000081760	1756.65	0.178535	0.110714	0.024224	0.207907
AADAT	ENSG00000109576	37.7225	0.0557353	0.13294	0.18877	0.593519
AAGAB	ENSG00000103591	4733.23	0.0237402	0.0852294	0.70794	0.925439
AAK1	ENSG00000115977	3079.49	0.00994057	0.121759	0.685816	0.9174
AAMDC	ENSG00000087884	409.553	0.0405595	0.103081	0.507183	0.836726
AAMP	ENSG00000127837	3793.16	0.0788361	0.08118	0.213363	0.623841
AAR2	ENSG00000131043	1477.72	-0.0161864	0.0809395	0.790878	0.947818
AARS1	ENSG00000090861	10944.5	0.181487	0.149597	0.0385907	0.27105
AARS2	ENSG00000124608	1132.49	0.497816	0.115294	1.1e-06	0.000108489
AARSD1	ENSG00000266967	744.071	0.271249	0.180156	0.0115677	0.136641
AARSD1P1	ENSG00000234969	8.50462	0.0143216	0.123205	0.474426	NA
AASDH	ENSG00000157426	1288.09	-0.0774692	0.100259	0.250605	0.66241
AASDHPPT	ENSG00000149313	3141.28	0.067855	0.109831	0.306284	0.709829
AASS	ENSG00000008311	1361.79	-0.206482	0.13163	0.0186619	0.180781
AATF	ENSG00000275700	3097.54	0.324494	0.128727	0.00110659	0.0286726
AATK	ENSG00000181409	94.2985	-0.0505863	0.123028	0.323337	0.723315
ABALON	ENSG00000281376	3.62503	0.00184715	0.12291	0.893592	NA
ABAT	ENSG00000183044	67.6712	-0.0984434	0.160616	0.0869534	0.417639
ABCA1	ENSG00000165029	2023.41	-0.367428	0.198862	0.00390518	0.0694339
ABCA10	ENSG00000154263	2.40093	0.00512676	0.123479	0.550546	NA
ABCA11P	ENSG00000251595	112.544	0.0123291	0.113444	0.792298	0.947997
ABCA13	ENSG00000179869	22.3624	0.0543868	0.136819	0.0947469	NA
ABCA17P	ENSG00000238098	14.5085	-0.00972445	0.122464	0.623118	NA
ABCA2	ENSG00000107331	815.462	-0.0464693	0.123162	0.339752	0.734012
ABCA3	ENSG00000167972	5987.5	-0.338636	0.179458	0.00416375	0.0722014
ABCA5	ENSG00000154265	360.29	-0.488924	0.220142	0.00126889	0.0313321
ABCA7	ENSG00000064687	569.59	-0.327394	0.338792	0.0120732	0.140187
ABCB1	ENSG00000085563	393.887	-0.027736	0.103527	0.638416	0.901321
ABCB10	ENSG00000135776	1448.97	0.0276026	0.0842267	0.659233	0.909175
ABCB4	ENSG00000005471	6.98046	-0.0108852	0.123376	0.469159	NA
ABCB6	ENSG00000115657	991.636	-0.0300102	0.084469	0.630458	0.898455
ABCB7	ENSG00000131269	1696.23	0.0266236	0.082404	0.667836	0.912254
ABCB8	ENSG00000197150	1626.45	-0.020995	0.0808093	0.731613	0.932566
ABCB9	ENSG00000150967	353.625	0.0678205	0.115079	0.290267	0.69743
ABCC1	ENSG00000103222	2780.06	0.0575696	0.125316	0.285462	0.693469
ABCC10	ENSG00000124574	1518.36	0.0227096	0.0984622	0.656234	0.908558
ABCC11	ENSG00000121270	6.62499	-0.0117843	0.123822	0.328342	NA
ABCC2	ENSG00000023839	86.6349	0.0233128	0.114383	0.629654	0.898331
ABCC3	ENSG00000108846	229.347	-0.111209	0.140774	0.121473	0.490741
ABCC4	ENSG00000125257	3043.04	0.112911	0.0896569	0.0935509	0.433993
ABCC5	ENSG00000114770	1755.43	0.104018	0.0922668	0.127369	0.499929
ABCC6	ENSG00000091262	2.19321	-0.0121665	0.124145	0.203733	NA
ABCC9	ENSG00000069431	122.325	-0.082097	0.134363	0.181583	0.583827
ABCD1	ENSG00000101986	1379.86	0.00284653	0.106152	0.959515	0.989892
ABCD3	ENSG00000117528	3810.61	0.0383093	0.0962904	0.543252	0.857586
ABCD4	ENSG00000119688	278.145	0.0928449	0.123512	0.179507	0.580432
ABCE1	ENSG00000164163	10816.4	0.0865908	0.111644	0.204816	0.613863
ABCF1	ENSG00000204574	4488.09	0.0844184	0.102411	0.216724	0.627386
ABCF2	ENSG00000033050	6522.61	0.105535	0.088632	0.11494	0.479169
ABCF3	ENSG00000161204	2017.86	0.135032	0.107883	0.0704005	0.379059
ABCG1	ENSG00000160179	170.764	-0.495268	0.202073	0.00074044	0.0214665
ABHD10	ENSG00000144827	1784.94	0.0457765	0.0897979	0.473798	0.819929
ABHD11	ENSG00000106077	571.747	0.0320901	0.0902013	0.607819	0.890055
ABHD11.AS1	ENSG00000225969	13.8742	0.0157057	0.122418	0.53203	NA
ABHD12	ENSG00000100997	3427.6	-0.263127	0.0981584	0.00103892	0.0277622
ABHD13	ENSG00000139826	797.933	-0.027504	0.107049	0.62957	0.898331
ABHD14A	ENSG00000248487	119.021	0.0456327	0.118089	0.397215	0.773192
ABHD14A.ACY1	ENSG00000114786	10.7081	-0.0123032	0.122249	0.595189	NA
ABHD14B	ENSG00000114779	1224.1	0.023339	0.0858563	0.708427	0.925468
ABHD15	ENSG00000168792	337.399	-0.0544347	0.112705	0.373638	0.758121
ABHD16A	ENSG00000204427	2031.05	-0.108027	0.106524	0.128769	0.50238
ABHD17A	ENSG00000129968	1625.31	-0.0642199	0.0975472	0.323089	0.723186
ABHD17B	ENSG00000107362	934.582	-0.009708	0.0840253	0.873785	0.966181
ABHD17C	ENSG00000136379	734.235	0.177124	0.134185	0.0365707	0.263603
ABHD18	ENSG00000164074	743.117	0.00985758	0.0899978	0.866471	0.965356
ABHD2	ENSG00000140526	19360.6	-0.0223664	0.10011	0.70802	0.925439
ABHD3	ENSG00000158201	588.672	0.0237636	0.0985771	0.691835	0.920127
ABHD4	ENSG00000100439	272.604	-0.0236275	0.115175	0.611485	0.891015
ABHD5	ENSG00000011198	1804.17	-0.0755745	0.106757	0.260874	0.673262
ABHD6	ENSG00000163686	1793.83	-0.272593	0.15711	0.00792062	0.109149
ABHD8	ENSG00000127220	196.973	-0.0708778	0.115841	0.272757	0.682619
ABI1	ENSG00000136754	2295.2	-0.192845	0.116734	0.0194504	0.185479
ABI2	ENSG00000138443	2084.08	0.224626	0.125432	0.0111783	0.133777
ABI3BP	ENSG00000154175	9.65957	0.00202867	0.122562	0.903319	NA
ABITRAM	ENSG00000119328	583.998	-0.0622668	0.103287	0.340102	0.734012
ABL1	ENSG00000097007	4844.03	0.0420932	0.10297	0.499327	0.832415
ABL2	ENSG00000143322	11305	-0.0714148	0.0923173	0.279731	0.688381
ABLIM1	ENSG00000099204	111.572	0.1357	0.245707	0.0117158	0.137289
ABLIM2	ENSG00000163995	2.46543	0.00912102	0.123638	0.416962	NA
ABLIM3	ENSG00000173210	5387.81	-0.231377	0.186498	0.0211022	0.193001
ABR	ENSG00000159842	3272.14	-0.0109987	0.0986126	0.852409	0.96338
ABRACL	ENSG00000146386	945.086	-0.0195211	0.100221	0.741536	0.933612
ABRAXAS1	ENSG00000163322	917.087	0.170019	0.193206	0.0469276	0.30206
ABRAXAS2	ENSG00000165660	1049.15	0.030238	0.0952462	0.629564	0.898331
ABT1	ENSG00000146109	1282.01	0.0636835	0.102381	0.33353	0.7303
ABTB1	ENSG00000114626	246.542	-0.0201886	0.107729	0.712927	0.927215
ABTB2	ENSG00000166016	662.548	0.0231459	0.103612	0.696936	0.920998
ACAA1	ENSG00000060971	864.227	-0.08878	0.099137	0.194907	0.602067
ACAA2	ENSG00000167315	2264.87	-0.0234195	0.0865365	0.706122	0.92508
ACACA	ENSG00000278540	10472.8	0.018884	0.0997295	0.666844	0.912192
ACACB	ENSG00000076555	100.4	-0.981913	0.458256	0.00087312	0.0243813
ACAD10	ENSG00000111271	863.212	0.141653	0.104686	0.0569024	0.335928
ACAD11	ENSG00000240303	2207.21	-0.0326814	0.0938016	0.592543	0.882569
ACAD8	ENSG00000151498	732.692	0.0306149	0.0970238	0.622337	0.895092
ACAD9	ENSG00000177646	2209.63	-0.00251107	0.0786293	0.963206	0.990178
ACADM	ENSG00000117054	1684.18	0.172886	0.153721	0.0453165	0.296643
ACADS	ENSG00000122971	7.30506	-0.00328723	0.122273	0.85715	NA
ACADSB	ENSG00000196177	971.127	0.0365939	0.0961017	0.561131	0.865692
ACADVL	ENSG00000072778	4030.62	-0.0731112	0.0909835	0.299645	0.704244
ACAP1	ENSG00000072818	13.344	0.00787377	0.121817	0.731852	NA
ACAP2	ENSG00000114331	5796.72	0.0536046	0.0807272	0.392891	0.7706
ACAP2.IT1	ENSG00000229325	4.95369	0.014392	0.123895	0.357594	NA
ACAP3	ENSG00000131584	2163.94	-0.0579222	0.0945846	0.368659	0.754728
ACAT1	ENSG00000075239	3567.02	-0.0049644	0.092352	0.934745	0.983863
ACAT2	ENSG00000120437	3429.73	0.271776	0.138355	0.00595199	0.0914817
ACBD3	ENSG00000182827	3078.71	0.0479677	0.102858	0.450729	0.806963
ACBD4	ENSG00000181513	312.712	0.0862379	0.122898	0.201262	0.610232
ACBD5	ENSG00000107897	2705.81	-0.10633	0.100576	0.128468	0.502071
ACBD6	ENSG00000230124	1267.65	-0.0412441	0.0833348	0.511936	0.839295
ACBD6.1	ENSG00000230124	1267.65	-0.0412441	0.0833348	0.511936	0.839295
ACBD7	ENSG00000176244	48.2563	0.0261526	0.119055	0.532311	0.851483
ACCS	ENSG00000110455	285.984	0.101932	0.141439	0.135039	0.51438
ACD	ENSG00000102977	928.77	0.121177	0.120648	0.106751	0.464214
ACE	ENSG00000159640	27.885	0.0763009	0.152968	0.0479055	0.305678
ACER2	ENSG00000177076	24.4653	-0.00234153	0.119467	0.937212	NA
ACER3	ENSG00000078124	1896.17	0.0931517	0.0980326	0.175486	0.573953
ACHE	ENSG00000087085	17.1651	-0.0170569	0.122293	0.521174	NA
ACIN1	ENSG00000100813	3990.48	0.0885734	0.0924167	0.187551	0.592139
ACKR3	ENSG00000144476	328.324	-0.201143	0.187415	0.0321665	0.246045
ACKR4	ENSG00000129048	20.022	-0.0180536	0.121743	0.539059	NA
ACLY	ENSG00000131473	22515.5	0.207397	0.0957208	0.00659862	0.0979393
ACO1	ENSG00000122729	1427.72	0.040891	0.0867974	0.517244	0.842768
ACO2	ENSG00000100412	2679.84	0.00920328	0.0788053	0.881294	0.968687
ACOT1	ENSG00000184227	144.64	-0.0511468	0.116242	0.374736	0.75859
ACOT11	ENSG00000162390	2.93192	0.0123439	0.124023	0.292008	NA
ACOT13	ENSG00000112304	833.929	-0.027581	0.103989	0.638384	0.901321
ACOT2	ENSG00000119673	294.493	-0.116651	0.133229	0.115033	0.479169
ACOT4	ENSG00000177465	4.23044	0.0122812	0.123847	0.355217	NA
ACOT7	ENSG00000097021	6531.44	-0.372666	0.100332	1.86e-05	0.00118938
ACOT8	ENSG00000101473	657.588	-0.0315371	0.0922463	0.614599	0.891834
ACOT9	ENSG00000123130	3976.97	-0.058726	0.0896708	0.358144	0.747054
ACOX1	ENSG00000161533	3494.37	-0.047919	0.0858353	0.437368	0.798324
ACOX2	ENSG00000168306	16.0181	0.041494	0.131373	0.100509	NA
ACOX3	ENSG00000087008	493.555	-0.0754389	0.11989	0.243447	0.653611
ACP1	ENSG00000143727	2642.78	-0.01996	0.0932833	0.743202	0.933612
ACP2	ENSG00000134575	1442.62	-0.282485	0.108875	0.00115479	0.0294741
ACP5	ENSG00000102575	67.0586	-0.114133	0.179425	0.0598022	0.345636
ACP6	ENSG00000162836	231.954	0.155342	0.158431	0.0603061	0.347223
ACP7	ENSG00000183760	7.25298	-0.0329049	0.128965	0.0609424	NA
ACRV1	ENSG00000134940	4.44658	-0.0227598	0.125995	0.108251	NA
ACSBG1	ENSG00000103740	3.11029	0.0135142	0.124198	0.255909	NA
ACSF2	ENSG00000167107	358.312	0.00200586	0.0960254	0.975727	0.992911
ACSF3	ENSG00000176715	903.616	-0.0466588	0.0935301	0.468244	0.817631
ACSL1	ENSG00000151726	2696.38	-0.0667601	0.0834811	0.293031	0.699222
ACSL3	ENSG00000123983	17079.1	-0.0902564	0.09488	0.183179	0.586572
ACSL4	ENSG00000068366	12769.9	-0.379127	0.10579	3e-05	0.00176377
ACSL5	ENSG00000197142	816.181	-0.0503095	0.0932742	0.433114	0.795881
ACSL6	ENSG00000164398	2.92019	-0.00202977	0.123182	0.850434	NA
ACSM3	ENSG00000005187	34.3474	0.00292246	0.11848	0.933254	0.983863
ACSS1	ENSG00000154930	43.2931	0.00742323	0.116563	0.852961	0.96338
ACSS2	ENSG00000131069	1332.77	0.111634	0.118996	0.128803	0.50238
ACTA1	ENSG00000143632	2.27483	0.0141583	0.124462	0.164109	NA
ACTA2	ENSG00000107796	1.95176	0.00919079	0.123777	0.347892	NA
ACTA2.AS1	ENSG00000180139	9.38987	0.0226869	0.125815	0.135375	NA
ACTB	ENSG00000075624	135434	0.0379197	0.0899356	0.370962	0.756592
ACTBL2	ENSG00000169067	7.84622	0.0469382	0.136206	0.00779404	NA
ACTBP11	ENSG00000188460	2.0501	-0.00637039	0.123537	0.495794	NA
ACTBP12	ENSG00000233125	6.10896	0.00576367	0.122556	0.74545	NA
ACTBP2	ENSG00000213763	3.49203	0.0170562	0.124755	0.18329	NA
ACTBP7	ENSG00000185607	5.0728	0.00189228	0.122687	0.904073	NA
ACTG1	ENSG00000184009	131295	0.232772	0.0996617	0.00414372	0.0722014
ACTG1P1	ENSG00000178631	4.87139	-0.00536183	0.122975	0.706661	NA
ACTG1P14	ENSG00000230581	4.67737	-0.00170546	0.122657	0.911099	NA
ACTG1P17	ENSG00000259315	9.52749	-0.009772	0.122656	0.607371	NA
ACTG1P2	ENSG00000229129	4.03734	-0.00770612	0.123185	0.583674	NA
ACTG1P20	ENSG00000241547	9.99971	0.0306961	0.127207	0.171762	NA
ACTG1P21	ENSG00000232672	1.61681	0.00590357	0.123529	0.514066	NA
ACTG1P3	ENSG00000215388	5.41671	0.00721224	0.123054	0.628945	NA
ACTG1P9	ENSG00000229349	4.79478	0.0243784	0.126281	0.116906	NA
ACTG2	ENSG00000163017	2.02191	-0.000984335	0.12319	0.925388	NA
ACTL6A	ENSG00000136518	3501.93	0.064007	0.098398	0.328765	0.727837
ACTL8	ENSG00000117148	303.591	0.614248	0.164619	1.07e-05	0.000753962
ACTN1	ENSG00000072110	10489.9	0.0672	0.111394	0.323221	0.723186
ACTN2	ENSG00000077522	1.865	0.00529449	0.123441	0.571552	NA
ACTN4	ENSG00000130402	29583.6	0.0120772	0.0961999	0.832717	0.95811
ACTR10	ENSG00000131966	1319.95	-0.0662256	0.113926	0.301827	0.706826
ACTR1A	ENSG00000138107	6077.49	-0.0760573	0.0793212	0.222603	0.634788
ACTR1B	ENSG00000115073	2663.93	-0.213784	0.124453	0.0140526	0.153634
ACTR2	ENSG00000138071	10339.5	0.0543495	0.10456	0.382543	0.762323
ACTR3	ENSG00000115091	13953.7	-0.119662	0.101053	0.0943645	0.435635
ACTR3B	ENSG00000133627	469.049	0.0476353	0.0970585	0.457341	0.811695
ACTR5	ENSG00000101442	416.348	0.0744461	0.105045	0.268031	0.679853
ACTR6	ENSG00000075089	768.745	-0.00615425	0.101022	0.911535	0.977202
ACTR8	ENSG00000113812	1019.68	0.0933506	0.0968644	0.171132	0.566638
ACVR1	ENSG00000115170	1954.75	-0.0632744	0.112532	0.304873	0.708469
ACVR1B	ENSG00000135503	692.511	-0.127358	0.134632	0.0955639	0.436458
ACVR1C	ENSG00000123612	214.909	-0.00720319	0.104053	0.896151	0.972803
ACVR2A	ENSG00000121989	230.643	0.0500049	0.113726	0.39727	0.773192
ACVR2B	ENSG00000114739	417.119	-0.0301416	0.109254	0.587949	0.879059
ACVR2B.AS1	ENSG00000229589	10.9929	-0.0055587	0.122058	0.784926	NA
ACVRL1	ENSG00000139567	4.48063	-0.0122253	0.123717	0.389356	NA
ACY1	ENSG00000243989	753.244	0.000449624	0.094961	0.995285	0.998093
ACY3	ENSG00000132744	2.83158	-0.00226283	0.123012	0.85718	NA
ACYP1	ENSG00000119640	204.226	0.134063	0.175026	0.0708624	0.379647
ACYP2	ENSG00000170634	299.39	-0.0677023	0.107944	0.302484	0.707045
ADA	ENSG00000196839	101.703	0.00902912	0.111339	0.853641	0.96338
ADAL	ENSG00000168803	934.65	0.0149512	0.0922282	0.807338	0.951922
ADAM10	ENSG00000137845	9264.14	0.080853	0.0867704	0.213936	0.624475
ADAM11	ENSG00000073670	8.10423	-0.00605995	0.122147	0.763128	NA
ADAM12	ENSG00000148848	21421.4	-0.0980419	0.135195	0.125415	0.49639
ADAM15	ENSG00000143537	3288.55	-0.0183345	0.0783313	0.759948	0.939609
ADAM17	ENSG00000151694	6685.54	-0.0748643	0.0922525	0.270657	0.680621
ADAM19	ENSG00000135074	3369.17	0.114956	0.122516	0.144207	0.530398
ADAM20	ENSG00000134007	6.89108	-0.00282607	0.122484	0.866452	NA
ADAM20P1	ENSG00000259158	2.23862	0.00323332	0.123284	0.753705	NA
ADAM21	ENSG00000139985	10.5282	0.0348596	0.128828	0.125271	NA
ADAM22	ENSG00000008277	74.7976	-0.0160009	0.114356	0.726206	0.931359
ADAM23	ENSG00000114948	10.2055	-0.0631508	0.146958	0.0053143	NA
ADAM28	ENSG00000042980	534.658	-0.113324	0.125588	0.123756	0.49386
ADAM32	ENSG00000197140	88.6362	-0.0499509	0.128042	0.257569	0.670334
ADAM8	ENSG00000151651	3984.54	-0.46406	0.128649	2.07e-05	0.00130485
ADAM9	ENSG00000168615	21436.7	-0.215105	0.118303	0.0135126	0.150134
ADAMTS1	ENSG00000154734	47083.3	-0.231851	0.103811	0.00496226	0.0813442
ADAMTS12	ENSG00000151388	42.5958	0.0199187	0.122841	0.457966	0.812107
ADAMTS13	ENSG00000160323	43.1741	0.00526083	0.117414	0.887516	0.970217
ADAMTS14	ENSG00000138316	644.426	-0.343727	0.171666	0.00326947	0.0604122
ADAMTS15	ENSG00000166106	5.07211	0.00256343	0.122633	0.874736	NA
ADAMTS16	ENSG00000145536	227.814	-0.0326569	0.11963	0.461385	0.813735
ADAMTS17	ENSG00000140470	189.167	0.125448	0.16331	0.0845217	0.413227
ADAMTS20	ENSG00000173157	420.889	0.116373	0.118927	0.116261	0.481513
ADAMTS3	ENSG00000156140	2.95184	0.00848696	0.123703	0.368351	NA
ADAMTS4	ENSG00000158859	2507.08	-0.366661	0.159171	0.00143356	0.0341627
ADAMTS5	ENSG00000154736	400.072	-0.166329	0.268367	0.0270733	0.222971
ADAMTS6	ENSG00000049192	3938.77	-0.116841	0.112027	0.110676	0.472277
ADAMTS7	ENSG00000136378	6.81146	-0.0148886	0.123424	0.439118	NA
ADAMTS7P4	ENSG00000218052	3.31496	0.0141519	0.12438	0.203126	NA
ADAMTS9	ENSG00000163638	9.33809	0.00865637	0.122349	0.670104	NA
ADAMTSL1	ENSG00000178031	5724.47	-0.325108	0.108259	0.000271864	0.010255
ADAMTSL2	ENSG00000197859	1.81842	-0.00591366	0.123422	0.567619	NA
ADAMTSL3	ENSG00000156218	4.62288	-0.0122349	0.123748	0.380702	NA
ADAMTSL4	ENSG00000143382	19.6625	0.0531266	0.136456	0.0890903	NA
ADAMTSL4.AS1	ENSG00000203804	23.1141	0.00304644	0.120429	0.913582	NA
ADAMTSL5	ENSG00000185761	190.568	0.00159652	0.115438	0.971281	0.992187
ADAP1	ENSG00000105963	16.7405	-0.00990893	0.12166	0.682812	NA
ADAP2	ENSG00000184060	4.90495	-0.018895	0.125134	0.138484	NA
ADAR	ENSG00000160710	7313.92	-0.365001	0.171961	0.00222887	0.0458351
ADARB1	ENSG00000197381	250.541	-0.0229997	0.11313	0.643354	0.903806
ADAT1	ENSG00000065457	1084.58	-0.115807	0.114268	0.115927	0.480713
ADAT2	ENSG00000189007	522.298	-0.116497	0.113352	0.112775	0.475871
ADAT3	ENSG00000213638	31.4126	0.0265206	0.121721	0.463297	0.815682
ADCK1	ENSG00000063761	165.455	0.00714901	0.10549	0.897923	0.973607
ADCK2	ENSG00000133597	1794.77	-0.202141	0.115659	0.0146406	0.156676
ADCK5	ENSG00000173137	335.948	-0.127482	0.141042	0.0950054	0.436458
ADCY1	ENSG00000164742	5.90836	-0.00657057	0.122669	0.701681	NA
ADCY10	ENSG00000143199	5.40628	0.00147794	0.123118	0.896564	NA
ADCY10P1	ENSG00000161912	99.6896	-0.0587282	0.129005	0.244992	0.655388
ADCY3	ENSG00000138031	300.987	0.768651	0.179731	9.71e-07	9.82e-05
ADCY6	ENSG00000174233	153.035	0.3634	0.379102	0.0100567	0.126217
ADCY7	ENSG00000121281	3313.02	-0.046158	0.0867	0.456976	0.811659
ADCY8	ENSG00000155897	11.8105	0.0629809	0.14579	0.016478	NA
ADCY9	ENSG00000162104	2057.06	-0.0108777	0.102219	0.848001	0.962313
ADCYAP1R1	ENSG00000078549	17.7826	-0.0217725	0.123616	0.394256	NA
ADD1	ENSG00000087274	3839.88	-0.0832513	0.0813302	0.18866	0.593309
ADD2	ENSG00000075340	5.9234	0.0100473	0.123379	0.480787	NA
ADD3	ENSG00000148700	21.4761	0.017177	0.123658	0.393714	NA
ADGRA1	ENSG00000197177	3.79146	0.00731676	0.12316	0.603573	NA
ADGRA2	ENSG00000020181	656.767	-0.0939843	0.129809	0.167749	0.561983
ADGRA3	ENSG00000152990	1976.85	0.20382	0.132918	0.0207461	0.191152
ADGRB1	ENSG00000181790	4.80433	0.00806464	0.123407	0.503686	NA
ADGRB2	ENSG00000121753	89.8797	-0.0493542	0.121567	0.343224	0.735634
ADGRD1	ENSG00000111452	7.56168	0.0251089	0.126731	0.0612288	NA
ADGRE1	ENSG00000174837	120.106	-0.21041	0.303203	0.0235809	0.204833
ADGRE2	ENSG00000127507	14.9977	0.0128365	0.12311	0.500073	NA
ADGRE4P	ENSG00000268758	10.141	-0.0552211	0.141208	0.00719447	NA
ADGRE5	ENSG00000123146	7425.93	0.0600958	0.119422	0.315795	0.716568
ADGRF3	ENSG00000173567	13.485	-0.00522988	0.122696	0.73508	NA
ADGRG1	ENSG00000205336	1891.57	0.0214537	0.106891	0.703101	0.923551
ADGRG3	ENSG00000182885	1.78082	-0.00280401	0.12336	0.75254	NA
ADGRG4	ENSG00000156920	7.13817	-0.00436397	0.122855	0.765877	NA
ADGRG6	ENSG00000112414	38.928	0.0431184	0.126518	0.286613	0.69441
ADGRL1	ENSG00000072071	325.239	0.0345309	0.118676	0.456635	0.811471
ADGRL1.AS1	ENSG00000267169	65.9811	0.00216629	0.114932	0.960841	0.990178
ADGRL4	ENSG00000162618	10.2974	-0.0172014	0.124454	0.237939	NA
ADGRV1	ENSG00000164199	6.28916	0.0127921	0.124325	0.155205	NA
ADH1C	ENSG00000248144	3.8129	0.0259233	0.127284	0.0151703	NA
ADH5	ENSG00000197894	6250.68	-0.0151515	0.0926358	0.806087	0.951722
ADHFE1	ENSG00000147576	63.5451	-0.567492	0.449525	0.00503369	0.0821208
ADI1	ENSG00000182551	2922.06	-0.23869	0.126937	0.0088948	0.116589
ADIPOR1	ENSG00000159346	3336.34	-0.113717	0.0941518	0.0984799	0.444103
ADIPOR2	ENSG00000006831	5703.37	0.067631	0.077065	0.269866	0.680068
ADIRF	ENSG00000148671	10.6061	-0.00020317	0.122139	0.989171	NA
ADIRF.AS1	ENSG00000272734	408.327	0.143954	0.151135	0.0717044	0.381283
ADK	ENSG00000156110	2657.25	0.0702541	0.0901838	0.285566	0.693473
ADM	ENSG00000148926	3.72879	-0.00296343	0.122832	0.836723	NA
ADM2	ENSG00000128165	103.044	0.0361291	0.125974	0.29144	0.698177
ADM5	ENSG00000224420	26.2778	0.0333665	0.125466	0.304346	0.708469
ADNP	ENSG00000101126	4591.95	0.0117227	0.120684	0.694341	0.920642
ADNP.AS1	ENSG00000259456	10.8729	-0.00306768	0.121716	0.88591	NA
ADNP2	ENSG00000101544	2350.57	-0.00203979	0.0852455	0.978141	0.993703
ADO	ENSG00000181915	1178.71	-0.197874	0.112877	0.0154168	0.162185
ADORA1	ENSG00000163485	28.2106	-0.00112776	0.12022	0.965619	0.990648
ADORA2A	ENSG00000128271	6.2705	0.0171445	0.124263	0.31025	NA
ADORA2B	ENSG00000170425	972.542	0.0103484	0.0882592	0.866278	0.965356
ADPGK	ENSG00000159322	3622.47	0.0781504	0.0869992	0.230144	0.641562
ADPGK.AS1	ENSG00000260898	2.91984	0.0052469	0.123187	0.673196	NA
ADPRH	ENSG00000144843	1310.83	-0.3609	0.119208	0.000216517	0.0085203
ADPRHL1	ENSG00000153531	30.7531	0.05322	0.133429	0.166003	0.559419
ADPRHL1.1	ENSG00000153531	30.7531	0.05322	0.133429	0.166003	0.559419
ADPRM	ENSG00000170222	149.384	0.00958212	0.107698	0.865446	0.965356
ADPRS	ENSG00000116863	1312.05	-0.0691235	0.103819	0.298702	0.703444
ADRA1B	ENSG00000170214	98.7217	-0.202552	0.291	0.0258101	0.217031
ADRA2C	ENSG00000184160	15.7144	-0.0195535	0.122955	0.453884	NA
ADRB2	ENSG00000169252	2.85319	0.00420981	0.123148	0.730224	NA
ADRM1	ENSG00000130706	3225.77	-0.00218262	0.0801763	0.962924	0.990178
ADSL	ENSG00000239900	3795.94	0.14317	0.125845	0.0719371	0.381773
ADSS1	ENSG00000185100	7.99605	-0.017166	0.124053	0.335611	NA
ADSS2	ENSG00000035687	2351.93	0.000696522	0.0839066	0.990735	0.99648
ADTRP	ENSG00000111863	75.6501	-0.025382	0.119379	0.52845	0.849612
AEBP1	ENSG00000106624	890.368	-0.0604112	0.126332	0.266639	0.679376
AEBP2	ENSG00000139154	842.691	-0.00711727	0.102994	0.898456	0.973728
AEN	ENSG00000181026	2285.89	-0.0756727	0.0936332	0.250125	0.661397
AFAP1	ENSG00000196526	2028.26	0.099171	0.135642	0.139934	0.523364
AFAP1L1	ENSG00000157510	11.0993	-0.0169293	0.12342	0.424613	NA
AFAP1L2	ENSG00000169129	8.00312	-0.0088258	0.122946	0.590344	NA
AFDN	ENSG00000130396	7715.17	0.0282773	0.0795241	0.645486	0.905057
AFDN.DT	ENSG00000198221	10.0526	-0.0122229	0.123709	0.377519	NA
AFF1	ENSG00000172493	3843.48	0.00956348	0.119148	0.783584	0.946021
AFF2	ENSG00000155966	9.18644	-0.0163991	0.12381	0.378017	NA
AFF3	ENSG00000144218	8.6631	0.000634609	0.122809	0.96615	NA
AFF4	ENSG00000072364	11282.9	0.0121248	0.09901	0.836666	0.959251
AFF4.DT	ENSG00000272023	1.77669	0.00836887	0.123835	0.287172	NA
AFG1L	ENSG00000135537	488.018	-0.101931	0.129383	0.149559	0.537287
AFG3L1P	ENSG00000223959	580.375	0.0467338	0.0994039	0.45548	0.810508
AFG3L2	ENSG00000141385	5401.02	0.0190805	0.0889234	0.766224	0.941805
AFMID	ENSG00000183077	651.931	0.0951801	0.129553	0.166242	0.559465
AFP	ENSG00000081051	35.0964	-0.0322289	0.123039	0.390407	0.769042
AFTPH	ENSG00000119844	1261.99	0.0156882	0.0905717	0.796455	0.949599
AGA	ENSG00000038002	706.123	-0.0450476	0.114174	0.428041	0.794437
AGAP1	ENSG00000157985	1449.36	-0.00661799	0.101821	0.875785	0.966971
AGAP1.IT1	ENSG00000235529	4.21108	0.000474329	0.122752	0.97611	NA
AGAP10P	ENSG00000230869	1.54362	0.00817226	0.123907	0.192471	NA
AGAP11	ENSG00000261011	3.06436	-0.00883271	0.124086	0.0380658	NA
AGAP12P	ENSG00000265018	2.53688	-0.000877421	0.123404	0.907832	NA
AGAP13P	ENSG00000243289	1.85197	-0.00592885	0.123447	0.554886	NA
AGAP2	ENSG00000135439	32.9398	-0.0235988	0.120318	0.526812	0.849306
AGAP2.AS1	ENSG00000255737	316.474	0.0250321	0.0962539	0.686244	0.917618
AGAP3	ENSG00000133612	3686.97	0.0466594	0.0884931	0.450428	0.806915
AGAP4	ENSG00000188234	203.079	0.0557511	0.11742	0.344795	0.735998
AGAP5	ENSG00000172650	69.9462	0.0669742	0.138564	0.150721	0.539318
AGAP6	ENSG00000204149	255.857	0.149745	0.155951	0.06471	0.362339
AGAP7P	ENSG00000264204	5.08091	0.0100368	0.123845	0.328299	NA
AGAP9	ENSG00000204172	135.177	0.0509822	0.118414	0.363634	0.750275
AGBL2	ENSG00000165923	35.2226	0.0808076	0.157469	0.0390729	0.273101
AGBL3	ENSG00000146856	41.4268	0.068984	0.141521	0.125602	0.496843
AGBL5	ENSG00000084693	1255.37	-0.0931572	0.0991918	0.175925	0.574839
AGER	ENSG00000204305	20.8207	0.00128691	0.120674	0.962996	NA
AGFG1	ENSG00000173744	4548.61	-0.0109835	0.0798728	0.854378	0.96338
AGFG2	ENSG00000106351	113.349	0.094903	0.148818	0.126096	0.497786
AGGF1	ENSG00000164252	1786.34	-0.377437	0.160644	0.00132384	0.0323382
AGGF1P1	ENSG00000214273	11.7279	0.0203259	0.124246	0.33704	NA
AGGF1P2	ENSG00000233435	6.7279	0.00769779	0.122778	0.656297	NA
AGK	ENSG00000006530	2637.82	-0.00887227	0.0772933	0.882622	0.968983
AGL	ENSG00000162688	1870.35	0.0784412	0.101223	0.247227	0.657496
AGMAT	ENSG00000116771	112.469	0.115358	0.171029	0.0772944	0.396126
AGO1	ENSG00000092847	2947.96	0.0425785	0.111653	0.463763	0.815752
AGO2	ENSG00000123908	7528.06	0.158045	0.181086	0.048297	0.306786
AGO3	ENSG00000126070	2593.29	0.0322415	0.103688	0.591284	0.881439
AGO4	ENSG00000134698	959.371	-0.399575	0.200055	0.00258478	0.0504216
AGPAT1	ENSG00000204310	1763.71	0.0974125	0.134906	0.153307	0.543052
AGPAT2	ENSG00000169692	1213.45	-0.010762	0.0850853	0.8608	0.964977
AGPAT3	ENSG00000160216	3926.55	0.0215113	0.0921416	0.728246	0.931783
AGPAT4	ENSG00000026652	2092.38	-0.092774	0.0889917	0.162061	0.554819
AGPAT5	ENSG00000155189	3176.65	0.213855	0.140597	0.0188465	0.181929
AGPS	ENSG00000018510	6185.88	0.0623982	0.08869	0.334572	0.730452
AGRN	ENSG00000188157	11239.6	-0.0489252	0.105326	0.494766	0.829865
AGT	ENSG00000135744	205.642	-0.000205604	0.100236	0.98625	0.995871
AGTPBP1	ENSG00000135049	2435.58	-0.029451	0.0862761	0.666196	0.912192
AGTR1	ENSG00000144891	27.0613	-0.0214956	0.121718	0.502454	0.834755
AGTRAP	ENSG00000177674	1113.4	-0.162171	0.117215	0.0414876	0.282311
AHCTF1	ENSG00000153207	6675.05	0.0781978	0.0782123	0.221156	0.632323
AHCTF1P1	ENSG00000226121	71.6662	0.0186082	0.114146	0.692845	0.920416
AHCY	ENSG00000101444	8132.16	0.250975	0.108334	0.00304953	0.0574833
AHCYL1	ENSG00000168710	5654.75	-0.0628304	0.0952051	0.328439	0.727837
AHCYL2	ENSG00000158467	372.4	0.00634612	0.109784	0.901423	0.974414
AHDC1	ENSG00000126705	889.823	0.0193036	0.12295	0.461024	0.813555
AHI1	ENSG00000135541	1409.02	0.0177649	0.0876815	0.775948	0.945105
AHNAK	ENSG00000124942	64030	0.00236475	0.103738	0.980632	0.994255
AHNAK2	ENSG00000185567	9933.19	-0.0565763	0.111927	0.362713	0.750275
AHR	ENSG00000106546	9234.38	0.053976	0.0774537	0.377089	0.759945
AHRR	ENSG00000063438	2263.35	0.0584911	0.0934812	0.369448	0.755277
AHSA1	ENSG00000100591	3601.25	0.0765323	0.0920416	0.244029	0.654274
AHSA2P	ENSG00000173209	882.86	-0.0145891	0.0959551	0.809597	0.952119
AIDA	ENSG00000186063	4162.1	0.0510184	0.114315	0.389011	0.767942
AIF1L	ENSG00000126878	6.83415	-0.00421254	0.122429	0.809402	NA
AIFM1	ENSG00000156709	5361.81	0.0633454	0.0913797	0.334405	0.730452
AIFM2	ENSG00000042286	1448.97	-0.0453752	0.0828267	0.467458	0.817565
AIFM3	ENSG00000183773	23.6453	0.028705	0.125033	0.308259	NA
AIG1	ENSG00000146416	2101.46	-0.193844	0.106879	0.0141966	0.154558
AIM2	ENSG00000163568	31.1962	-0.0317058	0.125027	0.315038	0.716568
AIMP1	ENSG00000164022	2713.29	0.0373683	0.101577	0.542559	0.857271
AIMP2	ENSG00000106305	1714.85	-0.180459	0.131177	0.0328854	0.249057
AIP	ENSG00000110711	1097.37	-0.0508457	0.0902491	0.427086	0.794437
AJM1	ENSG00000232434	132.059	0.0228246	0.113046	0.647909	0.905825
AJUBA	ENSG00000129474	384.821	0.477786	0.169024	0.000279853	0.0104319
AK1	ENSG00000106992	1007.91	-0.000229608	0.0835329	0.996066	0.998093
AK2	ENSG00000004455	9664.16	0.126154	0.0981491	0.0774252	0.396325
AK2P2	ENSG00000242272	1.88585	-0.00184069	0.123318	0.841673	NA
AK3	ENSG00000147853	1659.52	-0.016018	0.0807618	0.792855	0.948069
AK3P3	ENSG00000230042	6.93372	0.0127337	0.1233	0.476729	NA
AK4	ENSG00000162433	1752.85	0.0364275	0.0995426	0.549991	0.86064
AK4P1	ENSG00000263535	8.3976	-0.00161295	0.122048	0.932706	NA
AK5	ENSG00000154027	2.4233	-0.00260875	0.123258	0.794464	NA
AK6	ENSG00000085231	1046.05	0.0491474	0.101656	0.47569	0.819958
AK7	ENSG00000140057	20.7147	-0.00945756	0.122062	0.667715	NA
AK8	ENSG00000165695	12.5086	-0.0320108	0.127879	0.134662	NA
AK9	ENSG00000155085	173.677	0.0271747	0.112589	0.601277	0.885974
AKAP1	ENSG00000121057	2496.88	0.222501	0.108106	0.00666233	0.0984568
AKAP1.DT	ENSG00000263004	10.9115	0.0112493	0.122079	0.631461	NA
AKAP10	ENSG00000108599	1081.06	-0.0124968	0.0812906	0.838083	0.960008
AKAP11	ENSG00000023516	6793.57	0.00181652	0.105744	0.962778	0.990178
AKAP12	ENSG00000131016	2779.58	0.279496	0.116457	0.00196569	0.0418745
AKAP13	ENSG00000170776	16285.4	-0.0450803	0.106389	0.458928	0.812164
AKAP17A	ENSG00000197976	1682.38	0.0565687	0.0886311	0.38133	0.761601
AKAP3	ENSG00000111254	12.8071	-0.0163143	0.123312	0.440877	NA
AKAP5	ENSG00000179841	8.32026	0.0231371	0.125149	0.254188	NA
AKAP6	ENSG00000151320	133.876	0.0291112	0.113544	0.572623	0.872637
AKAP7	ENSG00000118507	101.384	0.218324	0.275182	0.0255893	0.215959
AKAP8	ENSG00000105127	1516.09	0.133563	0.100908	0.0663949	0.367871
AKAP8L	ENSG00000011243	1710.38	0.0558584	0.0891398	0.376929	0.759945
AKAP9	ENSG00000127914	7247.28	0.00319211	0.073624	0.958227	0.989892
AKIP1	ENSG00000166452	886.652	-0.0610533	0.0960127	0.350314	0.740523
AKIRIN1	ENSG00000174574	3023.77	-0.552933	0.149799	1.25e-05	0.000856655
AKIRIN2	ENSG00000135334	964.69	0.0972333	0.128762	0.158825	0.551684
AKNA	ENSG00000106948	714.278	0.155469	0.16261	0.0604252	0.347706
AKNAD1	ENSG00000162641	24.7324	-0.00598069	0.120114	0.8364	NA
AKR1A1	ENSG00000117448	3504.88	-0.149342	0.117924	0.056148	0.333115
AKR1B1	ENSG00000085662	7425.62	0.0655774	0.102758	0.318939	0.720184
AKR1B10	ENSG00000198074	359.889	-0.555763	0.277931	0.00176083	0.0392879
AKR1B15	ENSG00000227471	2.47238	0.0149393	0.124564	0.161173	NA
AKR1B1P1	ENSG00000229991	2.86236	0.00389897	0.123177	0.740248	NA
AKR1C1	ENSG00000187134	34.1152	-0.0275059	0.123475	0.389082	0.767942
AKR1C2	ENSG00000151632	3.33242	-0.00314553	0.123301	0.749211	NA
AKR1C3	ENSG00000196139	37.7348	-1.05996	0.526767	0.00114326	0.0292893
AKR1C7P	ENSG00000215267	4.08968	-0.0128487	0.123708	0.392279	NA
AKR1E2	ENSG00000165568	200.413	-0.115436	0.139998	0.11387	0.477693
AKR7A2	ENSG00000053371	3068.45	-0.0574582	0.0905849	0.36671	0.752814
AKR7A3	ENSG00000162482	39.7836	0.0222018	0.118516	0.58665	0.878787
AKR7L	ENSG00000211454	24.6346	-0.00432552	0.119057	0.892032	NA
AKT1	ENSG00000142208	3945.14	0.0157502	0.0844902	0.800471	0.950647
AKT1S1	ENSG00000204673	914.769	0.185759	0.22309	0.0368422	0.264918
AKT2	ENSG00000105221	3602.15	0.0115543	0.0801716	0.866814	0.965356
AKT3	ENSG00000117020	4091.24	-0.269464	0.100312	0.000971838	0.0264126
AKTIP	ENSG00000166971	739.501	0.0536575	0.107713	0.395296	0.771847
ALAD	ENSG00000148218	783.202	-0.080007	0.0990511	0.237062	0.648324
ALAS1	ENSG00000023330	1146.87	0.109378	0.104856	0.126516	0.498476
ALCAM	ENSG00000170017	105.743	0.683442	0.407538	0.00261992	0.0508167
ALDH16A1	ENSG00000161618	761.235	-0.136727	0.151778	0.0799036	0.400839
ALDH18A1	ENSG00000059573	7549.05	0.209228	0.0971811	0.00572126	0.088878
ALDH1A2	ENSG00000128918	4.12204	-0.00326888	0.123214	0.756463	NA
ALDH1A3	ENSG00000184254	30.0054	0.0609096	0.142887	0.0407052	0.279171
ALDH1B1	ENSG00000137124	2573.96	0.115518	0.103867	0.112263	0.47524
ALDH1L2	ENSG00000136010	2607.95	0.00119096	0.108971	0.982661	0.994724
ALDH2	ENSG00000111275	3.32252	0.00251633	0.123358	0.765027	NA
ALDH3A2	ENSG00000072210	1759.64	-0.0218319	0.0951279	0.721855	0.929987
ALDH3B1	ENSG00000006534	1022.91	-0.331148	0.146698	0.00202123	0.0424615
ALDH4A1	ENSG00000159423	1090.32	-0.125703	0.1232	0.0967925	0.438958
ALDH6A1	ENSG00000119711	1271.29	-0.156462	0.114225	0.0452079	0.296468
ALDH7A1	ENSG00000164904	2331.64	0.0696332	0.0874418	0.285797	0.693911
ALDH8A1	ENSG00000118514	3.28671	0.012741	0.12414	0.254252	NA
ALDH9A1	ENSG00000143149	3473.74	-0.03448	0.0856896	0.583831	0.877634
ALDOA	ENSG00000149925	27624.2	0.180254	0.127737	0.0319738	0.24542
ALDOC	ENSG00000109107	627.871	0.229727	0.173642	0.0204027	0.189523
ALG1	ENSG00000033011	1113.98	-2.93e-05	0.0821668	0.998654	0.999282
ALG10	ENSG00000139133	504.748	0.0443575	0.104637	0.473255	0.819529
ALG10B	ENSG00000175548	1017.04	0.0945934	0.103891	0.174473	0.572287
ALG11	ENSG00000253710	883.622	-0.0216186	0.084941	0.727744	0.931585
ALG12	ENSG00000182858	575.436	-0.116168	0.121554	0.118009	0.485073
ALG13	ENSG00000101901	864.771	0.129483	0.149553	0.108335	0.466219
ALG14	ENSG00000172339	331.899	0.135038	0.195774	0.0534844	0.326477
ALG14.AS1	ENSG00000230427	4.56169	-0.012317	0.12366	0.404791	NA
ALG1L	ENSG00000189366	3.59769	0.00943905	0.123423	0.490725	NA
ALG1L2	ENSG00000251287	3.14523	0.000623677	0.12328	0.949624	NA
ALG2	ENSG00000119523	1633.8	0.0189166	0.0871463	0.76287	0.941043
ALG3	ENSG00000214160	1743.44	0.0632463	0.104273	0.33514	0.730452
ALG5	ENSG00000120697	1924.16	-0.044433	0.101585	0.479122	0.821181
ALG6	ENSG00000088035	901.63	0.0403455	0.101513	0.513175	0.840045
ALG8	ENSG00000159063	1312.89	-0.0205624	0.0931712	0.738305	0.933612
ALG9	ENSG00000086848	1268.08	0.00158155	0.08845	0.961763	0.990178
ALKBH1	ENSG00000100601	299.181	0.078174	0.116663	0.240515	0.650904
ALKBH2	ENSG00000189046	678.105	0.227197	0.157484	0.0183207	0.179076
ALKBH3	ENSG00000166199	674.837	0.0415881	0.0982917	0.510436	0.838586
ALKBH4	ENSG00000160993	403.022	-0.0239395	0.0963768	0.695944	0.920742
ALKBH5	ENSG00000091542	3584.82	-0.0890428	0.0878795	0.174916	0.573082
ALKBH6	ENSG00000239382	373.162	0.0321539	0.10083	0.599642	0.885245
ALKBH7	ENSG00000125652	529.934	-0.00735482	0.102277	0.899421	0.973786
ALKBH8	ENSG00000137760	615.988	0.0675053	0.102221	0.306277	0.709829
ALLC	ENSG00000151360	2.0512	0.00360265	0.12331	0.72507	NA
ALMS1	ENSG00000116127	1802.12	0.0532453	0.116255	0.365808	0.751935
ALMS1.IT1	ENSG00000230002	34.3789	0.0265893	0.121451	0.471094	0.818751
ALOX12.AS1	ENSG00000215067	48.3201	-0.0207097	0.120438	0.554468	0.862655
ALOX5	ENSG00000012779	7.90647	-0.0167737	0.123659	0.399808	NA
ALOX5AP	ENSG00000132965	105.128	-0.330808	0.289232	0.0111648	0.133733
ALOXE3	ENSG00000179148	4.97769	0.0202806	0.125224	0.177573	NA
ALPK1	ENSG00000073331	1049.37	-0.228614	0.129453	0.0105241	0.129582
ALPK2	ENSG00000198796	341.547	-0.202437	0.181564	0.0311928	0.242042
ALPK3	ENSG00000136383	137.026	0.00690778	0.122267	0.733239	0.932566
ALPL	ENSG00000162551	3.41663	-0.00395405	0.122978	0.77043	NA
ALS2	ENSG00000003393	2920.89	0.00571987	0.0814479	0.927017	0.981927
ALS2CL	ENSG00000178038	24.7193	0.0237799	0.123	0.42853	NA
ALX1	ENSG00000180318	106.857	-0.0184165	0.110913	0.718816	0.92958
ALX4	ENSG00000052850	3.82549	0.0125947	0.123901	0.33941	NA
ALYREF	ENSG00000183684	3660.71	0.0359819	0.0857896	0.567055	0.869202
AMACR	ENSG00000242110	424.297	-0.148079	0.126795	0.0622762	0.354546
AMBRA1	ENSG00000110497	1429.1	-0.109601	0.105729	0.125165	0.496262
AMD1	ENSG00000123505	7684.42	-0.0299904	0.0861336	0.62592	0.897046
AMD1P3	ENSG00000249286	4.01058	0.012613	0.123967	0.318047	NA
AMDHD1	ENSG00000139344	3.00691	0.00460364	0.123266	0.681625	NA
AMDHD2	ENSG00000162066	953.511	-0.188264	0.141633	0.0313551	0.242443
AMFR	ENSG00000159461	7685.01	-0.0830698	0.091401	0.209876	0.61964
AMH	ENSG00000104899	37.2091	0.0520934	0.132457	0.180722	0.582797
AMIGO1	ENSG00000181754	122.323	-0.0718548	0.12673	0.234244	0.645643
AMIGO2	ENSG00000139211	4224.24	0.117298	0.105262	0.106836	0.464271
AMIGO3	ENSG00000176020	3.2776	-0.0146545	0.124871	0.0102485	NA
AMMECR1	ENSG00000101935	3827.67	0.628739	0.105461	1.6e-10	4.45e-08
AMMECR1.IT1	ENSG00000224142	1.86472	-0.00502537	0.123453	0.585345	NA
AMMECR1L	ENSG00000144233	1898.53	-0.0635707	0.0832743	0.315308	0.716568
AMN1	ENSG00000151743	388.997	0.00613864	0.0987625	0.918965	0.979813
AMOT	ENSG00000126016	1058.6	0.156138	0.167702	0.0589621	0.343171
AMOTL1	ENSG00000166025	5799.66	0.0272189	0.0949585	0.607065	0.889429
AMOTL2	ENSG00000114019	3615.02	0.0419644	0.0881027	0.498787	0.831921
AMPD2	ENSG00000116337	2887.71	0.0244815	0.0862702	0.635512	0.900051
AMPD3	ENSG00000133805	376.993	0.00230785	0.101082	0.969645	0.991885
AMPH	ENSG00000078053	42.2537	-0.0555781	0.135032	0.146214	0.533426
AMT	ENSG00000145020	61.4197	-0.0233746	0.118701	0.565342	0.868685
AMY2B	ENSG00000240038	14.704	-0.016983	0.123323	0.430979	NA
AMZ1	ENSG00000174945	450.932	-0.252603	0.252018	0.0195723	0.186132
AMZ2	ENSG00000196704	2542.36	-0.042263	0.0994415	0.484905	0.824272
AMZ2P1	ENSG00000214174	204.251	0.02076	0.102689	0.723885	0.930671
ANAPC1	ENSG00000153107	4595.73	0.167537	0.0933012	0.0202053	0.188423
ANAPC10	ENSG00000164162	614.204	0.0263879	0.101404	0.664085	0.911054
ANAPC11	ENSG00000141552	2425.77	-0.119681	0.12402	0.109942	0.470874
ANAPC13	ENSG00000129055	1990.76	-0.013303	0.0873206	0.831993	0.95811
ANAPC15	ENSG00000110200	546.934	0.0690965	0.12102	0.267957	0.679853
ANAPC16	ENSG00000166295	2320.49	-0.0554971	0.101771	0.387519	0.766792
ANAPC1P1	ENSG00000233673	3.8069	-0.00284788	0.122899	0.836201	NA
ANAPC1P2	ENSG00000231259	293.445	0.051377	0.106899	0.414974	0.785701
ANAPC1P4	ENSG00000234231	559.257	-0.121303	0.122965	0.105854	0.46239
ANAPC1P5	ENSG00000275597	2.02317	0.00463577	0.123471	0.594691	NA
ANAPC2	ENSG00000176248	932.755	-0.00439184	0.0859183	0.943862	0.986745
ANAPC4	ENSG00000053900	894.934	0.0809843	0.106971	0.226452	0.63736
ANAPC5	ENSG00000089053	6918.88	0.00475273	0.0864401	0.927125	0.981927
ANAPC7	ENSG00000196510	2320.22	-0.0560944	0.0827427	0.374873	0.75859
ANG	ENSG00000214274	30.8873	0.0168754	0.120542	0.606821	0.889414
ANGEL1	ENSG00000013523	436.612	-0.111889	0.155493	0.101656	0.45191
ANGEL2	ENSG00000174606	1490.58	-0.0567579	0.0882322	0.375985	0.759816
ANGPT1	ENSG00000154188	3.54669	0.00554788	0.12326	0.63458	NA
ANGPTL2	ENSG00000136859	16927.8	-0.392084	0.127054	0.00017563	0.00735653
ANGPTL4	ENSG00000167772	24.6106	-0.0353534	0.126022	0.285426	NA
ANGPTL6	ENSG00000130812	7.00811	-0.00282712	0.122434	0.868901	NA
ANK1	ENSG00000029534	78.9452	-0.0932497	0.153756	0.104672	0.460274
ANK2	ENSG00000145362	5079.09	-0.403895	0.129432	0.000134702	0.00598877
ANK3	ENSG00000151150	9965.74	0.0376978	0.0991601	0.545765	0.859266
ANKAR	ENSG00000151687	105.159	-0.029537	0.117127	0.52674	0.84929
ANKDD1A	ENSG00000166839	265.1	-0.298302	0.239023	0.012349	0.142541
ANKDD1B	ENSG00000189045	3.62226	-0.00627295	0.123256	0.605436	NA
ANKEF1	ENSG00000132623	754.518	-0.0278266	0.0923909	0.655394	0.908292
ANKFN1	ENSG00000153930	40.7948	0.0405231	0.125273	0.315794	0.716568
ANKFY1	ENSG00000185722	1945.73	-0.0689191	0.125407	0.27364	0.683427
ANKH	ENSG00000154122	1960.28	-0.103198	0.111382	0.145821	0.533258
ANKHD1	ENSG00000131503	2691.12	0.067526	0.126381	0.251041	0.662864
ANKHD1.EIF4EBP3	ENSG00000254996	606.852	0.119401	0.170525	0.0782621	0.398094
ANKIB1	ENSG00000001629	5197.72	-0.0519993	0.0829101	0.399615	0.774573
ANKLE1	ENSG00000160117	176.973	0.42982	0.221109	0.00267054	0.0515788
ANKLE2	ENSG00000176915	4570.8	-0.0729543	0.0803819	0.246476	0.656714
ANKMY1	ENSG00000144504	327.156	-0.0341224	0.115683	0.496937	0.830606
ANKMY2	ENSG00000106524	1121.46	-0.00199458	0.0952083	0.970997	0.992187
ANKRA2	ENSG00000164331	363.294	-0.0132745	0.105361	0.810302	0.952458
ANKRD1	ENSG00000148677	5928.56	-0.433524	0.145725	0.000198183	0.00810238
ANKRD10	ENSG00000088448	6937.47	-0.465813	0.0970744	1.21e-07	1.56e-05
ANKRD10.IT1	ENSG00000229152	155.469	-0.120499	0.176396	0.0701932	0.378699
ANKRD11	ENSG00000167522	6706.72	0.0553872	0.119087	0.338974	0.73352
ANKRD12	ENSG00000101745	1476.98	0.00846368	0.0870942	0.893126	0.971405
ANKRD13A	ENSG00000076513	3664.6	0.0146247	0.0766663	0.808032	0.951936
ANKRD13B	ENSG00000198720	448.571	0.0279939	0.113263	0.586911	0.878787
ANKRD13C	ENSG00000118454	3226.14	-0.199057	0.119335	0.0177535	0.17734
ANKRD13D	ENSG00000172932	980.829	-0.0298758	0.0879433	0.644315	0.904236
ANKRD16	ENSG00000134461	180.257	0.0490454	0.112856	0.40863	0.781163
ANKRD17	ENSG00000132466	10586.6	0.101949	0.132681	0.188531	0.593309
ANKRD18CP	ENSG00000159712	6.78754	0.00951314	0.122696	0.616844	NA
ANKRD18DP	ENSG00000226435	23.1621	0.00954799	0.120193	0.752988	NA
ANKRD2	ENSG00000165887	2.59902	0.00205287	0.123305	0.830576	NA
ANKRD20A17P	ENSG00000251056	2.29942	-0.00374075	0.123306	0.713031	NA
ANKRD20A5P	ENSG00000186481	69.1641	-0.0173365	0.119995	0.612245	0.89109
ANKRD23	ENSG00000163126	70.2488	0.00273505	0.117186	0.944507	0.986745
ANKRD24	ENSG00000089847	46.5675	-0.0156279	0.119482	0.652566	0.907541
ANKRD26	ENSG00000107890	1669.56	0.0262822	0.0902762	0.785941	0.946304
ANKRD26P1	ENSG00000261239	3.94493	-0.00745978	0.123435	0.498891	NA
ANKRD26P4	ENSG00000229427	2.02502	-0.00406003	0.12332	0.689996	NA
ANKRD27	ENSG00000105186	3827.08	0.239035	0.10977	0.00439338	0.0743391
ANKRD28	ENSG00000206560	5809.5	-0.0461816	0.0869142	0.469541	0.818325
ANKRD29	ENSG00000154065	79.5364	0.0367403	0.119824	0.43241	0.795448
ANKRD30B	ENSG00000180777	376.142	-0.441444	0.211548	0.00187967	0.0408708
ANKRD30BL	ENSG00000163046	2.37124	-0.00893168	0.123755	0.356809	NA
ANKRD30BP1	ENSG00000175302	11.7172	-0.0167839	0.12334	0.438227	NA
ANKRD31	ENSG00000145700	10.7517	0.0250386	0.125323	0.260611	NA
ANKRD33B	ENSG00000164236	35.075	0.0338052	0.123376	0.37713	0.759945
ANKRD34A	ENSG00000272031	43.2344	0.0144414	0.119831	0.667724	0.912254
ANKRD36	ENSG00000135976	1074.37	0.0617356	0.0986526	0.346821	0.737149
ANKRD36B	ENSG00000196912	462.211	0.149079	0.17069	0.0631052	0.357361
ANKRD36BP2	ENSG00000230006	10.7168	0.0189293	0.123664	0.39722	NA
ANKRD36C	ENSG00000174501	1031.63	0.153756	0.139083	0.0601105	0.346772
ANKRD37	ENSG00000186352	170.279	-0.0376104	0.111535	0.503236	0.835105
ANKRD39	ENSG00000213337	369.995	0.0164432	0.0955151	0.785335	0.946037
ANKRD40	ENSG00000154945	3826.45	-0.150839	0.0905559	0.0313113	0.242378
ANKRD42	ENSG00000137494	343.413	-0.0756072	0.110239	0.25682	0.669307
ANKRD44	ENSG00000065413	631.544	-0.00675121	0.102228	0.905121	0.974872
ANKRD45	ENSG00000183831	3.71606	-0.00454234	0.123016	0.735215	NA
ANKRD46	ENSG00000186106	483.8	-0.00360144	0.104007	0.945676	0.987079
ANKRD49	ENSG00000168876	490.106	0.0499179	0.111683	0.409196	0.781273
ANKRD49P1	ENSG00000228446	9.86528	-0.0041479	0.122027	0.835797	NA
ANKRD50	ENSG00000151458	2530.52	0.0189998	0.104394	0.684517	0.91656
ANKRD52	ENSG00000139645	2015.12	-0.00449275	0.121631	0.835145	0.958392
ANKRD54	ENSG00000100124	785.541	0.0355251	0.0903634	0.574259	0.873273
ANKRD6	ENSG00000135299	6.12682	0.0141907	0.124341	0.196195	NA
ANKRD61	ENSG00000157999	5.05918	-0.0113721	0.123373	0.474658	NA
ANKRD7	ENSG00000106013	2.47547	-0.00959927	0.123805	0.34181	NA
ANKRD9	ENSG00000156381	450.978	-0.120453	0.138531	0.105647	0.462276
ANKS1A	ENSG00000064999	1340.81	0.043648	0.0965729	0.490914	0.827362
ANKS1B	ENSG00000185046	2.61571	0.0077235	0.123622	0.415249	NA
ANKS3	ENSG00000168096	549.516	0.110244	0.119622	0.131526	0.508194
ANKS6	ENSG00000165138	2218.84	-0.00421769	0.0774782	0.943965	0.986745
ANKZF1	ENSG00000163516	933.749	0.160877	0.125957	0.0472548	0.302882
ANLN	ENSG00000011426	23055.3	-0.0851743	0.0919783	0.238757	0.649236
ANO10	ENSG00000160746	1516.65	-0.0995644	0.0938409	0.144223	0.530398
ANO2	ENSG00000047617	2.74619	0.00104469	0.12332	0.904826	NA
ANO3	ENSG00000134343	2.39629	-0.00803676	0.123619	0.423563	NA
ANO4	ENSG00000151572	6.55007	-0.010524	0.123121	0.527021	NA
ANO6	ENSG00000177119	11689.9	-0.171284	0.0928017	0.0180319	0.178073
ANO7	ENSG00000146205	58.4363	0.0148851	0.120407	0.643272	0.903784
ANO7L1	ENSG00000237276	9.8625	0.0129964	0.122762	0.541356	NA
ANO8	ENSG00000074855	354.621	-0.0989725	0.134048	0.150448	0.539034
ANP32A	ENSG00000140350	4215.5	0.165212	0.147701	0.0506061	0.315826
ANP32B	ENSG00000136938	1476.76	0.0373507	0.127123	0.252892	0.666135
ANP32E	ENSG00000143401	2592.61	0.108079	0.150943	0.112706	0.475871
ANPEP	ENSG00000166825	4.11854	0.0190061	0.125202	0.129701	NA
ANTKMT	ENSG00000103254	261.294	-0.276872	0.179823	0.0105524	0.129697
ANTXR1	ENSG00000169604	2312.63	0.0589025	0.1259	0.273236	0.683091
ANTXR2	ENSG00000163297	8997.86	-0.562378	0.103122	3.17e-09	6.27e-07
ANXA1	ENSG00000135046	46512.7	-0.0273145	0.0959434	0.657413	0.908904
ANXA10	ENSG00000109511	29.0111	-0.0211737	0.121931	0.496744	0.830606
ANXA11	ENSG00000122359	1141.73	-0.03998	0.0967668	0.52611	0.848975
ANXA2	ENSG00000182718	81367.1	-0.0878582	0.102261	0.206768	0.616333
ANXA2P1	ENSG00000213406	7.51483	-0.0146059	0.123293	0.458376	NA
ANXA2P2	ENSG00000231991	18.1677	-0.0288707	0.124961	0.314524	NA
ANXA2P3	ENSG00000216740	2.50018	-0.00275953	0.123123	0.813664	NA
ANXA2R	ENSG00000177721	30.5665	0.00234073	0.118235	0.947871	0.987425
ANXA3	ENSG00000138772	1.82663	0.00927354	0.124011	0.179584	NA
ANXA4	ENSG00000196975	2386.21	0.078093	0.121886	0.232213	0.643675
ANXA5	ENSG00000164111	17880.8	-0.117925	0.10722	0.120241	0.489097
ANXA6	ENSG00000197043	15490.6	-0.149196	0.0999284	0.0423018	0.284828
ANXA7	ENSG00000138279	6997.75	-0.12903	0.11575	0.086163	0.416333
ANXA9	ENSG00000143412	17.9259	0.0250466	0.123681	0.387871	NA
AOC2	ENSG00000131480	40.3163	0.0371459	0.127322	0.242156	0.652712
AOC3	ENSG00000131471	8.28792	0.00288415	0.122527	0.862097	NA
AOPEP	ENSG00000148120	2664.64	0.10579	0.10221	0.140672	0.524051
AOX1	ENSG00000138356	194.686	-0.93388	0.289744	5.03e-05	0.00267371
AP1AR	ENSG00000138660	1206.89	-0.00703605	0.0919874	0.907384	0.975324
AP1B1	ENSG00000100280	4443.93	0.0213972	0.0813585	0.704219	0.924626
AP1G1	ENSG00000166747	7711.72	0.0418152	0.0965525	0.505844	0.835614
AP1G2	ENSG00000213983	739.454	0.0117411	0.0951201	0.848628	0.962468
AP1M1	ENSG00000072958	4108.32	0.0119886	0.0858868	0.784496	0.946021
AP1S1	ENSG00000106367	2911.24	-0.119513	0.10658	0.0956296	0.436458
AP1S2	ENSG00000182287	4382.56	-1.09944	0.133763	5.4e-18	5.27e-15
AP1S3	ENSG00000152056	267.142	-0.383327	0.242808	0.0053156	0.0848942
AP2A1	ENSG00000196961	4206.86	0.0282793	0.0969456	0.679757	0.915532
AP2A2	ENSG00000183020	2568.45	0.120579	0.102745	0.0945956	0.435827
AP2B1	ENSG00000006125	15047.4	0.0344376	0.110204	0.543253	0.857586
AP2M1	ENSG00000161203	14552.2	-0.0437726	0.0881581	0.489546	0.826716
AP2S1	ENSG00000042753	5490.25	0.0346557	0.0872595	0.64082	0.902295
AP3B1	ENSG00000132842	4658.58	0.0695566	0.07889	0.265924	0.679125
AP3B2	ENSG00000103723	33.4883	0.0116105	0.120653	0.693206	0.920598
AP3D1	ENSG00000065000	9747.78	-0.00387534	0.0864815	0.972375	0.992187
AP3M1	ENSG00000185009	3681.46	-0.0187923	0.0799887	0.757273	0.938729
AP3M2	ENSG00000070718	2780.09	-0.128326	0.0992295	0.0728757	0.384033
AP3S1	ENSG00000177879	2663.06	-0.0439272	0.0981698	0.482003	0.822671
AP3S2	ENSG00000157823	2790.23	-0.128266	0.0969331	0.0704264	0.379059
AP4B1	ENSG00000134262	1673.42	0.112869	0.108447	0.119033	0.487315
AP4E1	ENSG00000081014	1761.64	-0.265172	0.13177	0.00513096	0.0832996
AP4M1	ENSG00000221838	473.709	-0.0414284	0.0955601	0.51233	0.839683
AP4S1	ENSG00000100478	79.9579	-0.067716	0.133791	0.195892	0.602999
AP5B1	ENSG00000254470	666.559	0.0238408	0.100244	0.601025	0.885901
AP5M1	ENSG00000053770	1306.54	-0.081853	0.11744	0.225233	0.636954
AP5S1	ENSG00000125843	777.739	-0.0592466	0.0944936	0.362818	0.750275
AP5Z1	ENSG00000242802	1013.82	-0.0359509	0.0887082	0.565746	0.868776
APAF1	ENSG00000120868	955.632	0.170183	0.142981	0.0449074	0.295238
APBA1	ENSG00000107282	2.70529	-0.001366	0.123093	0.905619	NA
APBA3	ENSG00000011132	525.413	0.344637	0.157461	0.00223218	0.0458351
APBB1	ENSG00000166313	9.38362	-0.00654605	0.122004	0.75632	NA
APBB1IP	ENSG00000077420	13.2498	0.00385222	0.12121	0.876143	NA
APBB2	ENSG00000163697	2912.71	-0.00456247	0.0909875	0.939559	0.985837
APBB3	ENSG00000113108	296.762	-0.0382189	0.102664	0.532462	0.851483
APC	ENSG00000134982	5237.95	0.0124778	0.0926142	0.841554	0.960283
APC2	ENSG00000115266	31.6456	-0.053724	0.13433	0.147882	0.535668
APCDD1	ENSG00000154856	2.11898	-0.00105644	0.123264	0.908829	NA
APCDD1L.DT	ENSG00000231290	4.24192	-0.00350751	0.123072	0.773445	NA
APEH	ENSG00000164062	2212.63	0.00512282	0.0841584	0.946705	0.987176
APEX1	ENSG00000100823	1532.2	0.127201	0.170898	0.0780511	0.3975
APEX2	ENSG00000169188	1103.64	0.233643	0.142409	0.0130796	0.146757
APH1A	ENSG00000117362	3455.49	-0.00917964	0.0888209	0.879915	0.968346
APH1B	ENSG00000138613	1413.9	-0.34885	0.156172	0.00195694	0.0418745
API5	ENSG00000166181	5467.91	-0.00801645	0.0759718	0.885152	0.969733
APIP	ENSG00000149089	1046.85	-0.0207873	0.0966954	0.732552	0.932566
APLF	ENSG00000169621	260.984	-0.106097	0.124151	0.141352	0.525291
APLN	ENSG00000171388	45.896	0.0465073	0.126475	0.287563	0.695478
APLP1	ENSG00000105290	86.5285	0.0549372	0.131972	0.20114	0.610211
APLP2	ENSG00000084234	15118.1	-0.107303	0.0849465	0.092442	0.430965
APMAP	ENSG00000101474	10202.8	-0.0790205	0.0968842	0.223659	0.636006
APOBEC3B	ENSG00000179750	161.529	0.0435456	0.128002	0.251057	0.662864
APOBEC3C	ENSG00000244509	511.352	0.00702287	0.112449	0.89035	0.970843
APOBEC3D	ENSG00000243811	9.88989	-0.00358283	0.122549	0.82576	NA
APOBEC3F	ENSG00000128394	26.2238	0.0217937	0.12137	0.516057	0.842208
APOBEC3G	ENSG00000239713	2.41641	0.00427348	0.123401	0.65133	NA
APOBR	ENSG00000184730	2.13601	0.0120726	0.124074	0.259814	NA
APOC1	ENSG00000130208	14.9257	0.0132455	0.123051	0.505244	NA
APOE	ENSG00000130203	7.87942	-0.00221936	0.12248	0.892887	NA
APOL1	ENSG00000100342	339.165	-0.795112	0.186161	9.6e-07	9.79e-05
APOL2	ENSG00000128335	1214.9	-0.320649	0.118909	0.000688137	0.0202511
APOL3	ENSG00000128284	355.329	-0.305328	0.173175	0.00623383	0.094571
APOL6	ENSG00000221963	3879.43	-0.117463	0.0980133	0.0972308	0.440468
APOLD1	ENSG00000178878	5879.04	0.16558	0.100304	0.0232582	0.203587
APOM	ENSG00000204444	23.4312	0.017373	0.120704	0.593476	NA
APOO	ENSG00000184831	699.166	0.0182877	0.104688	0.750583	0.935877
APOOL	ENSG00000155008	941.519	-0.000888346	0.120618	0.968388	0.991403
APP	ENSG00000142192	22332.2	-0.0892586	0.0811534	0.166357	0.559465
APP.DT	ENSG00000273492	2.21147	-0.00820148	0.123594	0.430496	NA
APPBP2	ENSG00000062725	3067.66	-0.051681	0.0952154	0.405878	0.778866
APPL1	ENSG00000157500	5478.92	0.00965154	0.0863529	0.883767	0.969433
APPL2	ENSG00000136044	1032.11	-0.00287514	0.0966464	0.958215	0.989892
APRT	ENSG00000198931	3155.45	0.0374717	0.083899	0.549195	0.86063
APTR	ENSG00000214293	183.167	0.0375701	0.110848	0.51181	0.839295
APTX	ENSG00000137074	991.169	-0.0368607	0.089006	0.558738	0.864256
AQP1	ENSG00000240583	774.754	-0.382203	0.119321	0.000113746	0.00519465
AQP11	ENSG00000178301	20.2483	-0.0171907	0.121108	0.577929	NA
AQP3	ENSG00000165272	38.3168	-0.0389821	0.12529	0.314526	0.716568
AQR	ENSG00000021776	5119.65	0.124065	0.0969803	0.0770748	0.395909
AR	ENSG00000169083	130.144	0.0254763	0.113681	0.610946	0.891015
ARAF	ENSG00000078061	1220.47	-0.0567337	0.101344	0.378511	0.76011
ARAP1	ENSG00000186635	2090.96	-0.150135	0.159565	0.063795	0.359666
ARAP2	ENSG00000047365	211.586	-0.0232374	0.105419	0.684471	0.91656
ARAP3	ENSG00000120318	886.735	-0.0337089	0.104691	0.571287	0.871658
ARC	ENSG00000198576	15.7581	0.0266369	0.125796	0.228909	NA
ARCN1	ENSG00000095139	10367	0.0579399	0.100169	0.371789	0.757093
AREG	ENSG00000109321	679.873	0.00213365	0.0909587	0.972907	0.992206
AREL1	ENSG00000119682	2840.69	-0.0369676	0.0840953	0.551819	0.861154
ARF1	ENSG00000143761	10864.6	0.0762574	0.105599	0.258948	0.67121
ARF3	ENSG00000134287	3073.84	0.199293	0.121802	0.0186745	0.180781
ARF4	ENSG00000168374	11145.4	-0.0181669	0.0754821	0.748464	0.935642
ARF4.AS1	ENSG00000272146	16.2414	0.0191403	0.123181	0.440598	NA
ARF5	ENSG00000004059	3342.1	-0.044995	0.0818258	0.46954	0.818325
ARF6	ENSG00000165527	4298.76	-0.0919723	0.106452	0.178081	0.578148
ARFGAP1	ENSG00000101199	4046.55	-0.0969258	0.0895941	0.145776	0.533236
ARFGAP2	ENSG00000149182	2531.82	-0.0463462	0.0837209	0.458767	0.812131
ARFGAP3	ENSG00000242247	2928.47	-0.040964	0.0981344	0.529472	0.849787
ARFGEF1	ENSG00000066777	4092.27	-0.0625965	0.109657	0.328085	0.727837
ARFGEF1.DT	ENSG00000271966	8.65897	-0.0032025	0.121792	0.878872	NA
ARFGEF2	ENSG00000124198	5488.46	-0.029293	0.0747186	0.627323	0.897631
ARFGEF3	ENSG00000112379	1043.05	-0.0508606	0.116664	0.370946	0.756592
ARFIP1	ENSG00000164144	1451.55	-0.000815968	0.0891332	0.992271	0.996732
ARFIP2	ENSG00000132254	1520.93	0.0847754	0.0925134	0.219447	0.629629
ARFRP1	ENSG00000101246	1269.41	-0.344129	0.122991	0.000456316	0.0151606
ARG2	ENSG00000081181	173.748	0.0755305	0.125393	0.229608	0.641222
ARGLU1	ENSG00000134884	2187.03	-0.00230432	0.0999129	0.941211	0.985907
ARHGAP1	ENSG00000175220	1739.11	0.0543888	0.124683	0.298545	0.703444
ARHGAP10	ENSG00000071205	2015.99	-0.485856	0.110766	8.2e-07	8.68e-05
ARHGAP11A	ENSG00000198826	6315.3	0.204803	0.115003	0.0136821	0.151524
ARHGAP12	ENSG00000165322	2714.9	0.0300627	0.0852765	0.62601	0.897046
ARHGAP15	ENSG00000075884	11.5849	0.00104841	0.121345	0.965921	NA
ARHGAP17	ENSG00000140750	1191.89	0.0122839	0.121392	0.649942	0.90688
ARHGAP18	ENSG00000146376	7694.99	-0.170954	0.0959961	0.0195801	0.186132
ARHGAP19	ENSG00000213390	727.527	0.62166	0.127248	6.3e-08	8.44e-06
ARHGAP19.SLIT1	ENSG00000269891	2.9873	-0.0164135	0.124798	0.140126	NA
ARHGAP21	ENSG00000107863	4954.75	-0.0502628	0.0860192	0.42791	0.794437
ARHGAP22	ENSG00000128805	2036.51	-0.171496	0.110408	0.0289859	0.231577
ARHGAP22.IT1	ENSG00000248682	5.2316	-0.00596985	0.123227	0.629987	NA
ARHGAP23	ENSG00000275832	845.359	0.0576027	0.128335	0.24352	0.653679
ARHGAP24	ENSG00000138639	68.3446	-0.0416061	0.120667	0.391382	0.769973
ARHGAP26	ENSG00000145819	708.646	-0.02254	0.102018	0.693902	0.920642
ARHGAP27	ENSG00000159314	810.37	-0.170109	0.138954	0.0433315	0.288112
ARHGAP27P1.BPTFP1.KPNA2P3	ENSG00000215769	182.633	-0.01623	0.102944	0.778081	0.945566
ARHGAP28	ENSG00000088756	137.443	-0.00747246	0.11222	0.87343	0.96617
ARHGAP29	ENSG00000137962	54.8009	0.0777559	0.146478	0.113179	0.4765
ARHGAP30	ENSG00000186517	784.875	-0.463216	0.149712	0.00012696	0.0056655
ARHGAP31	ENSG00000031081	1917.67	-0.00683769	0.105256	0.911889	0.977202
ARHGAP32	ENSG00000134909	1942.06	0.0834041	0.136521	0.176856	0.57627
ARHGAP33	ENSG00000004777	130.154	0.00329651	0.119418	0.920438	0.980633
ARHGAP35	ENSG00000160007	9422.72	0.00559301	0.0978869	0.926594	0.981927
ARHGAP39	ENSG00000147799	220.038	-0.011157	0.107989	0.833056	0.95811
ARHGAP4	ENSG00000089820	63.5933	0.0261896	0.121669	0.465732	0.81734
ARHGAP42	ENSG00000165895	73.706	0.0258359	0.118091	0.556193	0.862655
ARHGAP45	ENSG00000180448	603.233	-0.0606386	0.109445	0.341565	0.734766
ARHGAP5	ENSG00000100852	5195.63	0.0324457	0.0929349	0.606954	0.889414
ARHGAP5.AS1	ENSG00000258655	23.1029	0.0232104	0.122463	0.458519	NA
ARHGAP6	ENSG00000047648	557.764	0.00274978	0.0931534	0.965221	0.990627
ARHGAP9	ENSG00000123329	6.73348	-0.0236442	0.125804	0.166234	NA
ARHGDIA	ENSG00000141522	3488.41	0.0202055	0.121838	0.510399	0.838586
ARHGDIB	ENSG00000111348	3.84391	0.0152609	0.124392	0.229954	NA
ARHGDIG	ENSG00000242173	2.23166	-0.00861484	0.123631	0.420562	NA
ARHGEF1	ENSG00000076928	2429.93	0.148249	0.157572	0.0677736	0.371815
ARHGEF1.1	ENSG00000076928	2429.93	0.148249	0.157572	0.0677736	0.371815
ARHGEF10	ENSG00000104728	4735.25	0.207658	0.139994	0.0212547	0.193743
ARHGEF10L	ENSG00000074964	1029.43	-0.14426	0.127345	0.0687476	0.37475
ARHGEF11	ENSG00000132694	1011.12	0.0577099	0.109472	0.352142	0.741487
ARHGEF12	ENSG00000196914	13114.9	-0.0376989	0.0833524	0.534634	0.853153
ARHGEF16	ENSG00000130762	5.86658	0.0166698	0.124249	0.300377	NA
ARHGEF17	ENSG00000110237	1105.11	-0.0274635	0.109325	0.61377	0.8917
ARHGEF18	ENSG00000104880	2887.54	0.0131423	0.0747531	0.826432	0.957282
ARHGEF18.AS1	ENSG00000267852	1.84042	-0.00648152	0.123464	0.531509	NA
ARHGEF19	ENSG00000142632	102.992	0.194055	0.264473	0.0297335	0.234417
ARHGEF2	ENSG00000116584	10451.3	-0.0866751	0.0917857	0.195333	0.602301
ARHGEF2.AS2	ENSG00000273002	5.83029	-0.000417273	0.122323	0.979511	NA
ARHGEF25	ENSG00000240771	31.1172	0.0223784	0.120677	0.53216	0.851483
ARHGEF26	ENSG00000114790	117.609	0.0702301	0.146002	0.0793877	0.399752
ARHGEF28	ENSG00000214944	4.42337	0.00584349	0.122906	0.703347	NA
ARHGEF3	ENSG00000163947	1949.36	0.0558043	0.0819856	0.363311	0.750275
ARHGEF34P	ENSG00000204959	12.3142	-0.0203242	0.123635	0.39667	NA
ARHGEF35	ENSG00000213214	15.2731	0.001077	0.121219	0.966141	NA
ARHGEF35.AS1	ENSG00000244198	2.24617	-0.00984203	0.123829	0.322474	NA
ARHGEF37	ENSG00000183111	7.39988	-0.0187446	0.124355	0.302278	NA
ARHGEF39	ENSG00000137135	113.09	0.108905	0.166565	0.0819863	0.406605
ARHGEF4	ENSG00000136002	33.2087	0.0558681	0.138146	0.0774802	0.3964
ARHGEF40	ENSG00000165801	3753.06	-0.211975	0.135601	0.0180719	0.178073
ARHGEF5	ENSG00000050327	17.4348	-0.00622019	0.121126	0.802234	NA
ARHGEF6	ENSG00000129675	2682.58	-0.658146	0.104229	1.75e-11	6.27e-09
ARHGEF7	ENSG00000102606	2762.55	0.0540134	0.0979902	0.410727	0.782037
ARID1A	ENSG00000117713	2266.95	0.00886876	0.122313	0.675329	0.914117
ARID1B	ENSG00000049618	2924.8	0.0292815	0.114582	0.56065	0.86544
ARID2	ENSG00000189079	1763.09	0.0118666	0.101853	0.842359	0.960568
ARID3A	ENSG00000116017	166.319	0.0436118	0.123434	0.344345	0.735998
ARID3B	ENSG00000179361	234.745	0.238295	0.275311	0.0223032	0.199008
ARID4A	ENSG00000032219	554.903	0.0351485	0.0964491	0.576269	0.874159
ARID4B	ENSG00000054267	2606.22	-0.0918088	0.0944043	0.175415	0.573859
ARID5A	ENSG00000196843	1244.65	-0.326846	0.136255	0.00147654	0.0348225
ARID5B	ENSG00000150347	2408.93	0.0235288	0.103209	0.694343	0.920642
ARIH1	ENSG00000166233	5163.46	0.0349337	0.0854414	0.579489	0.875999
ARIH2	ENSG00000177479	2880.37	-0.0470841	0.0828646	0.451632	0.807623
ARIH2OS	ENSG00000221883	15.5242	0.0159052	0.121984	0.557575	NA
ARL1	ENSG00000120805	2573.97	0.0228454	0.0952752	0.714372	0.927327
ARL10	ENSG00000175414	141.105	-0.0602465	0.133821	0.188611	0.593309
ARL13B	ENSG00000169379	564.916	-0.285704	0.17146	0.00827217	0.111973
ARL14	ENSG00000179674	7.9236	0.0165906	0.123666	0.402379	NA
ARL14EP	ENSG00000152219	851.038	9.7e-05	0.0978719	0.997467	0.99849
ARL14EPL	ENSG00000268223	15.9316	-0.0167606	0.122324	0.522826	NA
ARL15	ENSG00000185305	719.093	-0.0205303	0.11371	0.667879	0.912254
ARL16	ENSG00000214087	564.615	-0.0350953	0.0993067	0.540653	0.856452
ARL17A	ENSG00000185829	314.822	0.106927	0.166682	0.0809628	0.403632
ARL17B	ENSG00000228696	160.867	-0.000122706	0.111496	0.996374	0.998093
ARL17B.1	ENSG00000228696	160.867	-0.000122706	0.111496	0.996374	0.998093
ARL17B.2	ENSG00000228696	160.867	-0.000122706	0.111496	0.996374	0.998093
ARL2	ENSG00000213465	2059.07	-0.0614186	0.0872575	0.338758	0.73352
ARL2BP	ENSG00000102931	5355.51	-0.0970979	0.109175	0.173456	0.570597
ARL3	ENSG00000138175	748.522	-0.0478094	0.0930421	0.454741	0.809898
ARL4A	ENSG00000122644	1154.12	-0.0644294	0.105645	0.322898	0.723173
ARL4AP5	ENSG00000218996	4.63761	0.000509961	0.123111	0.966883	NA
ARL4C	ENSG00000188042	6519.09	0.0342026	0.108499	0.55005	0.86064
ARL4D	ENSG00000175906	656.089	-0.103755	0.109296	0.145919	0.533279
ARL5A	ENSG00000162980	2852.62	0.0367852	0.0895868	0.559086	0.864256
ARL5B	ENSG00000165997	2149.31	-0.111508	0.0987832	0.11173	0.474614
ARL6	ENSG00000113966	331.674	-0.0254593	0.102735	0.668669	0.912552
ARL6IP1	ENSG00000170540	14203.1	0.0768173	0.10875	0.263564	0.675736
ARL6IP4	ENSG00000182196	3290.84	0.00550151	0.0820765	0.923563	0.981754
ARL6IP5	ENSG00000144746	5655.01	-0.0776577	0.119347	0.237399	0.648348
ARL6IP6	ENSG00000177917	1038.31	-0.0256447	0.102676	0.663725	0.910963
ARL8A	ENSG00000143862	333.215	-0.0705595	0.105967	0.287886	0.695522
ARL8B	ENSG00000134108	2312.69	-0.504567	0.14476	3.09e-05	0.00180149
ARL9	ENSG00000196503	6.10091	0.034446	0.129661	0.0498585	NA
ARLNC1	ENSG00000260896	16.2742	0.0469767	0.133976	0.0801712	NA
ARMC1	ENSG00000104442	3010.19	0.0075867	0.0945113	0.910231	0.976294
ARMC10	ENSG00000170632	4127.12	-0.00452139	0.089542	0.941491	0.985907
ARMC10P1	ENSG00000178660	1.65285	-0.00356407	0.123408	0.68535	NA
ARMC12	ENSG00000157343	2.60491	0.0127125	0.124092	0.27205	NA
ARMC2	ENSG00000118690	85.2898	-0.113455	0.173102	0.0716298	0.381283
ARMC5	ENSG00000140691	585.972	-0.0255066	0.0977729	0.673804	0.913702
ARMC6	ENSG00000105676	2027.68	0.191483	0.118124	0.0208887	0.191562
ARMC7	ENSG00000125449	366.226	-0.00667003	0.0970868	0.905836	0.974912
ARMC8	ENSG00000114098	1849.26	-0.044779	0.0947913	0.479279	0.821181
ARMC9	ENSG00000135931	991.889	-0.209925	0.120584	0.013946	0.153133
ARMCX1	ENSG00000126947	2077.29	-0.08135	0.103122	0.236174	0.647452
ARMCX2	ENSG00000184867	45.014	-0.0434166	0.126819	0.277321	0.686654
ARMCX3	ENSG00000102401	4040.89	-0.226724	0.119332	0.00942885	0.121234
ARMCX4	ENSG00000196440	396.084	0.0233821	0.110733	0.659032	0.909175
ARMCX5	ENSG00000125962	521.751	-0.0398179	0.104164	0.513293	0.840045
ARMCX5.GPRASP2	ENSG00000271147	171.634	-0.0549018	0.116008	0.354694	0.743757
ARMCX6	ENSG00000198960	1.7955	0.0092572	0.123913	0.187189	NA
ARMH1	ENSG00000198520	9.87259	-0.00606455	0.121683	0.787758	NA
ARMH3	ENSG00000120029	932.674	-0.0595011	0.0999245	0.360793	0.749039
ARMH4	ENSG00000139971	39.4637	-0.0277035	0.126718	0.149481	0.537287
ARMT1	ENSG00000146476	1474.27	-0.0501572	0.107124	0.416958	0.787057
ARNT	ENSG00000143437	1466.59	0.0460411	0.100775	0.452371	0.808524
ARNT2	ENSG00000172379	1300.12	-0.12637	0.155021	0.0895347	0.423924
ARNTL	ENSG00000133794	1091.32	-0.0613974	0.090868	0.343449	0.735834
ARNTL2	ENSG00000029153	7955.64	-0.218036	0.110498	0.00902198	0.117553
ARPC1A	ENSG00000241685	5762.87	-0.00405574	0.0850208	0.953364	0.987952
ARPC1B	ENSG00000130429	7303.52	-0.191584	0.106033	0.015191	0.160925
ARPC2	ENSG00000163466	10162.8	-0.117319	0.103309	0.103848	0.458061
ARPC3	ENSG00000111229	6858.29	-0.0302285	0.0967146	0.662991	0.910687
ARPC4	ENSG00000241553	3315.79	-0.0174544	0.0784037	0.772921	0.943021
ARPC4.TTLL3	ENSG00000250151	67.8668	-0.00381496	0.116825	0.918765	0.9797
ARPC5	ENSG00000162704	7029.6	-0.0522742	0.0927282	0.41679	0.787054
ARPC5L	ENSG00000136950	1320.73	0.0803046	0.0998837	0.230501	0.642037
ARPIN	ENSG00000242498	1247.08	-0.232001	0.165698	0.0181093	0.178073
ARPIN.AP3S2	ENSG00000250021	1398.77	-0.162389	0.109765	0.0361614	0.262584
ARPP19	ENSG00000128989	12944.4	-0.102413	0.0913165	0.135687	0.515356
ARRB1	ENSG00000137486	34.4887	0.0246383	0.122296	0.453229	0.809226
ARRB2	ENSG00000141480	128.358	0.636645	0.276277	0.000847269	0.0239038
ARRDC1	ENSG00000197070	565.211	0.0225363	0.0893161	0.729114	0.931852
ARRDC1.AS1	ENSG00000203993	504.806	0.177235	0.139372	0.0384358	0.270397
ARRDC2	ENSG00000105643	800.031	-0.0202348	0.0913529	0.743067	0.933612
ARRDC3	ENSG00000113369	2827.16	-0.00180255	0.0990319	0.973812	0.992693
ARRDC3.AS1	ENSG00000281357	32.8318	-0.0180371	0.120612	0.583331	0.877634
ARRDC4	ENSG00000140450	1038.4	-0.1237	0.11174	0.0957731	0.436801
ARSA	ENSG00000100299	508.496	-0.197664	0.163561	0.0312978	0.242378
ARSB	ENSG00000113273	1097.59	-0.0998854	0.108006	0.158865	0.551684
ARSD	ENSG00000006756	2606.05	-0.199703	0.0997051	0.0093694	0.120697
ARSG	ENSG00000141337	446.06	-0.272655	0.166284	0.00944959	0.121273
ARSI	ENSG00000183876	1665.72	-0.503616	0.124225	3.32e-06	0.000279647
ARSJ	ENSG00000180801	1233.65	0.229334	0.11499	0.00725405	0.103289
ARSK	ENSG00000164291	469.606	0.0209282	0.0945382	0.728785	0.931783
ARSL	ENSG00000157399	62.3505	-0.0160242	0.114913	0.720088	0.929865
ARTN	ENSG00000117407	576.613	0.15544	0.138745	0.0580138	0.340283
ARV1	ENSG00000173409	574.67	-0.169794	0.149976	0.0474141	0.303535
ARVCF	ENSG00000099889	908.924	-0.299094	0.122119	0.0015174	0.0354797
AS3MT	ENSG00000214435	17.6167	0.0616276	0.142923	0.0473338	NA
ASAH1	ENSG00000104763	3901.95	-0.164213	0.125807	0.044452	0.293517
ASAH2	ENSG00000188611	188.861	1.57034	0.320419	3.89e-08	5.6e-06
ASAH2B	ENSG00000204147	584.613	0.00586599	0.0960027	0.9237	0.981754
ASAP1	ENSG00000153317	3020.46	0.0146457	0.121416	0.609833	0.890902
ASAP1.IT2	ENSG00000280543	4.2085	0.0102423	0.123445	0.473632	NA
ASAP2	ENSG00000151693	10495.8	-0.0490671	0.0788337	0.428286	0.794437
ASAP3	ENSG00000088280	27.7539	0.0101734	0.120614	0.724507	0.930944
ASB1	ENSG00000065802	4802.6	-0.00524715	0.0784756	0.957864	0.989892
ASB13	ENSG00000196372	1243.46	-0.415669	0.13699	0.000175306	0.00735653
ASB16	ENSG00000161664	2.95939	-0.0101941	0.123632	0.416153	NA
ASB16.AS1	ENSG00000267080	125.845	0.0350029	0.119085	0.456187	0.810993
ASB2	ENSG00000100628	383.15	-0.868762	0.165151	7.36e-09	1.21e-06
ASB3	ENSG00000115239	612.091	-0.0482417	0.0978417	0.45024	0.806915
ASB3.1	ENSG00000115239	612.091	-0.0482417	0.0978417	0.45024	0.806915
ASB5	ENSG00000164122	4.29497	0.00853321	0.123355	0.513905	NA
ASB6	ENSG00000148331	1114.18	-0.000572047	0.0906623	0.991225	0.99648
ASB7	ENSG00000183475	1449.98	-0.0532953	0.0896864	0.409521	0.781443
ASB8	ENSG00000177981	574.556	-0.136754	0.126808	0.078696	0.398834
ASB9	ENSG00000102048	60.466	0.0991807	0.163101	0.0802368	0.401625
ASCC1	ENSG00000138303	987.06	0.0225856	0.0827603	0.71563	0.927832
ASCC2	ENSG00000100325	1659.41	0.0205849	0.0933084	0.739575	0.933612
ASCC3	ENSG00000112249	6717.92	-0.0363734	0.0813571	0.570209	0.871233
ASF1A	ENSG00000111875	1362.86	0.0209101	0.0992484	0.738722	0.933612
ASF1B	ENSG00000105011	2523.49	0.179635	0.118633	0.0278731	0.226822
ASH1L	ENSG00000116539	3312.46	0.0227369	0.11145	0.664373	0.911054
ASH1L.AS1	ENSG00000235919	28.865	-0.00658757	0.118796	0.843311	0.960819
ASH2L	ENSG00000129691	1473.69	-0.00747212	0.0939406	0.901622	0.974414
ASIC1	ENSG00000110881	19.6744	0.0379436	0.128432	0.197228	NA
ASIC3	ENSG00000213199	6.57156	-0.00780625	0.122699	0.655871	NA
ASIC4	ENSG00000072182	12.258	-0.0107297	0.122069	0.63876	NA
ASL	ENSG00000126522	1767.79	-0.111751	0.10691	0.12069	0.489925
ASMTL	ENSG00000169093	2114.99	0.0424844	0.0800487	0.481944	0.822671
ASMTL.AS1	ENSG00000236017	25.1162	0.0163599	0.121465	0.577698	NA
ASNS	ENSG00000070669	4152.09	0.102412	0.0926782	0.133096	0.510394
ASNSD1	ENSG00000138381	2961.72	0.0211631	0.0991359	0.727608	0.931585
ASPH	ENSG00000198363	17935.4	0.0763656	0.0890016	0.238868	0.649236
ASPHD1	ENSG00000174939	487.004	0.0271874	0.0999826	0.653651	0.907812
ASPHD2	ENSG00000128203	281.467	-0.17359	0.153263	0.044193	0.291947
ASPM	ENSG00000066279	10661.4	0.0388582	0.0849479	0.53029	0.85004
ASPRV1	ENSG00000244617	11.0036	-0.000316206	0.121792	0.985272	NA
ASPSCR1	ENSG00000169696	462.529	-0.101938	0.121511	0.151345	0.539871
ASRGL1	ENSG00000162174	88.0405	0.114355	0.173122	0.072922	0.384033
ASS1	ENSG00000130707	325.595	-0.00566127	0.0964387	0.924531	0.981754
ASS1P2	ENSG00000223922	2.64279	-0.000992474	0.123183	0.924527	NA
ASTE1	ENSG00000034533	304.306	-0.0545203	0.108311	0.384362	0.764436
ASTN2	ENSG00000148219	185.349	-0.109196	0.149714	0.112698	0.475871
ASXL1	ENSG00000171456	3741.84	0.0747397	0.111584	0.261475	0.673795
ASXL2	ENSG00000143970	2309.9	0.0231246	0.122575	0.45539	0.810508
ATAD1	ENSG00000138138	2733.16	-0.0286045	0.093231	0.636254	0.900316
ATAD2	ENSG00000156802	5889.42	0.0930563	0.103724	0.182023	0.584428
ATAD2B	ENSG00000119778	869.718	-0.011723	0.091725	0.848146	0.962313
ATAD3A	ENSG00000197785	3635.61	0.0740518	0.0881305	0.256427	0.668806
ATAD3B	ENSG00000160072	1820.05	0.399728	0.11486	4.17e-05	0.00227761
ATAD3C	ENSG00000215915	3.61065	0.00851176	0.123613	0.406459	NA
ATAD5	ENSG00000176208	1341.02	0.211555	0.196823	0.0288488	0.231316
ATAT1	ENSG00000137343	188.82	0.0879368	0.134277	0.172854	0.5693
ATE1	ENSG00000107669	1762.62	0.0154841	0.0845699	0.778987	0.945742
ATE1.AS1	ENSG00000226864	2.46801	-0.0056085	0.123359	0.604663	NA
ATF1	ENSG00000123268	622.8	0.0787162	0.10531	0.248283	0.658694
ATF2	ENSG00000115966	1976.12	0.0471375	0.0910968	0.458238	0.812131
ATF3	ENSG00000162772	1292.75	0.103614	0.134181	0.14541	0.532599
ATF4	ENSG00000128272	10317.5	-0.0120769	0.0860368	0.804325	0.951408
ATF4P2	ENSG00000273041	2.62737	0.0116627	0.123996	0.286078	NA
ATF4P3	ENSG00000228218	2.18254	0.00113776	0.123197	0.915481	NA
ATF5	ENSG00000169136	424.012	0.0296058	0.101326	0.62606	0.897046
ATF6	ENSG00000118217	5007.5	-0.0930126	0.0907537	0.175391	0.573859
ATF6B	ENSG00000213676	2892.63	0.00145982	0.0875291	0.985201	0.995755
ATF7	ENSG00000170653	624.187	-0.0115439	0.114505	0.793864	0.948815
ATF7.NPFF	ENSG00000267281	22.4526	0.0431446	0.131524	0.121425	NA
ATF7IP	ENSG00000171681	3704.94	0.0811854	0.127073	0.21711	0.627873
ATF7IP2	ENSG00000166669	348.822	0.0731028	0.116797	0.261884	0.674555
ATG10	ENSG00000152348	503.614	-0.00097159	0.0932867	0.984153	0.995305
ATG101	ENSG00000123395	1156.38	0.0472533	0.0896026	0.459237	0.812255
ATG12	ENSG00000145782	2839.11	-0.0678421	0.105392	0.300417	0.705007
ATG13	ENSG00000175224	2141	-0.0771404	0.0917916	0.243955	0.654204
ATG14	ENSG00000126775	414.222	-0.275844	0.173876	0.00995991	0.125685
ATG16L1	ENSG00000085978	1778.48	-0.065215	0.096887	0.33023	0.728739
ATG16L2	ENSG00000168010	328.414	-0.25335	0.176265	0.0143787	0.155088
ATG2A	ENSG00000110046	1570.2	0.0290336	0.100335	0.650257	0.90688
ATG2B	ENSG00000066739	1835.62	0.0741134	0.115494	0.256103	0.668527
ATG3	ENSG00000144848	2163.24	-0.429779	0.140402	0.000153923	0.00665133
ATG4A	ENSG00000101844	923.342	-0.0509744	0.104563	0.430333	0.794647
ATG4B	ENSG00000168397	1702.86	0.00507483	0.0868807	0.934493	0.983863
ATG4C	ENSG00000125703	289.904	0.0387601	0.115137	0.470756	0.818751
ATG4D	ENSG00000130734	620.517	-0.0326331	0.0903223	0.602939	0.887061
ATG5	ENSG00000057663	3050.64	-0.0615373	0.100624	0.34061	0.734305
ATG7	ENSG00000197548	1434.13	-0.12554	0.109814	0.0892685	0.42285
ATG9A	ENSG00000198925	3852.27	-0.0331182	0.0878402	0.613501	0.891692
ATG9B	ENSG00000181652	7.71043	0.0124765	0.123153	0.496488	NA
ATIC	ENSG00000138363	1152.73	0.0159694	0.123441	0.438043	0.799129
ATL2	ENSG00000119787	3407.27	0.11605	0.0919627	0.0930443	0.433033
ATL3	ENSG00000184743	10942.3	0.00522286	0.0766251	0.933412	0.983863
ATM	ENSG00000149311	8781.85	0.150237	0.098425	0.0339795	0.252892
ATMIN	ENSG00000166454	3659.63	-0.107065	0.10336	0.131127	0.507194
ATN1	ENSG00000111676	559.969	0.00760571	0.123077	0.618718	0.89408
ATOX1	ENSG00000177556	3183.91	-0.354106	0.120157	0.000286231	0.0106209
ATP10D	ENSG00000145246	6316	-0.244237	0.126579	0.00732929	0.103919
ATP11A	ENSG00000068650	2878.04	0.016485	0.122056	0.548971	0.86063
ATP11B	ENSG00000058063	5878.34	-0.040432	0.0775833	0.505856	0.835614
ATP11C	ENSG00000101974	5845.54	-0.197361	0.137872	0.0259334	0.217031
ATP13A1	ENSG00000105726	1985.11	-0.0285751	0.109863	0.572294	0.872368
ATP13A2	ENSG00000159363	2905.03	-0.120642	0.117738	0.105254	0.461395
ATP13A3	ENSG00000133657	20025.1	-0.014905	0.0874753	0.815952	0.954202
ATP13A4	ENSG00000127249	2.99579	-0.00948248	0.123697	0.374693	NA
ATP13A5	ENSG00000187527	2.6729	0.00643862	0.123462	0.532244	NA
ATP1A1	ENSG00000163399	16426.7	0.0947771	0.153104	0.109991	0.470874
ATP1A1.AS1	ENSG00000203865	36.8913	-0.00625991	0.116724	0.871219	0.966033
ATP1A2	ENSG00000018625	12.1052	-0.0142265	0.122409	0.549558	NA
ATP1A3	ENSG00000105409	6.21207	0.00583479	0.123124	0.661141	NA
ATP1B1	ENSG00000143153	856.08	-0.016764	0.0947177	0.783791	0.946021
ATP1B1P1	ENSG00000249212	5.65154	0.0111557	0.123242	0.505306	NA
ATP1B3	ENSG00000069849	6803.16	0.0199406	0.0839238	0.797387	0.94989
ATP23	ENSG00000166896	167.322	0.0090968	0.109972	0.859365	0.9645
ATP2A1	ENSG00000196296	36.5404	0.0348494	0.124339	0.344744	0.735998
ATP2A1.AS1	ENSG00000260442	87.0635	0.0287734	0.114499	0.567379	0.869202
ATP2A2	ENSG00000174437	11641.9	0.0150688	0.119435	0.669852	0.912552
ATP2A3	ENSG00000074370	1.64028	-0.0028134	0.123425	0.728415	NA
ATP2B1	ENSG00000070961	14609.2	0.00313505	0.0809009	0.989528	0.99648
ATP2B1.AS1	ENSG00000271614	44.8841	-0.0233323	0.119023	0.560489	0.865288
ATP2B2	ENSG00000157087	7.02815	0.00840245	0.123186	0.554229	NA
ATP2B4	ENSG00000058668	6283.41	-0.069716	0.131811	0.211546	0.622289
ATP2C1	ENSG00000017260	10247.1	-0.00494661	0.0836239	0.938996	0.985776
ATP2C2	ENSG00000064270	3.7459	0.00810393	0.123604	0.421913	NA
ATP2C2.AS1	ENSG00000261286	27.0756	-0.00217419	0.119591	0.942123	0.986073
ATP5F1A	ENSG00000152234	16354.5	-0.0170911	0.0923185	0.780532	0.946021
ATP5F1B	ENSG00000110955	22342.4	0.0604711	0.092375	0.356034	0.744563
ATP5F1C	ENSG00000165629	6923.8	-0.0164447	0.0950071	0.782549	0.946021
ATP5F1D	ENSG00000099624	865.002	0.0334171	0.104335	0.576286	0.874159
ATP5F1E	ENSG00000124172	7187.43	-0.0374462	0.101921	0.540519	0.856339
ATP5IF1	ENSG00000130770	2019.43	-0.00298452	0.0900033	0.974403	0.99286
ATP5MC1	ENSG00000159199	3336.68	0.134921	0.126636	0.08572	0.415707
ATP5MC2	ENSG00000135390	3939.61	0.049414	0.0955088	0.455209	0.810508
ATP5MC3	ENSG00000154518	4046.91	0.0911985	0.11339	0.19061	0.595467
ATP5ME	ENSG00000169020	1404.01	-0.027632	0.0988567	0.650031	0.90688
ATP5MF	ENSG00000241468	3491.91	-0.00957498	0.0959061	0.87175	0.966033
ATP5MF.PTCD1	ENSG00000248919	730.268	0.243471	0.123237	0.00664868	0.0983616
ATP5MG	ENSG00000167283	2868.15	0.00818372	0.0994126	0.902734	0.974786
ATP5MJ	ENSG00000156411	1097.18	0.0985998	0.113097	0.166489	0.559466
ATP5MK	ENSG00000173915	3387.32	-0.0836953	0.119799	0.214201	0.624555
ATP5PB	ENSG00000116459	7887.35	0.0292727	0.0967163	0.631387	0.898585
ATP5PBP5	ENSG00000254944	6.78463	-0.0142058	0.123531	0.425072	NA
ATP5PD	ENSG00000167863	4585.98	-0.0227147	0.0975387	0.709797	0.925895
ATP5PF	ENSG00000154723	1593.74	0.0196855	0.103409	0.735807	0.933612
ATP5PO	ENSG00000241837	4074.37	0.0212935	0.096621	0.759427	0.939573
ATP6AP1	ENSG00000071553	8068	-0.134842	0.108022	0.0713199	0.380635
ATP6AP1L	ENSG00000205464	42.4448	0.0417497	0.126883	0.274035	0.683585
ATP6AP2	ENSG00000182220	4858.88	-0.0694253	0.0957643	0.296214	0.701825
ATP6V0A1	ENSG00000033627	1503.98	0.00810035	0.109366	0.876849	0.967157
ATP6V0A2	ENSG00000185344	2095.03	-0.00681893	0.0949617	0.905733	0.974912
ATP6V0A4	ENSG00000105929	1.57728	0.00227644	0.123371	0.787136	NA
ATP6V0B	ENSG00000117410	5191.9	0.014466	0.0900212	0.817582	0.955078
ATP6V0C	ENSG00000185883	1260.74	0.0463441	0.11804	0.396184	0.772255
ATP6V0D1	ENSG00000159720	2942.6	-0.0333101	0.0815748	0.589527	0.880199
ATP6V0D1.DT	ENSG00000270049	32.8154	0.0359871	0.124456	0.341433	0.734766
ATP6V0D2	ENSG00000147614	20.5554	-0.0464697	0.132135	0.141091	NA
ATP6V0E1	ENSG00000113732	3590.41	-0.0272477	0.0920008	0.666931	0.912192
ATP6V0E2	ENSG00000171130	1941.3	-0.0525265	0.0886222	0.411433	0.782577
ATP6V0E2.AS1	ENSG00000204934	174.824	-0.0236757	0.103627	0.684363	0.91656
ATP6V1A	ENSG00000114573	12819.9	-0.0499762	0.0766633	0.412169	0.782587
ATP6V1B1	ENSG00000116039	18.8251	0.00965712	0.121495	0.701765	NA
ATP6V1B1.AS1	ENSG00000239322	13.1815	0.0256816	0.125356	0.265475	NA
ATP6V1B2	ENSG00000147416	7578.93	-0.108293	0.0867915	0.103059	0.456006
ATP6V1C1	ENSG00000155097	3583.91	0.0689522	0.0814912	0.277949	0.686654
ATP6V1D	ENSG00000100554	1704.99	-0.119377	0.116738	0.107885	0.465751
ATP6V1E1	ENSG00000131100	3838.8	-0.0450523	0.0970601	0.475793	0.819958
ATP6V1E2	ENSG00000250565	106.53	0.0612347	0.127582	0.255647	0.668525
ATP6V1F	ENSG00000128524	1915.7	-0.0412638	0.0966993	0.476219	0.819958
ATP6V1FNB	ENSG00000272899	22.5121	-0.00274892	0.119023	0.930636	NA
ATP6V1G1	ENSG00000136888	2903.17	-0.39707	0.120158	7.72e-05	0.00379054
ATP6V1G2	ENSG00000213760	17.6046	0.0346594	0.127549	0.20615	NA
ATP6V1G2.DDX39B	ENSG00000254870	478.349	0.00411467	0.121786	0.853979	0.96338
ATP6V1H	ENSG00000047249	2450.35	-0.0671498	0.0916863	0.305008	0.708469
ATP7A	ENSG00000165240	1588.15	0.0228509	0.0854883	0.714226	0.927327
ATP7B	ENSG00000123191	185.536	-0.0477308	0.118142	0.379822	0.760145
ATP8A1	ENSG00000124406	81.1775	-0.131972	0.234053	0.0142249	0.154558
ATP8A2	ENSG00000132932	1237.88	0.022269	0.0822797	0.719154	0.929675
ATP8B1	ENSG00000081923	1.82208	0.00473485	0.123572	0.516966	NA
ATP8B2	ENSG00000143515	374.384	0.0433644	0.108806	0.469455	0.818325
ATP8B3	ENSG00000130270	645.83	0.00280241	0.103793	0.961892	0.990178
ATP8B4	ENSG00000104043	10.0996	-0.00368608	0.121655	0.865957	NA
ATP8B5P	ENSG00000179766	4.12	-0.00409446	0.122983	0.761503	NA
ATP9A	ENSG00000054793	2134.53	-0.187579	0.183907	0.0381727	0.269632
ATP9B	ENSG00000166377	965.615	-0.125133	0.109737	0.0917636	0.429375
ATPAF1	ENSG00000123472	2156.86	0.00162608	0.0864539	0.978663	0.99373
ATPAF2	ENSG00000171953	243.768	-0.041569	0.11745	0.424845	0.792847
ATPSCKMT	ENSG00000150756	802.205	-0.321329	0.171237	0.00466491	0.0779673
ATR	ENSG00000175054	6328.58	-0.0317764	0.0859931	0.610606	0.891015
ATRAID	ENSG00000138085	2098.24	-0.118756	0.135522	0.116413	0.481876
ATRIP	ENSG00000164053	468.561	0.11067	0.144847	0.115169	0.479169
ATRN	ENSG00000088812	3930.5	-0.0492941	0.0984695	0.443142	0.803293
ATRX	ENSG00000085224	9918.9	0.023789	0.0798678	0.695453	0.920742
ATXN1	ENSG00000124788	3392.03	-0.0410188	0.100957	0.510228	0.838586
ATXN1.AS1	ENSG00000229931	41.6808	-0.0418197	0.125969	0.297179	0.703045
ATXN10	ENSG00000130638	2756.86	-0.020785	0.0971989	0.720811	0.929914
ATXN1L	ENSG00000224470	4059.46	-0.110711	0.127107	0.13259	0.508999
ATXN2	ENSG00000204842	1085.77	0.0523019	0.126881	0.289835	0.697201
ATXN2.AS	ENSG00000258099	6.12176	0.00478879	0.122743	0.764974	NA
ATXN2L	ENSG00000168488	2762.82	0.0165394	0.12298	0.483258	0.82352
ATXN3	ENSG00000066427	606.202	0.0922772	0.108389	0.186954	0.591536
ATXN7	ENSG00000163635	1678.89	0.0842513	0.137618	0.17088	0.566508
ATXN7L1	ENSG00000146776	141.058	0.0549502	0.124458	0.297713	0.703381
ATXN7L2	ENSG00000162650	288.192	0.111085	0.139766	0.122325	0.491133
ATXN7L3	ENSG00000087152	2523.27	0.0542203	0.0862832	0.395948	0.7722
ATXN7L3B	ENSG00000253719	3054.37	0.0578816	0.0827199	0.359222	0.747969
AUH	ENSG00000148090	494.983	0.0210801	0.0948822	0.733435	0.932566
AUNIP	ENSG00000127423	494.76	0.0390449	0.102026	0.52811	0.849612
AUP1	ENSG00000115307	4072.28	0.0018332	0.0768799	0.976824	0.993189
AURKA	ENSG00000087586	4304.84	0.180964	0.124636	0.0295554	0.233688
AURKAIP1	ENSG00000175756	1651.81	0.0622206	0.0931205	0.345622	0.736665
AURKAP1	ENSG00000213033	4.37358	0.0220882	0.12597	0.0870927	NA
AURKB	ENSG00000178999	1141.85	0.382924	0.11722	8.89e-05	0.00424043
AURKC	ENSG00000105146	15.7229	0.0175728	0.123444	0.423492	NA
AUTS2	ENSG00000158321	1034.4	0.00634984	0.121967	0.773129	0.943085
AVEN	ENSG00000169857	1496.53	-0.0994882	0.101816	0.154871	0.545991
AVIL	ENSG00000135407	19.4241	0.0155072	0.121955	0.561924	NA
AVL9	ENSG00000105778	3865.42	0.141996	0.122981	0.0699366	0.378
AVPI1	ENSG00000119986	332.094	0.133782	0.135928	0.0858526	0.415748
AVPR2	ENSG00000126895	2.1142	0.0113162	0.124123	0.201559	NA
AXDND1	ENSG00000162779	5.67506	0.00130555	0.122902	0.923382	NA
AXIN1	ENSG00000103126	1917.89	0.223914	0.102312	0.00502289	0.0820426
AXIN2	ENSG00000168646	143.964	0.0105148	0.111026	0.837901	0.960008
AXL	ENSG00000167601	16694.9	0.0841811	0.101018	0.214351	0.624555
AZI2	ENSG00000163512	1072.32	-0.00321576	0.0907863	0.956204	0.98911
AZIN1	ENSG00000155096	11102.4	-0.0635911	0.0873557	0.322232	0.722746
AZIN2	ENSG00000142920	130.316	-0.0135355	0.111472	0.783465	0.946021
B2M	ENSG00000166710	70214.1	-0.103887	0.111226	0.141488	0.525291
B3GALNT1	ENSG00000169255	10.5833	0.0375553	0.130158	0.0883865	NA
B3GALNT2	ENSG00000162885	913.987	-0.0871813	0.0982351	0.20126	0.610232
B3GALT1	ENSG00000172318	130.919	0.0281944	0.109641	0.610201	0.890988
B3GALT4	ENSG00000235863	212.277	-0.534707	0.213455	0.000597549	0.0182896
B3GALT5	ENSG00000183778	38.4243	-0.000401286	0.119099	0.987983	0.996271
B3GALT6	ENSG00000176022	1176.24	-0.354131	0.121311	0.000305925	0.0111995
B3GALT9	ENSG00000214654	169.702	-0.0176577	0.105562	0.752595	0.936243
B3GAT3	ENSG00000149541	2949.01	-0.106516	0.0909057	0.115132	0.479169
B3GLCT	ENSG00000187676	2542.59	-0.0992406	0.10898	0.161583	0.554819
B3GNT2	ENSG00000170340	1981	-0.385919	0.134782	0.000325722	0.0117354
B3GNT3	ENSG00000179913	9.58602	-0.029793	0.127031	0.167716	NA
B3GNT5	ENSG00000176597	3220.82	-0.128618	0.102336	0.0767832	0.394906
B3GNT7	ENSG00000156966	71.9251	-0.648912	0.32673	0.00163467	0.0376414
B3GNT8	ENSG00000177191	3.13775	0.000512763	0.122982	0.969591	NA
B3GNT9	ENSG00000237172	923.71	-0.236762	0.122034	0.00756755	0.106531
B3GNTL1	ENSG00000175711	274.55	0.104117	0.127177	0.145446	0.532599
B4GALNT2	ENSG00000167080	353.724	-0.395235	0.182236	0.00182273	0.039823
B4GALNT3	ENSG00000139044	155.234	-0.126147	0.177987	0.0684081	0.373197
B4GALNT4	ENSG00000182272	151.898	-0.00529445	0.116094	0.893026	0.971405
B4GALT1	ENSG00000086062	5290.24	0.0118484	0.120881	0.680891	0.915655
B4GALT1.AS1	ENSG00000233554	10.4918	-0.00262912	0.122068	0.891545	NA
B4GALT2	ENSG00000117411	2630.58	-0.141978	0.103484	0.0554875	0.331443
B4GALT3	ENSG00000158850	1241.22	0.176147	0.115478	0.0288469	0.231316
B4GALT4	ENSG00000121578	888.386	-0.0578588	0.106636	0.364186	0.750406
B4GALT5	ENSG00000158470	5315.72	0.0284394	0.0740881	0.633657	0.89897
B4GALT6	ENSG00000118276	499.599	-0.308738	0.197195	0.00819614	0.111695
B4GALT7	ENSG00000027847	997.285	-0.0814623	0.0959366	0.226187	0.636954
B4GAT1	ENSG00000174684	871.939	-0.245329	0.145137	0.0108692	0.131693
B9D1	ENSG00000108641	112.674	0.00306659	0.110418	0.95253	0.987952
B9D2	ENSG00000123810	142.039	0.0329035	0.110517	0.55439	0.862655
BAALC.AS1	ENSG00000247081	57.6704	-0.0496368	0.126484	0.284354	0.692431
BAAT	ENSG00000136881	2.75332	0.00956055	0.123731	0.376122	NA
BABAM1	ENSG00000105393	2571.55	-0.0346412	0.0861658	0.557378	0.863414
BABAM2	ENSG00000158019	1766.44	-0.0161058	0.0811368	0.791981	0.947986
BACE1	ENSG00000186318	1398.08	-0.316413	0.204095	0.00783777	0.108563
BACE1.AS	ENSG00000278768	35.777	-0.00200242	0.118788	0.949825	0.987911
BACE2	ENSG00000182240	4465.51	-0.0334448	0.0745727	0.573431	0.873029
BACH1	ENSG00000156273	2977.64	-0.0433713	0.0811745	0.484171	0.823742
BACH1.1	ENSG00000156273	2977.64	-0.0433713	0.0811745	0.484171	0.823742
BACH1.IT1	ENSG00000248476	12.3363	0.016661	0.123035	0.472136	NA
BACH1.IT2	ENSG00000228817	9.08088	0.00297476	0.121918	0.886833	NA
BACH2	ENSG00000112182	97.7983	-0.0219993	0.119868	0.555258	0.862655
BAD	ENSG00000002330	866.936	-0.77264	0.149643	1.3e-08	2.08e-06
BAG1	ENSG00000107262	1286.56	0.0478552	0.0905326	0.459692	0.812358
BAG2	ENSG00000112208	990.844	0.091503	0.11139	0.193992	0.60077
BAG3	ENSG00000151929	2423.03	0.0554849	0.11319	0.369914	0.755481
BAG4	ENSG00000156735	1525.79	0.0830679	0.0941036	0.218227	0.628482
BAG5	ENSG00000166170	1654.56	-0.0284966	0.0869904	0.650917	0.907059
BAG6	ENSG00000204463	5513.15	-0.0366734	0.102855	0.546689	0.85983
BAHCC1	ENSG00000266074	140.028	0.0878975	0.158943	0.0683557	0.373103
BAHD1	ENSG00000140320	1117.84	-0.0131527	0.0915271	0.830214	0.95781
BAIAP2	ENSG00000175866	1152.67	0.0728859	0.107271	0.270886	0.680956
BAIAP2.DT	ENSG00000226137	487.159	-0.121808	0.13102	0.105765	0.462299
BAIAP2L1	ENSG00000006453	2224.34	0.0874745	0.0962958	0.19791	0.605119
BAIAP2L2	ENSG00000128298	150.554	0.0858719	0.142264	0.148402	0.535668
BAIAP3	ENSG00000007516	39.1647	-0.0156864	0.119989	0.637054	0.900702
BAK1	ENSG00000030110	1361.67	-0.319487	0.135213	0.00171725	0.0388874
BAK1P1	ENSG00000175730	1.8223	0.00605588	0.123593	0.466775	NA
BAMBI	ENSG00000095739	27.9484	-0.0205282	0.121491	0.521593	0.845183
BANF1	ENSG00000175334	2011.47	0.0750949	0.113206	0.25946	0.671813
BANP	ENSG00000172530	409.934	0.0805118	0.113166	0.234995	0.646423
BAP1	ENSG00000163930	2693.2	-0.0109779	0.0849945	0.858254	0.964074
BARD1	ENSG00000138376	1218.34	0.131891	0.106225	0.0749228	0.389895
BASP1	ENSG00000176788	1375.36	0.0827155	0.0940075	0.214133	0.624555
BATF	ENSG00000156127	77.4469	-0.00178591	0.111974	0.967564	0.991113
BATF2	ENSG00000168062	19.544	-0.00876149	0.119994	0.772284	NA
BATF3	ENSG00000123685	129.781	-0.0630024	0.127839	0.249067	0.659751
BAX	ENSG00000087088	1115.72	0.0152568	0.0880232	0.806636	0.951722
BAZ1A	ENSG00000198604	2984.99	0.111636	0.111621	0.122255	0.491133
BAZ1B	ENSG00000009954	12323	0.106049	0.085587	0.10741	0.464875
BAZ2A	ENSG00000076108	2262.09	0.021053	0.122486	0.474184	0.819958
BAZ2B	ENSG00000123636	1885.71	-0.0153277	0.0839684	0.80642	0.951722
BBC3	ENSG00000105327	486.132	0.0424729	0.105363	0.488641	0.826405
BBIP1	ENSG00000214413	556.387	-0.0894829	0.120607	0.194112	0.60077
BBOF1	ENSG00000119636	64.4337	-0.0754672	0.145548	0.111765	0.474614
BBOX1.AS1	ENSG00000254560	2.48057	-0.0198592	0.125864	0.00749732	NA
BBS1	ENSG00000174483	417.963	-0.11238	0.120549	0.125752	0.49729
BBS10	ENSG00000179941	573.32	-0.140163	0.118987	0.0696266	0.377273
BBS12	ENSG00000181004	193.974	-0.335735	0.256051	0.00954005	0.122089
BBS2	ENSG00000125124	1082.12	-0.116456	0.106587	0.108041	0.466042
BBS4	ENSG00000140463	807.607	-0.0130878	0.0847362	0.828469	0.95781
BBS5	ENSG00000163093	222.363	-0.318315	0.255716	0.0109814	0.132115
BBS7	ENSG00000138686	2034.81	-0.029618	0.0954537	0.622719	0.895092
BBS9	ENSG00000122507	391.68	-0.113075	0.132457	0.123351	0.493224
BBX	ENSG00000114439	5035.48	-0.0268247	0.091982	0.666255	0.912192
BCAM	ENSG00000187244	7.56052	0.0110689	0.123022	0.536602	NA
BCAN	ENSG00000132692	6.5835	0.00783873	0.122619	0.670683	NA
BCAN.AS1	ENSG00000272068	333.449	0.00138325	0.121885	0.953915	0.988368
BCAP29	ENSG00000075790	3830.03	-0.0609453	0.105056	0.34169	0.734766
BCAP31	ENSG00000185825	15047.7	-0.032925	0.0876366	0.594854	0.883128
BCAR1	ENSG00000050820	4077.91	0.0178627	0.0945378	0.770786	0.942633
BCAR3	ENSG00000137936	3548.73	0.00886395	0.0753035	0.884834	0.96954
BCAR3.1	ENSG00000137936	3548.73	0.00886395	0.0753035	0.884834	0.96954
BCAS1	ENSG00000064787	17.9874	-0.0288413	0.126642	0.181136	NA
BCAS2	ENSG00000116752	2265.67	0.0238844	0.0972166	0.703048	0.923551
BCAS3	ENSG00000141376	762.393	-0.158354	0.135816	0.053699	0.326957
BCAS4	ENSG00000124243	18.2418	0.00926855	0.120967	0.734112	NA
BCAT1	ENSG00000060982	1660.64	-0.425491	0.123685	4.32e-05	0.00233832
BCAT2	ENSG00000105552	1843.16	-0.0520401	0.0891803	0.416179	0.786673
BCCIP	ENSG00000107949	3025.88	0.160782	0.157941	0.056049	0.33305
BCDIN3D	ENSG00000186666	139.231	-0.0111534	0.104649	0.842017	0.960386
BCDIN3D.AS1	ENSG00000258057	23.4048	0.0262062	0.125518	0.252949	NA
BCHE	ENSG00000114200	3011.33	0.0100597	0.0924778	0.865265	0.965356
BCKDHA	ENSG00000248098	797.721	0.0280559	0.095338	0.652164	0.9075
BCKDHB	ENSG00000083123	870.8	0.0186978	0.0943811	0.762461	0.940932
BCKDK	ENSG00000103507	1319.98	0.0195823	0.102256	0.742434	0.933612
BCL10	ENSG00000142867	3925.22	-0.0351598	0.0838353	0.571065	0.871658
BCL11B	ENSG00000127152	4.13667	-0.00657997	0.123011	0.651803	NA
BCL2	ENSG00000171791	368.413	0.04683	0.101957	0.458547	0.812131
BCL2A1	ENSG00000140379	57.1346	-0.73866	0.418511	0.00222742	0.0458351
BCL2L1	ENSG00000171552	4063.98	0.0167379	0.0943308	0.778352	0.945566
BCL2L11	ENSG00000153094	377.668	0.318384	0.526239	0.0124112	0.143016
BCL2L12	ENSG00000126453	525.072	0.111299	0.166539	0.0844771	0.413157
BCL2L13	ENSG00000099968	4751.32	-0.0238791	0.0767079	0.690973	0.919815
BCL2L15	ENSG00000188761	11.2498	0.00311848	0.121442	0.893992	NA
BCL2L2	ENSG00000129473	542.041	-0.316145	0.142932	0.00243008	0.048442
BCL2L2.PABPN1	ENSG00000258643	173.647	0.0189021	0.108861	0.726048	0.931347
BCL3	ENSG00000069399	126.072	0.137038	0.231813	0.0235257	0.204744
BCL6	ENSG00000113916	352.071	-0.039061	0.111067	0.492698	0.828609
BCL7A	ENSG00000110987	300.606	-0.0166634	0.102968	0.77648	0.945246
BCL7B	ENSG00000106635	1621.96	0.0532466	0.0974256	0.407026	0.779297
BCL7C	ENSG00000099385	987.653	0.258184	0.127879	0.00556621	0.0874238
BCL9	ENSG00000116128	432.468	0.021253	0.123637	0.407155	0.779434
BCL9L	ENSG00000186174	1052.04	0.0159676	0.123486	0.432171	0.795429
BCLAF1	ENSG00000029363	9386.44	0.0940071	0.0998842	0.170317	0.565859
BCLAF1P2	ENSG00000279800	2.98926	-0.00081909	0.123072	0.943327	NA
BCLAF3	ENSG00000173681	485.873	0.0618293	0.115626	0.319393	0.720873
BCO2	ENSG00000197580	20.5643	-0.00107167	0.120979	0.963167	NA
BCOR	ENSG00000183337	1430.57	0.0224608	0.11212	0.673708	0.913702
BCORL1	ENSG00000085185	399.012	0.00963978	0.122769	0.608619	0.890511
BCR	ENSG00000186716	249.591	0.15801	0.261636	0.0258215	0.217031
BCRP2	ENSG00000169668	40.3361	-0.0711262	0.147821	0.0631441	0.357361
BCRP3	ENSG00000215481	2.99144	0.0147211	0.124357	0.227582	NA
BCRP7	ENSG00000215544	5.06882	-0.0159398	0.124055	0.332655	NA
BCS1L	ENSG00000074582	1082.1	0.0463282	0.0961977	0.462229	0.814733
BCYRN1	ENSG00000236824	4910.52	0.159005	0.120371	0.0472017	0.302743
BDH1	ENSG00000161267	1693.76	-0.197983	0.106224	0.0122838	0.142149
BDH2	ENSG00000164039	370.119	0.0335545	0.106869	0.567172	0.869202
BDKRB1	ENSG00000100739	94.5337	0.0295121	0.113048	0.572864	0.87275
BDKRB2	ENSG00000168398	1680.11	-0.113409	0.10213	0.107619	0.465426
BDNF	ENSG00000176697	5.97164	0.0194233	0.124964	0.208531	NA
BDNF.AS	ENSG00000245573	61.4333	-0.0437722	0.126205	0.292073	0.69859
BDP1	ENSG00000145734	4632.89	0.0276475	0.0778135	0.64996	0.90688
BEAN1	ENSG00000166546	528.895	-0.234076	0.186013	0.020392	0.189523
BECN1	ENSG00000126581	2668.77	0.0206701	0.0833707	0.770763	0.942633
BEND3	ENSG00000178409	280.628	0.0408359	0.11252	0.471696	0.818972
BEND6	ENSG00000151917	1101.26	-0.168719	0.157591	0.0486561	0.308306
BEND7	ENSG00000165626	473.422	-0.112049	0.140819	0.118692	0.486902
BEST1	ENSG00000167995	50.8651	0.937125	0.389485	0.000547287	0.0172991
BEST3	ENSG00000127325	30.7352	0.0272943	0.123416	0.393796	0.770935
BEST4	ENSG00000142959	1.72716	-0.00422094	0.123551	0.551856	NA
BET1	ENSG00000105829	1247.29	0.0143068	0.0906923	0.818263	0.955282
BET1L	ENSG00000177951	1230.84	0.054711	0.111248	0.372797	0.758085
BEX2	ENSG00000133134	66.2097	0.0393015	0.120666	0.405874	0.778866
BEX3	ENSG00000166681	2313.19	-0.175556	0.127318	0.0364403	0.263416
BEX4	ENSG00000102409	64.8648	-0.0493848	0.125205	0.301728	0.706826
BEX5	ENSG00000184515	3.58271	0.00932286	0.1236	0.434844	NA
BFAR	ENSG00000103429	4532.46	-0.0163341	0.0853219	0.782109	0.946021
BFSP1	ENSG00000125864	277.854	-0.135831	0.149731	0.0813908	0.405322
BGLAP	ENSG00000242252	9.26792	0.010284	0.122847	0.581142	NA
BHLHA15	ENSG00000180535	23.1962	0.0128586	0.119977	0.691416	NA
BHLHB9	ENSG00000198908	126.787	-0.0382549	0.119047	0.431108	0.794647
BHLHE40	ENSG00000134107	2888.74	-0.125012	0.136363	0.0993749	0.445507
BHLHE40.AS1	ENSG00000235831	7.32501	-0.0340102	0.129308	0.0658679	NA
BHLHE41	ENSG00000123095	872.162	0.227986	0.325763	0.0215437	0.195598
BHMT2	ENSG00000132840	7.87138	0.00680311	0.122366	0.724843	NA
BICC1	ENSG00000122870	6.54468	0.0034314	0.122637	0.831346	NA
BICD1	ENSG00000151746	1202.6	0.00980541	0.120311	0.73316	0.932566
BICD2	ENSG00000185963	4421.83	-0.495287	0.0930454	7.34e-09	1.21e-06
BICDL1	ENSG00000135127	12.0114	0.00494128	0.122015	0.809497	NA
BICRA	ENSG00000063169	91.1331	0.0109892	0.121126	0.690138	0.919451
BICRAL	ENSG00000112624	826.019	-0.00539363	0.112794	0.907101	0.975295
BID	ENSG00000015475	276.918	0.0187689	0.10402	0.746284	0.934651
BIK	ENSG00000100290	6.09548	-0.0181876	0.124394	0.293414	NA
BIN1	ENSG00000136717	2219.39	0.255926	0.115407	0.00361906	0.0656285
BIN3	ENSG00000147439	1258.76	0.058814	0.0920914	0.365627	0.751724
BIRC2	ENSG00000110330	2699.26	-0.101612	0.102048	0.14918	0.536772
BIRC3	ENSG00000023445	379.971	0.651763	0.191402	3.36e-05	0.00192027
BIRC5	ENSG00000089685	5868.22	0.021206	0.0891562	0.733646	0.932566
BIRC6	ENSG00000115760	13077.7	0.0627391	0.104585	0.292172	0.698706
BIRC7	ENSG00000101197	15.0163	-0.012921	0.121993	0.601396	NA
BIVM	ENSG00000134897	1422.22	-0.101161	0.0994577	0.145871	0.533279
BIVM.ERCC5	ENSG00000270181	858.38	0.02307	0.0852382	0.712896	0.927215
BLACAT1	ENSG00000281406	40.4944	0.041761	0.126592	0.283354	0.691051
BLCAP	ENSG00000166619	975.012	0.00672328	0.0851238	0.912716	0.977424
BLID	ENSG00000259571	12.4704	0.00632995	0.121463	0.792309	NA
BLK	ENSG00000136573	3.11156	-0.00342812	0.123056	0.785626	NA
BLM	ENSG00000197299	1874.37	0.14127	0.118396	0.0678861	0.372261
BLMH	ENSG00000108578	2236.55	0.0876885	0.0941896	0.188571	0.593309
BLOC1S1	ENSG00000135441	873.215	-0.163412	0.131229	0.0470037	0.30206
BLOC1S2	ENSG00000196072	1218.55	-0.144327	0.157299	0.0713325	0.380635
BLOC1S3	ENSG00000189114	188.484	-0.000343669	0.108345	0.994153	0.997806
BLOC1S4	ENSG00000186222	248.268	0.0331604	0.104615	0.578855	0.875999
BLOC1S5	ENSG00000188428	705.547	0.0238489	0.098055	0.69478	0.920642
BLOC1S5.TXNDC5	ENSG00000259040	449.544	0.0244331	0.117274	0.583701	0.877634
BLOC1S6	ENSG00000104164	4382.73	-0.177826	0.119431	0.0317835	0.244234
BLVRA	ENSG00000106605	1401.54	-0.064996	0.100396	0.326396	0.726344
BLVRB	ENSG00000090013	646.052	0.078956	0.110179	0.243317	0.653519
BLZF1	ENSG00000117475	1564.21	-0.0258124	0.0933449	0.677269	0.915288
BLZF2P	ENSG00000258565	4.56565	-0.0102044	0.123266	0.511999	NA
BMERB1	ENSG00000166780	352.592	-0.101391	0.141115	0.133727	0.511783
BMF	ENSG00000104081	66.4548	0.149315	0.240613	0.0293019	0.232989
BMI1	ENSG00000168283	2519.39	-0.112445	0.136682	0.118717	0.486902
BMP1	ENSG00000168487	7119.62	-0.17774	0.091482	0.0129875	0.146323
BMP2	ENSG00000125845	373.624	-0.312788	0.188136	0.00695599	0.101154
BMP2K	ENSG00000138756	2838.26	-0.0670623	0.0955551	0.310219	0.71465
BMP3	ENSG00000152785	6.02443	0.00146371	0.122486	0.932603	NA
BMP4	ENSG00000125378	20.5242	0.00127405	0.120859	0.962206	NA
BMP7	ENSG00000101144	28.7651	-0.0578453	0.13959	0.0673305	0.370345
BMP8A	ENSG00000183682	8.27034	-0.000208251	0.122095	0.989546	NA
BMP8B	ENSG00000116985	2669.42	-0.134737	0.114707	0.0746575	0.3894
BMPER	ENSG00000164619	15.6376	-0.0266438	0.126894	0.0858433	NA
BMPR1A	ENSG00000107779	2535.58	-0.094792	0.110415	0.176559	0.57581
BMPR1AP2	ENSG00000232460	27.648	0.00329269	0.123237	0.764931	0.941805
BMPR1B	ENSG00000138696	4.1981	-0.0144422	0.124049	0.317027	NA
BMPR2	ENSG00000204217	2921.02	-0.0174767	0.114335	0.70178	0.922855
BMS1	ENSG00000165733	4413.23	0.187715	0.0970538	0.0123604	0.142552
BMS1P1	ENSG00000204177	101.301	0.00998844	0.111155	0.841125	0.960283
BMS1P10	ENSG00000237238	112.815	0.0050471	0.109857	0.921856	0.981214
BMS1P11	ENSG00000225883	33.9601	-0.00686992	0.120423	0.806397	0.951722
BMS1P13	ENSG00000231701	18.9375	-0.0138227	0.122394	0.558351	NA
BMS1P14	ENSG00000276500	2.88621	-0.00174382	0.123197	0.868366	NA
BMS1P15	ENSG00000258780	25.3265	0.00902819	0.119594	0.782487	NA
BMS1P16	ENSG00000258684	2.00447	0.00459492	0.123472	0.59651	NA
BMS1P17	ENSG00000228294	2.1714	0.000595296	0.123343	0.946619	NA
BMS1P2	ENSG00000251079	70.6746	-0.0166973	0.11781	0.671175	0.91271
BMS1P4	ENSG00000242338	44.4159	0.0423256	0.126392	0.288913	0.696266
BMS1P8	ENSG00000260518	12.5428	-0.00627219	0.121524	0.787975	NA
BMS1P9	ENSG00000198312	7.09293	-0.00858092	0.122948	0.604058	NA
BMT2	ENSG00000164603	605.267	-0.251574	0.199336	0.0174533	0.176016
BNC1	ENSG00000169594	284.333	-0.339687	0.182863	0.00438554	0.0742984
BNC2	ENSG00000173068	560.802	0.116615	0.145804	0.109395	0.46945
BNC2.AS1	ENSG00000234779	4.77176	-0.00892428	0.123339	0.517191	NA
BNIP1	ENSG00000113734	280.364	-0.0152704	0.100647	0.795476	0.94933
BNIP2	ENSG00000140299	6123.14	-0.233857	0.106706	0.00447131	0.0753775
BNIP3	ENSG00000176171	2594.88	0.0504607	0.0958489	0.428372	0.794437
BNIP3L	ENSG00000104765	4960.9	-0.415387	0.118384	3.5e-05	0.00198129
BNIP3P5	ENSG00000260571	2.48458	0.00882389	0.123731	0.372172	NA
BNIPL	ENSG00000163141	13.8454	0.024015	0.124436	0.334993	NA
BOC	ENSG00000144857	66.9009	-0.131343	0.201271	0.0457304	0.298265
BOD1	ENSG00000145919	2124.65	0.104714	0.108741	0.148312	0.535668
BOD1L1	ENSG00000038219	2311.68	0.117347	0.095352	0.0932374	0.433489
BOK	ENSG00000176720	56.8674	0.0448671	0.124712	0.320771	0.721254
BOLA1	ENSG00000178096	184.959	-0.00662229	0.106032	0.90248	0.974786
BOLA2	ENSG00000183336	366.755	0.112184	0.1395	0.120736	0.489942
BOLA2.SMG1P6	ENSG00000261740	2474.35	0.000851533	0.0953469	0.99104	0.99648
BOLA2B	ENSG00000169627	613.844	0.0622846	0.108021	0.336005	0.731529
BOLA2B.1	ENSG00000169627	613.844	0.0622846	0.108021	0.336005	0.731529
BOLA3	ENSG00000163170	731.566	-0.00870911	0.103426	0.876409	0.967065
BOLA3.AS1	ENSG00000225439	52.463	0.0303387	0.120556	0.465258	0.816909
BOP1	ENSG00000261236	3857.57	0.139633	0.102786	0.0573109	0.337465
BORA	ENSG00000136122	1094.13	0.174239	0.135794	0.0396052	0.274662
BORCS5	ENSG00000165714	232.919	0.0747283	0.128522	0.220462	0.631027
BORCS6	ENSG00000196544	188.342	-0.0735608	0.117909	0.254835	0.667269
BORCS7	ENSG00000166275	529.37	-0.322351	0.164065	0.00393145	0.0696594
BORCS8	ENSG00000254901	293.692	-0.0251738	0.0996199	0.675788	0.914466
BORCS8.MEF2B	ENSG00000064489	164.526	-0.0491955	0.114965	0.39258	0.7706
BPGM	ENSG00000172331	1154.51	-0.020317	0.0991822	0.733008	0.932566
BPHL	ENSG00000137274	554.023	-0.0590585	0.100339	0.379675	0.76011
BPIFC	ENSG00000184459	13.5221	-0.0195814	0.123852	0.372076	NA
BPNT1	ENSG00000162813	862.503	-0.0571414	0.098115	0.376738	0.759945
BPNT2	ENSG00000104331	7437.92	-0.0431541	0.0783496	0.476887	0.819978
BPTF	ENSG00000171634	4393.85	0.0416287	0.11707	0.442662	0.803263
BPTFP1	ENSG00000263647	12.3963	-0.00303332	0.122664	0.840297	NA
BRAF	ENSG00000157764	3039.23	-0.0139229	0.100766	0.812232	0.953083
BRAP	ENSG00000089234	1256.86	0.00870096	0.0839971	0.842458	0.960568
BRAT1	ENSG00000106009	2017.71	0.0759391	0.0851583	0.238222	0.649236
BRCA1	ENSG00000012048	4231.48	0.0667696	0.0905945	0.310044	0.714541
BRCA2	ENSG00000139618	4863.91	0.0178937	0.0759588	0.750365	0.935877
BRCC3	ENSG00000185515	1915.76	-0.00253317	0.0768458	0.965957	0.990851
BRD1	ENSG00000100425	1176.97	-0.0200512	0.0952743	0.752625	0.936243
BRD2	ENSG00000204256	7146.08	0.126908	0.114601	0.0965842	0.43845
BRD3	ENSG00000169925	1165.75	0.0141862	0.112918	0.768125	0.941897
BRD3OS	ENSG00000235106	978.762	-0.0821146	0.10678	0.236336	0.647506
BRD4	ENSG00000141867	1823.43	0.0109756	0.121421	0.679402	0.915532
BRD7	ENSG00000166164	3923.85	-0.0116125	0.0874033	0.813832	0.953518
BRD8	ENSG00000112983	2037.03	0.214033	0.13993	0.0189371	0.182434
BRD9	ENSG00000028310	1668.04	-0.0301534	0.0788061	0.620922	0.894297
BRF1	ENSG00000185024	673.729	-0.0263832	0.0970931	0.66736	0.912192
BRF2	ENSG00000104221	770.335	0.0181642	0.0996381	0.768686	0.941943
BRI3	ENSG00000164713	2305.73	-0.158501	0.112116	0.0417536	0.283373
BRI3BP	ENSG00000184992	1607.74	0.0563517	0.0906119	0.383536	0.763328
BRICD5	ENSG00000182685	116.834	-0.0274088	0.118109	0.532976	0.851602
BRINP2	ENSG00000198797	9.28925	-0.0972258	0.190481	2.52e-05	NA
BRIP1	ENSG00000136492	1287.63	0.109028	0.111718	0.132066	0.508573
BRIX1	ENSG00000113460	2007.51	0.148789	0.141826	0.0671095	0.369657
BRK1	ENSG00000254999	2250.41	-0.0906898	0.098476	0.18614	0.590729
BRME1	ENSG00000132016	176.823	0.0999651	0.141671	0.135717	0.515356
BRMS1	ENSG00000174744	1719.28	-0.0051741	0.0843849	0.933623	0.983863
BRMS1L	ENSG00000100916	295.115	0.271155	0.161439	0.00909572	0.118288
BROX	ENSG00000162819	2728.63	0.0543694	0.0946847	0.394177	0.770935
BRPF1	ENSG00000156983	865.892	0.0379257	0.0998598	0.54481	0.858312
BRPF3	ENSG00000096070	881.291	0.0207011	0.122561	0.470613	0.818627
BRSK1	ENSG00000160469	244.389	-0.0620658	0.123264	0.281148	0.689075
BRSK2	ENSG00000174672	7.19243	-0.00649049	0.122405	0.729056	NA
BRWD1	ENSG00000185658	6255.07	0.0554815	0.0886941	0.397246	0.773192
BRWD1.AS2	ENSG00000255568	4.89067	-0.0104741	0.123204	0.519394	NA
BRWD3	ENSG00000165288	2257.52	0.0649821	0.118529	0.304659	0.708469
BSCL2	ENSG00000168000	705.585	-0.0607539	0.11105	0.337303	0.732508
BSDC1	ENSG00000160058	4909.15	-0.0534794	0.0828043	0.382308	0.762323
BSG	ENSG00000172270	19396.2	0.00500154	0.0838405	0.930477	0.98282
BSG.AS1	ENSG00000267751	38.3096	0.0543069	0.13206	0.198834	0.606371
BSN	ENSG00000164061	10.1991	0.0177552	0.123796	0.384579	NA
BST1	ENSG00000109743	683.497	0.0439464	0.0924175	0.491338	0.827788
BST2	ENSG00000130303	2880.62	-0.0428699	0.090024	0.492188	0.828469
BTAF1	ENSG00000095564	4095.02	0.0408304	0.082451	0.518164	0.843208
BTBD1	ENSG00000064726	5500.65	-0.114833	0.119156	0.114522	0.479169
BTBD10	ENSG00000148925	1508.04	-0.402306	0.153216	0.000598715	0.0182896
BTBD10P2	ENSG00000219433	3.56329	-0.0121504	0.12386	0.346038	NA
BTBD11	ENSG00000151136	1014.17	-0.454214	0.117541	8e-06	0.00059681
BTBD16	ENSG00000138152	4.89318	-0.0178245	0.124481	0.271127	NA
BTBD19	ENSG00000222009	60.8666	-0.0164946	0.11952	0.637796	0.901058
BTBD2	ENSG00000133243	2171.59	-0.0318667	0.0999689	0.601971	0.886114
BTBD3	ENSG00000132640	2173.3	0.0205311	0.0892783	0.759896	0.939609
BTBD6	ENSG00000184887	687.787	-0.159962	0.130305	0.0508242	0.316752
BTBD7	ENSG00000011114	1421.55	-0.0290856	0.0909881	0.66174	0.910166
BTBD7P1	ENSG00000203414	20.0841	0.0166075	0.121106	0.589476	NA
BTBD8	ENSG00000189195	27.0517	0.00316557	0.118748	0.925943	0.981758
BTBD9	ENSG00000183826	982.011	-0.0444524	0.101788	0.479358	0.821181
BTC	ENSG00000174808	131.135	-0.272042	0.260863	0.0168546	0.172101
BTD	ENSG00000169814	507.233	0.0394338	0.100172	0.529566	0.849787
BTF3	ENSG00000145741	10079.7	0.121822	0.109072	0.101208	0.450895
BTF3.DT	ENSG00000272525	12.0189	0.0107455	0.122239	0.63142	NA
BTF3L4	ENSG00000134717	3097.85	-0.0920866	0.111822	0.18852	0.593309
BTF3L4P2	ENSG00000213189	371.639	0.102647	0.123627	0.151304	0.539871
BTF3P6	ENSG00000233956	3.09123	0.00644891	0.123286	0.599912	NA
BTG1	ENSG00000133639	2427.72	0.51541	0.124073	2.21e-06	0.000199544
BTG2	ENSG00000159388	59.0102	0.133231	0.213075	0.0356946	0.260926
BTG3	ENSG00000154640	1585.12	-0.0159411	0.0925625	0.796255	0.949599
BTG3.AS1	ENSG00000280594	25.3331	-0.0414213	0.128568	0.219544	NA
BTLA	ENSG00000186265	2.45716	0.00676759	0.123454	0.530658	NA
BTN2A1	ENSG00000112763	2170.41	-0.0169052	0.0819223	0.782484	0.946021
BTN2A2	ENSG00000124508	810.718	-0.109262	0.108104	0.129274	0.503231
BTN2A3P	ENSG00000124549	206.036	0.0683718	0.116085	0.284764	0.693118
BTN3A1	ENSG00000026950	2133.51	-0.0672117	0.0852385	0.29826	0.703444
BTN3A2	ENSG00000186470	3934.34	-0.0249208	0.0768081	0.678798	0.915532
BTN3A3	ENSG00000111801	1188.44	-0.0664901	0.0932703	0.331169	0.729138
BTNL8	ENSG00000113303	4.81525	-0.0131895	0.123721	0.390621	NA
BTNL9	ENSG00000165810	3.99968	0.00251243	0.122776	0.867807	NA
BTRC	ENSG00000166167	786.762	-0.00624463	0.0968739	0.91581	0.978512
BUB1	ENSG00000169679	5224.15	0.0809475	0.0941493	0.237403	0.648348
BUB1B	ENSG00000156970	3661.86	0.123654	0.0994892	0.0841457	0.412204
BUB1B.PAK6	ENSG00000259288	70.7504	-0.00450071	0.123688	0.356251	0.744563
BUB3	ENSG00000154473	6544.29	-0.0143338	0.0877324	0.761025	0.940009
BUD13	ENSG00000137656	864.556	-0.00891081	0.09025	0.886618	0.970217
BUD23	ENSG00000071462	2512.6	0.0454232	0.0970551	0.481609	0.822671
BUD31	ENSG00000106245	2483.28	0.0291864	0.0927748	0.642145	0.903267
BVES	ENSG00000112276	365.234	-0.424447	0.196325	0.00172197	0.0388891
BVES.AS1	ENSG00000203808	4.69701	0.0179515	0.124998	0.136593	NA
BYSL	ENSG00000112578	1267.36	0.225902	0.113052	0.00743374	0.10508
BZW1	ENSG00000082153	16288.8	-0.0404743	0.0910525	0.528868	0.849753
BZW1P2	ENSG00000198406	1863.32	0.0355724	0.100766	0.564598	0.868276
BZW2	ENSG00000136261	5390.56	0.104865	0.101877	0.136653	0.517327
C10orf143	ENSG00000237489	10.4387	-0.0143994	0.123594	0.41292	NA
C10orf55	ENSG00000222047	106.333	-0.220073	0.257958	0.0259388	0.217031
C10orf62	ENSG00000203942	1.65561	0.00631806	0.123547	0.492878	NA
C10orf67	ENSG00000179133	8.20022	5.89e-05	0.12216	0.998651	NA
C10orf88	ENSG00000119965	709.398	-0.0420449	0.106606	0.486254	0.825025
C10orf88B	ENSG00000255624	124.152	-0.220557	0.34307	0.0201143	0.188218
C10orf90	ENSG00000154493	1625.46	-0.16271	0.163091	0.0528773	0.323785
C10orf95.AS1	ENSG00000269609	162.812	0.000638797	0.103944	0.992072	0.996732
C11orf1	ENSG00000137720	288.381	0.0657962	0.119173	0.281635	0.689324
C11orf24	ENSG00000171067	2078.62	-0.197042	0.122287	0.0201861	0.188423
C11orf45	ENSG00000174370	179.254	0.0111349	0.105675	0.841596	0.960283
C11orf49	ENSG00000149179	582.587	-0.00989721	0.104501	0.855858	0.963704
C11orf54	ENSG00000182919	987.04	0.0430594	0.0920568	0.49593	0.830318
C11orf58	ENSG00000110696	4461.13	0.0362653	0.0854393	0.563631	0.867491
C11orf65	ENSG00000166323	11.8761	-0.00103514	0.121136	0.964223	NA
C11orf68	ENSG00000175573	1478.77	0.00656962	0.0813354	0.91568	0.97845
C11orf71	ENSG00000180425	125.428	0.0966196	0.14159	0.141918	0.52582
C11orf72	ENSG00000184224	11.6287	0.00146224	0.12163	0.948833	NA
C11orf80	ENSG00000173715	348.612	-0.0388464	0.101737	0.528371	0.849612
C11orf94	ENSG00000234776	2.04198	-0.0130867	0.124369	0.15418	NA
C11orf95	ENSG00000188070	620.269	0.0196253	0.0906291	0.753185	0.936424
C11orf96	ENSG00000187479	5.63649	0.00997482	0.123158	0.540075	NA
C11orf98	ENSG00000278615	881.362	0.105084	0.112169	0.121628	0.490741
C12orf29	ENSG00000133641	1078.67	-0.0949509	0.125759	0.173669	0.571021
C12orf4	ENSG00000047621	1234.97	-0.036824	0.0919939	0.561375	0.865737
C12orf43	ENSG00000157895	504.944	0.0169744	0.0901545	0.782039	0.946021
C12orf45	ENSG00000151131	425.894	0.0737552	0.112121	0.266789	0.679405
C12orf50	ENSG00000165805	5.28143	0.00571781	0.123057	0.677375	NA
C12orf56	ENSG00000185306	10.3394	-0.0331484	0.128754	0.0883362	NA
C12orf57	ENSG00000111678	877.634	-0.136819	0.136376	0.0786409	0.398834
C12orf60	ENSG00000182993	39.6807	0.0679151	0.141064	0.126311	0.498204
C12orf65	ENSG00000130921	742.914	0.0177062	0.0935871	0.773435	0.943094
C12orf66	ENSG00000174206	406.705	0.0514334	0.104795	0.416635	0.787054
C12orf73	ENSG00000204954	156.321	0.0300621	0.108679	0.594888	0.883128
C12orf75	ENSG00000235162	1680.74	-0.0701878	0.110064	0.296068	0.701754
C12orf76	ENSG00000174456	369.74	-0.0531872	0.102419	0.405081	0.77863
C14orf119	ENSG00000179933	1465.74	0.00236903	0.0899706	0.969876	0.991885
C14orf132	ENSG00000227051	391.969	-0.140291	0.147656	0.0762728	0.394353
C14orf178	ENSG00000197734	1.90832	-0.00377061	0.123345	0.698979	NA
C14orf28	ENSG00000179476	82.0189	-0.0543033	0.133937	0.159263	0.551684
C14orf39	ENSG00000179008	10.8082	0.0325257	0.129226	0.0278316	NA
C14orf93	ENSG00000100802	242.204	-0.00770021	0.0983867	0.890829	0.970889
C15orf39	ENSG00000167173	1327.15	0.0228524	0.122029	0.482278	0.82288
C15orf40	ENSG00000169609	559.353	0.0212429	0.0957955	0.730476	0.932471
C15orf48	ENSG00000166920	2.02533	0.00266103	0.123459	0.725685	NA
C15orf56	ENSG00000176753	14.5929	-0.0207986	0.123913	0.370677	NA
C15orf61	ENSG00000189227	217.276	0.0174011	0.104511	0.761869	0.94071
C15orf62	ENSG00000188277	4.29905	-0.00148308	0.122774	0.917427	NA
C15orf65	ENSG00000261652	68.9995	-0.00218638	0.114441	0.958576	0.989892
C16orf46	ENSG00000166455	46.7284	-0.0107385	0.118197	0.766365	0.941805
C16orf54	ENSG00000185905	17.7386	-0.00181129	0.12015	0.947402	NA
C16orf70	ENSG00000125149	1062.12	0.0144037	0.0879211	0.818861	0.955394
C16orf71	ENSG00000166246	12.4645	0.0173547	0.123713	0.388683	NA
C16orf72	ENSG00000182831	9429.78	-0.0708905	0.0891622	0.278172	0.686654
C16orf74	ENSG00000154102	15.9351	0.0225114	0.123449	0.407944	NA
C16orf86	ENSG00000159761	146.181	-0.216931	0.228263	0.0275253	0.225065
C16orf87	ENSG00000155330	457.565	0.0556571	0.108804	0.373427	0.758121
C16orf91	ENSG00000174109	543.133	-0.000820883	0.0956447	0.988026	0.996271
C16orf95	ENSG00000260456	355.333	0.00562457	0.0962874	0.931658	0.983213
C16orf95.DT	ENSG00000270006	20.1687	0.00782971	0.120077	0.795934	NA
C16orf96	ENSG00000205832	2.35675	-0.00395107	0.123243	0.718646	NA
C17orf100	ENSG00000256806	25.9561	-0.0138197	0.119825	0.675222	0.914117
C17orf107	ENSG00000205710	8.33987	0.0315891	0.128446	0.0734041	NA
C17orf113	ENSG00000267221	4.37753	-0.00472322	0.122867	0.749243	NA
C17orf114	ENSG00000262165	5.13048	0.00624257	0.122832	0.696981	NA
C17orf49	ENSG00000258315	396.641	0.0927695	0.132409	0.169141	0.564012
C17orf58	ENSG00000186665	584.579	-0.0089997	0.0994766	0.878016	0.967504
C17orf67	ENSG00000214226	48.1256	-0.00953627	0.11624	0.813455	0.953366
C17orf75	ENSG00000108666	665.143	-0.0356133	0.0978048	0.565757	0.868776
C17orf80	ENSG00000141219	1553.89	-0.0343267	0.0860907	0.587408	0.878787
C17orf97	ENSG00000187624	5.90033	-0.0168108	0.124096	0.333153	NA
C18orf21	ENSG00000141428	420.196	-0.00193688	0.101675	0.97177	0.992187
C18orf25	ENSG00000152242	1925.11	0.100598	0.10725	0.155153	0.546036
C18orf32	ENSG00000177576	976.363	-0.00803552	0.101712	0.888277	0.970232
C18orf54	ENSG00000166845	875.095	0.0591222	0.129218	0.243397	0.653607
C19orf12	ENSG00000131943	2211.42	-0.0557661	0.0879501	0.386748	0.765994
C19orf18	ENSG00000177025	1.66601	0.00273818	0.123359	0.762744	NA
C19orf25	ENSG00000119559	1027.14	-0.151291	0.111807	0.0497959	0.312795
C19orf38	ENSG00000214212	6.07813	-0.00684452	0.122841	0.671521	NA
C19orf44	ENSG00000105072	357.101	0.0376753	0.0972979	0.549156	0.86063
C19orf47	ENSG00000160392	586.841	-0.0311154	0.0981002	0.613573	0.891692
C19orf48	ENSG00000167747	2574.2	0.0468279	0.0868244	0.475208	0.819958
C19orf53	ENSG00000104979	1271.34	-0.0428666	0.0896843	0.499223	0.832343
C19orf54	ENSG00000188493	99.6075	0.0126255	0.121169	0.654893	0.908142
C19orf71	ENSG00000183397	2.1805	0.000811264	0.123252	0.935894	NA
C19orf73	ENSG00000221916	14.101	0.00967937	0.121244	0.713603	NA
C19orf81	ENSG00000235034	18.6774	-0.00587593	0.121094	0.814372	NA
C1D	ENSG00000197223	354.847	-0.0946144	0.141647	0.140841	0.524132
C1DP1	ENSG00000231245	22.1859	-0.0516067	0.136172	0.0764784	NA
C1GALT1	ENSG00000106392	3290.61	-0.0697969	0.0963949	0.301081	0.705796
C1GALT1C1	ENSG00000171155	2592.81	-0.0310521	0.0997328	0.62138	0.89447
C1GALT1P1	ENSG00000257818	2.50365	-0.00653594	0.123333	0.579982	NA
C1orf109	ENSG00000116922	1246.87	-0.119852	0.12242	0.114404	0.479169
C1orf112	ENSG00000000460	838.804	0.0516021	0.0929012	0.420945	0.79007
C1orf116	ENSG00000182795	3.96391	0.0130681	0.123928	0.334544	NA
C1orf122	ENSG00000197982	979.465	0.061868	0.100003	0.345321	0.736245
C1orf131	ENSG00000143633	445.092	0.00173021	0.100186	0.978739	0.99373
C1orf159	ENSG00000131591	677.542	-0.029556	0.0934523	0.635277	0.899931
C1orf162	ENSG00000143110	10.1506	0.00296172	0.121919	0.887486	NA
C1orf174	ENSG00000198912	1298.66	0.0836178	0.0990855	0.219561	0.629629
C1orf198	ENSG00000119280	749.193	-0.0331297	0.112876	0.527327	0.849612
C1orf21	ENSG00000116667	32.0945	-0.019742	0.124062	0.339469	0.733639
C1orf216	ENSG00000142686	1187.3	-0.158216	0.104445	0.0361122	0.262433
C1orf220	ENSG00000213057	9.28665	0.00494707	0.122151	0.802946	NA
C1orf229	ENSG00000221953	2.63378	0.00183251	0.123217	0.863089	NA
C1orf35	ENSG00000143793	272.966	0.012583	0.0999573	0.833056	0.95811
C1orf43	ENSG00000143612	5437.66	0.00473543	0.0825414	0.94004	0.985841
C1orf50	ENSG00000164008	301.716	-0.00999408	0.101176	0.86551	0.965356
C1orf52	ENSG00000162642	845.394	-0.0165011	0.088858	0.789116	0.947036
C1orf53	ENSG00000203724	17.2754	0.0191771	0.122187	0.506219	NA
C1orf54	ENSG00000118292	6.03752	-0.0135112	0.123795	0.369574	NA
C1orf56	ENSG00000143443	49.8249	0.00525225	0.118434	0.880334	0.968495
C1orf74	ENSG00000162757	271.084	0.0437198	0.1029	0.482035	0.822671
C1orf94	ENSG00000142698	118	-0.250666	0.265291	0.0202153	0.188423
C1QBP	ENSG00000108561	3257.58	0.132013	0.133293	0.0898767	0.424954
C1QL1	ENSG00000131094	18.0298	0.0185901	0.122737	0.479346	NA
C1QL4	ENSG00000186897	8.06959	0.0157504	0.123337	0.447067	NA
C1QTNF1	ENSG00000173918	1005.34	-0.0491464	0.0916787	0.451548	0.807623
C1QTNF1.AS1	ENSG00000265096	16.1982	0.022639	0.123862	0.378192	NA
C1QTNF12	ENSG00000184163	16.9385	-0.0212066	0.123382	0.414779	NA
C1QTNF2	ENSG00000145861	36.2659	0.032727	0.123441	0.378765	0.76011
C1QTNF3	ENSG00000082196	16.0694	-0.0109287	0.121831	0.650085	NA
C1QTNF3.AMACR	ENSG00000273294	8.86384	-0.00161682	0.123583	0.711556	NA
C1QTNF5	ENSG00000223953	144.597	-0.431574	0.24928	0.00380042	0.0681928
C1QTNF6	ENSG00000133466	310.322	-0.167306	0.214795	0.0425918	0.285653
C1R	ENSG00000159403	19.5119	0.0433017	0.1311	0.142478	NA
C1RL	ENSG00000139178	112.763	0.146871	0.243086	0.0258309	0.217031
C1RL.AS1	ENSG00000205885	37.7005	-0.00323145	0.117175	0.929678	0.982666
C1S	ENSG00000182326	22.6535	0.0689139	0.147787	0.0456749	NA
C2	ENSG00000166278	13.3095	0.00645825	0.121434	0.789064	NA
C20orf144	ENSG00000149609	5.51262	-0.00302568	0.122633	0.848706	NA
C20orf194	ENSG00000088854	816.921	-0.121907	0.138636	0.101118	0.45079
C20orf204	ENSG00000196421	16.1845	0.000718044	0.120204	0.981396	NA
C20orf27	ENSG00000101220	1644.69	0.29066	0.10866	0.000888614	0.0246627
C20orf96	ENSG00000196476	104.632	0.0327395	0.122319	0.409589	0.781464
C21orf58	ENSG00000160298	430.72	-0.0107186	0.0975314	0.855984	0.963759
C21orf62.AS1	ENSG00000205930	10.5707	-0.00368303	0.122064	0.849354	NA
C21orf91	ENSG00000154642	860.357	-0.048402	0.105906	0.43664	0.797802
C22orf23	ENSG00000128346	1.91563	0.0152927	0.124803	0.0683008	NA
C22orf39	ENSG00000242259	548.22	-0.0398389	0.0931237	0.524797	0.847659
C22orf46	ENSG00000184208	514.849	0.0304111	0.0994435	0.620977	0.894297
C2CD2	ENSG00000157617	6.5883	-0.0123685	0.123911	0.313346	NA
C2CD2L	ENSG00000172375	933.1	-0.040158	0.0965522	0.523775	0.846508
C2CD3	ENSG00000168014	1203.66	0.138725	0.178901	0.0670292	0.369657
C2CD4C	ENSG00000183186	28.5203	-0.0096027	0.118742	0.780235	0.945939
C2CD4D.AS1	ENSG00000234614	2.18831	0.00120178	0.123172	0.913983	NA
C2CD5	ENSG00000111731	891.189	0.0386752	0.101618	0.530219	0.85004
C2CD6	ENSG00000155754	58.3403	0.0217068	0.118075	0.599317	0.885245
C2orf15	ENSG00000273045	4.5834	-0.0014861	0.122896	0.910301	NA
C2orf16	ENSG00000221843	95.5797	-0.390409	0.407798	0.00936775	0.120697
C2orf42	ENSG00000115998	348.03	-0.0891542	0.130616	0.179817	0.581262
C2orf49	ENSG00000135974	925.966	-0.0196798	0.0965441	0.746192	0.934622
C2orf49.DT	ENSG00000272994	98.1297	0.00784185	0.108549	0.882159	0.968783
C2orf68	ENSG00000168887	545.527	0.150621	0.126732	0.0593151	0.34447
C2orf69	ENSG00000178074	983.66	-0.0769227	0.102361	0.253465	0.666374
C2orf69P1	ENSG00000261046	9.97897	0.0351921	0.129174	0.106784	NA
C2orf73	ENSG00000177994	1.59792	0.00167307	0.123353	0.848252	NA
C2orf74	ENSG00000237651	395.424	-0.0188299	0.102231	0.746823	0.934984
C2orf76	ENSG00000186132	86.4689	0.00616432	0.110488	0.896431	0.972879
C2orf78	ENSG00000187833	2.5275	-0.00946033	0.123668	0.403419	NA
C2orf88	ENSG00000187699	4.05347	0.0158116	0.124566	0.171988	NA
C2orf92	ENSG00000228486	20.1278	0.00896799	0.120097	0.767996	NA
C3	ENSG00000125730	196.123	-1.19138	0.350994	2.5e-05	0.00151568
C3AR1	ENSG00000171860	160.3	-0.051663	0.113046	0.386784	0.765994
C3orf14	ENSG00000114405	714.117	0.13736	0.160416	0.0780204	0.3975
C3orf18	ENSG00000088543	105.033	0.0436706	0.117965	0.410457	0.781944
C3orf33	ENSG00000174928	69.0682	-0.0602553	0.133301	0.195073	0.602107
C3orf35	ENSG00000198590	6.33175	0.00363612	0.122399	0.839858	NA
C3orf38	ENSG00000179021	1272.01	-0.0739816	0.0980711	0.26896	0.680068
C3orf52	ENSG00000114529	1258.1	-0.0610231	0.0879622	0.345815	0.736697
C3orf62	ENSG00000188315	103.21	-0.0538973	0.129641	0.236574	0.647637
C3orf70	ENSG00000187068	2.98639	-0.000974081	0.123122	0.929956	NA
C3orf80	ENSG00000180044	8.54772	-0.00417983	0.12203	0.834536	NA
C4A	ENSG00000244731	72.0661	0.00753313	0.112749	0.873442	0.96617
C4A.1	ENSG00000244731	72.0661	0.00753313	0.112749	0.873442	0.96617
C4B	ENSG00000224389	15.832	-0.0216206	0.125633	0.134473	NA
C4orf3	ENSG00000164096	1087.91	-0.0512158	0.111173	0.429924	0.794647
C4orf33	ENSG00000151470	519.784	0.103242	0.123312	0.150338	0.538809
C4orf36	ENSG00000163633	81.2848	0.0143665	0.115778	0.717585	0.928691
C4orf46	ENSG00000205208	1071.44	0.0141554	0.095802	0.820451	0.955394
C4orf47	ENSG00000205129	25.9722	-0.0362861	0.126057	0.286536	0.69441
C4orf48	ENSG00000243449	61.8979	-0.0529542	0.129369	0.239422	0.649575
C4orf54	ENSG00000248713	18.2725	0.0326272	0.12604	0.274049	NA
C5	ENSG00000106804	440.853	-0.059334	0.108346	0.352113	0.741487
C5AR1	ENSG00000197405	3.15864	-0.0101625	0.123791	0.348515	NA
C5orf15	ENSG00000113583	4045.96	-0.0741695	0.105042	0.269577	0.680068
C5orf22	ENSG00000082213	1251.74	0.0307739	0.0936128	0.619673	0.89408
C5orf24	ENSG00000181904	2709.3	0.0139963	0.089716	0.822713	0.955854
C5orf34	ENSG00000172244	484.526	0.0229353	0.0981684	0.704581	0.924732
C5orf38	ENSG00000186493	81.8514	0.0172017	0.112531	0.693887	0.920642
C5orf46	ENSG00000178776	2.17657	-0.00584254	0.123383	0.585393	NA
C5orf51	ENSG00000205765	2159.56	-0.00405954	0.11121	0.934194	0.983863
C5orf63	ENSG00000164241	204.609	0.000666417	0.113437	0.990883	0.99648
C5orf66	ENSG00000224186	13.8886	-0.0021536	0.121943	0.912139	NA
C6orf120	ENSG00000185127	1447.93	-0.132627	0.118734	0.0827072	0.408842
C6orf136	ENSG00000204564	209.792	-0.000896224	0.112582	0.98284	0.994724
C6orf141	ENSG00000197261	6.35855	-0.00608484	0.122567	0.729708	NA
C6orf163	ENSG00000203872	8.66596	-0.013337	0.122846	0.525041	NA
C6orf223	ENSG00000181577	23.9951	-0.00998703	0.121033	0.710753	NA
C6orf226	ENSG00000221821	28.2293	-0.00388629	0.11866	0.904737	0.974854
C6orf47	ENSG00000204439	1132.48	0.0315664	0.0910565	0.616576	0.89292
C6orf52	ENSG00000137434	20.9205	-0.0108588	0.120045	0.725602	NA
C6orf58	ENSG00000184530	4.72945	0.00760786	0.123155	0.586127	NA
C6orf62	ENSG00000112308	9368.76	-0.0585927	0.101202	0.360998	0.749039
C6orf89	ENSG00000198663	5698.58	-0.038733	0.0799158	0.530101	0.849991
C6orf99	ENSG00000203711	12.2659	0.0191262	0.124366	0.313214	NA
C7orf25	ENSG00000136197	90.9785	-0.00644367	0.113934	0.876922	0.967157
C7orf26	ENSG00000146576	601.531	0.0803356	0.105492	0.239169	0.649341
C7orf31	ENSG00000153790	13.6515	0.0134355	0.123286	0.463508	NA
C7orf50	ENSG00000146540	2868.53	-0.00135895	0.0808167	0.986935	0.995949
C7orf57	ENSG00000164746	56.1357	-0.427257	0.503551	0.00861264	0.114307
C7orf61	ENSG00000185955	4.48987	0.0127988	0.123987	0.315247	NA
C8G	ENSG00000176919	3.44711	-0.00976093	0.123601	0.430785	NA
C8orf31	ENSG00000177335	159.994	-0.536452	0.225202	0.000805555	0.0229164
C8orf33	ENSG00000182307	3270.75	-0.0135111	0.081648	0.824934	0.956875
C8orf37	ENSG00000156172	126.753	-0.0674469	0.124405	0.249815	0.660782
C8orf48	ENSG00000164743	18.9307	0.0160284	0.121107	0.598087	NA
C8orf58	ENSG00000241852	495.515	0.0937593	0.110291	0.182094	0.584428
C8orf76	ENSG00000189376	985.279	0.0397141	0.0957019	0.528616	0.849612
C8orf82	ENSG00000213563	384.493	-0.197765	0.153889	0.0293362	0.232989
C8orf88	ENSG00000253250	541.95	0.182563	0.152896	0.0384119	0.270397
C9orf116	ENSG00000160345	34.5532	-0.0396192	0.125896	0.296688	0.702456
C9orf147	ENSG00000230185	7.70802	0.0233047	0.125329	0.234218	NA
C9orf153	ENSG00000187753	7.53863	0.00389471	0.122802	0.792923	NA
C9orf16	ENSG00000171159	823.396	-0.217521	0.137056	0.0164901	0.169558
C9orf163	ENSG00000196366	21.0293	-0.000382892	0.119403	0.988916	NA
C9orf40	ENSG00000135045	541.758	-0.0515544	0.0958522	0.423231	0.791645
C9orf43	ENSG00000157653	16.8668	0.00508673	0.121335	0.833766	NA
C9orf64	ENSG00000165118	1743.44	0.0740637	0.0958719	0.273338	0.683219
C9orf72	ENSG00000147894	366.702	-0.034075	0.0976095	0.589296	0.880102
C9orf78	ENSG00000136819	2493.37	0.0735095	0.102266	0.277552	0.686654
C9orf85	ENSG00000155621	406.575	-0.0902756	0.12194	0.188817	0.59353
CA10	ENSG00000154975	1.53872	0.00169341	0.123369	0.841644	NA
CA11	ENSG00000063180	261.743	0.09598	0.145608	0.132245	0.50877
CA12	ENSG00000074410	18.5034	0.0283486	0.126579	0.180744	NA
CA13	ENSG00000185015	226.198	-0.0805824	0.125377	0.21283	0.623709
CA3	ENSG00000164879	8.13337	0.0156159	0.123762	0.384552	NA
CA5B	ENSG00000169239	830.784	-0.377	0.146141	0.000749486	0.0216369
CA5BP1	ENSG00000186312	250.271	0.0770325	0.125012	0.227085	0.638448
CAAP1	ENSG00000120159	401.162	0.00978107	0.101184	0.868383	0.965356
CAB39	ENSG00000135932	3527.36	0.0419772	0.0830642	0.520403	0.844493
CAB39L	ENSG00000102547	502.552	0.289679	0.149911	0.00515794	0.0835488
CABIN1	ENSG00000099991	1770.36	-0.00291196	0.0977532	0.959451	0.989892
CABLES1	ENSG00000134508	1421.62	0.0100204	0.101539	0.867296	0.965356
CABLES2	ENSG00000149679	320.049	-0.352102	0.23686	0.00716082	0.102711
CABYR	ENSG00000154040	5.30718	0.0027367	0.122539	0.870757	NA
CACFD1	ENSG00000160325	109.566	-0.0168066	0.1107	0.741536	0.933612
CACHD1	ENSG00000158966	2.65341	0.00210877	0.123167	0.851145	NA
CACNA1A	ENSG00000141837	9.00844	0.0282048	0.127652	0.0457765	NA
CACNA1B	ENSG00000148408	2.47307	0.00422608	0.123204	0.717063	NA
CACNA1E	ENSG00000198216	8.19978	-0.0134111	0.123559	0.408946	NA
CACNA1F	ENSG00000102001	4.61105	0.0143216	0.124248	0.247043	NA
CACNA1G	ENSG00000006283	5.27146	0.0231014	0.126102	0.0960938	NA
CACNA1H	ENSG00000196557	4.9427	0.0296764	0.12838	0.0228573	NA
CACNA1I	ENSG00000100346	25.2642	0.0141129	0.124704	0.0279447	NA
CACNA2D1	ENSG00000153956	17.9249	-0.019872	0.12435	0.30538	NA
CACNA2D3	ENSG00000157445	1.96175	0.00229159	0.123276	0.819073	NA
CACNB1	ENSG00000067191	307.47	0.0637276	0.129548	0.23677	0.648045
CACNB3	ENSG00000167535	37.2545	0.00156692	0.117648	0.967647	0.991113
CACNB4	ENSG00000182389	4.27707	0.0164926	0.124619	0.193185	NA
CACNG6	ENSG00000130433	16.6671	0.00946169	0.12108	0.725262	NA
CACNG8	ENSG00000142408	77.6091	0.0245653	0.119974	0.528585	0.849612
CACTIN	ENSG00000105298	1288.9	-0.0679002	0.0953462	0.303197	0.707597
CACUL1	ENSG00000151893	5659.96	-0.0504347	0.082078	0.416658	0.787054
CACYBP	ENSG00000116161	4237.47	0.107934	0.118714	0.144586	0.531302
CAD	ENSG00000084774	3784.26	0.108829	0.130393	0.136639	0.517327
CADM1	ENSG00000182985	133.913	0.0177936	0.107785	0.744313	0.933612
CADM4	ENSG00000105767	123.291	-0.158552	0.248327	0.03002	0.235859
CADPS2	ENSG00000081803	2003.22	-0.073451	0.0972806	0.265727	0.679125
CAGE1	ENSG00000164304	4.76026	0.0157751	0.124498	0.213707	NA
CAHM	ENSG00000270419	11.7093	-0.000460233	0.12125	0.982646	NA
CALB2	ENSG00000172137	4718.58	-0.153699	0.104767	0.0419469	0.284049
CALCA	ENSG00000110680	1.81697	0.00307614	0.123334	0.747613	NA
CALCOCO1	ENSG00000012822	1175.17	-0.0490108	0.0907379	0.442409	0.803123
CALCOCO2	ENSG00000136436	4216.57	-0.0680745	0.0940652	0.301673	0.70682
CALCRL	ENSG00000064989	14.3185	-0.0302315	0.127433	0.128517	NA
CALD1	ENSG00000122786	12280.2	-0.203797	0.128557	0.0178369	0.177654
CALHM2	ENSG00000138172	25.7821	0.0123394	0.119817	0.705665	0.92508
CALHM3	ENSG00000183128	1.93213	0.00852179	0.12373	0.368723	NA
CALHM5	ENSG00000178033	2.85573	-0.00270994	0.123071	0.823718	NA
CALHM6	ENSG00000188820	14.0595	0.00962728	0.122481	0.633495	NA
CALM1	ENSG00000198668	10918.6	-0.0290185	0.0882777	0.649273	0.906619
CALM2	ENSG00000143933	31015.1	-0.0703221	0.102075	0.290239	0.69743
CALM2P2	ENSG00000229097	3.96274	-0.0047483	0.122998	0.729674	NA
CALM2P3	ENSG00000215482	1.69611	-0.00366024	0.123395	0.684496	NA
CALM3	ENSG00000160014	4454.83	0.10829	0.100893	0.126864	0.498943
CALML3.AS1	ENSG00000205488	6.94777	-0.0262775	0.126459	0.148464	NA
CALML4	ENSG00000129007	213.585	0.0987686	0.129157	0.157438	0.549402
CALML6	ENSG00000169885	2.14148	-0.0133362	0.124374	0.159926	NA
CALN1	ENSG00000183166	2.45777	0.00701021	0.12356	0.457783	NA
CALR	ENSG00000179218	50558.8	-0.105216	0.0989335	0.163873	0.55631
CALU	ENSG00000128595	65908.5	0.000378094	0.0818633	0.957995	0.989892
CAMK1	ENSG00000134072	431.005	0.0714529	0.10812	0.282019	0.689758
CAMK1D	ENSG00000183049	6189.21	0.0219506	0.0955908	0.717501	0.92867
CAMK1G	ENSG00000008118	13.0903	0.0102501	0.122048	0.655715	NA
CAMK2A	ENSG00000070808	111.51	-1.10611	0.246067	3.15e-07	3.74e-05
CAMK2B	ENSG00000058404	3.69348	0.00325434	0.123158	0.776892	NA
CAMK2D	ENSG00000145349	2680.18	-0.263207	0.105427	0.00170531	0.0388101
CAMK2G	ENSG00000148660	1818.03	-0.105921	0.0900756	0.114574	0.479169
CAMK2N1	ENSG00000162545	431.577	-0.0132261	0.115284	0.759072	0.939573
CAMK2N2	ENSG00000163888	72.2304	-0.127123	0.210559	0.0301266	0.23656
CAMK4	ENSG00000152495	12.5645	-0.0416619	0.13312	0.0160025	NA
CAMKK1	ENSG00000004660	118.917	0.120579	0.168055	0.0820562	0.406707
CAMKK2	ENSG00000110931	2009.76	0.0371556	0.0980996	0.554656	0.862655
CAMKMT	ENSG00000143919	161.06	-0.0275561	0.108775	0.61855	0.89408
CAMKV	ENSG00000164076	9.85341	-0.00172008	0.121793	0.932777	NA
CAMLG	ENSG00000164615	1739.41	-0.038728	0.0939619	0.539096	0.855872
CAMSAP1	ENSG00000130559	4663.6	0.0769334	0.0853808	0.234056	0.645559
CAMSAP2	ENSG00000118200	5983.16	0.0994303	0.0926604	0.133683	0.511783
CAMTA1	ENSG00000171735	2277.67	-0.0616738	0.101781	0.346755	0.737149
CAMTA1.DT	ENSG00000237436	1.83419	-0.00224613	0.123306	0.813104	NA
CAMTA1.IT1	ENSG00000237402	1.63018	0.00606808	0.123684	0.382013	NA
CAMTA2	ENSG00000108509	481.107	-0.0305347	0.107566	0.592688	0.882569
CAND1	ENSG00000111530	11760	0.0319633	0.0841382	0.614556	0.891834
CAND2	ENSG00000144712	3.60818	-0.0109655	0.124057	0.2003	NA
CANT1	ENSG00000171302	3486.51	0.0264907	0.0910496	0.679457	0.915532
CANX	ENSG00000127022	57655.7	0.0467989	0.0838154	0.351643	0.741229
CAP1	ENSG00000131236	26676.3	0.037257	0.086618	0.544457	0.858254
CAP1P1	ENSG00000240809	68.9031	0.0105465	0.113402	0.820805	0.955394
CAP2	ENSG00000112186	690.149	-0.0867929	0.111573	0.206099	0.615864
CAPG	ENSG00000042493	3484.61	-0.465521	0.12124	8.74e-06	0.000641327
CAPN1	ENSG00000014216	4557.32	-0.0675959	0.0824667	0.285031	0.693118
CAPN10	ENSG00000142330	722.335	0.0161212	0.0866658	0.789517	0.947183
CAPN10.DT	ENSG00000260942	90.4094	0.0436748	0.118652	0.403787	0.777784
CAPN11	ENSG00000137225	9.82256	0.0268366	0.12629	0.181653	NA
CAPN12	ENSG00000182472	6.49727	0.00594763	0.122565	0.737821	NA
CAPN15	ENSG00000103326	1781.98	0.0406393	0.100146	0.513543	0.840114
CAPN2	ENSG00000162909	25903.9	-0.20967	0.0939828	0.00533312	0.0849752
CAPN3	ENSG00000092529	372.135	-1.02655	0.166536	3.63e-11	1.21e-08
CAPN5	ENSG00000149260	128.688	0.0738196	0.14543	0.106897	0.464274
CAPN7	ENSG00000131375	1754.98	0.0523425	0.0981573	0.440836	0.801547
CAPNS1	ENSG00000126247	11197.5	-0.11499	0.090972	0.0921634	0.430106
CAPNS2	ENSG00000256812	3.99736	0.00520967	0.122972	0.716073	NA
CAPRIN1	ENSG00000135387	14244	0.064471	0.0783358	0.297386	0.703292
CAPRIN2	ENSG00000110888	1332.08	-0.15424	0.107471	0.0428118	0.286355
CAPS	ENSG00000105519	198.954	-0.026809	0.110193	0.619589	0.89408
CAPS2	ENSG00000180881	42.3914	-0.085872	0.162305	0.0359848	0.261925
CAPZA1	ENSG00000116489	13311.1	0.0629328	0.083785	0.318736	0.719991
CAPZA2	ENSG00000198898	7688.55	-0.0234238	0.097746	0.700363	0.922117
CAPZB	ENSG00000077549	7565.9	0.0170549	0.0742064	0.769004	0.941943
CARD10	ENSG00000100065	4482.27	0.109451	0.108195	0.127601	0.5004
CARD11	ENSG00000198286	503.351	-0.070223	0.117336	0.271365	0.681137
CARD16	ENSG00000204397	38.737	-0.0642794	0.139564	0.124775	0.495292
CARD19	ENSG00000165233	906.014	-0.0404395	0.0982782	0.499105	0.832247
CARD6	ENSG00000132357	177.926	-0.00831102	0.102385	0.884208	0.969433
CARD8	ENSG00000105483	1241.11	-0.113073	0.112734	0.121057	0.490659
CARD8.AS1	ENSG00000268001	49.2846	0.0206479	0.118616	0.604052	0.88768
CARD9	ENSG00000187796	24.7037	0.00565719	0.119825	0.853166	NA
CARF	ENSG00000138380	229.947	-0.462432	0.220496	0.00177368	0.0393786
CARHSP1	ENSG00000153048	1108.04	-0.0641656	0.0950987	0.326826	0.726605
CARM1	ENSG00000142453	3058.81	0.133949	0.121564	0.0801645	0.401558
CARMAL	ENSG00000260123	2.46005	-0.00235524	0.123237	0.819859	NA
CARMIL1	ENSG00000079691	165.225	0.0832158	0.143637	0.158337	0.551131
CARMIL2	ENSG00000159753	28.0425	0.0188608	0.122975	0.457855	0.812107
CARNMT1	ENSG00000156017	1425.99	-0.582981	0.135554	1.02e-06	0.00010199
CARNS1	ENSG00000172508	8.60304	-0.0385525	0.130818	0.0703776	NA
CARS1	ENSG00000110619	4184.41	0.111291	0.0964537	0.110496	0.472086
CARS2	ENSG00000134905	1878.27	0.0935475	0.0875528	0.156112	0.54776
CASC15	ENSG00000272168	1.62309	-0.00335415	0.123311	0.735172	NA
CASC2	ENSG00000177640	21.4627	-0.0539486	0.136642	0.0933597	NA
CASC3	ENSG00000108349	3158.6	0.088185	0.103069	0.198238	0.605536
CASC4P1	ENSG00000238132	3.16375	-0.00292324	0.122979	0.823471	NA
CASD1	ENSG00000127995	784.383	-0.252049	0.214388	0.0184068	0.179282
CASK	ENSG00000147044	1638.57	-0.0361982	0.0813003	0.561535	0.865737
CASKIN1	ENSG00000167971	4.36513	-0.0145314	0.124335	0.208209	NA
CASKIN2	ENSG00000177303	462.503	-0.037978	0.105659	0.526271	0.849135
CASP1	ENSG00000137752	130.644	-0.293665	0.340605	0.0148612	0.158663
CASP10	ENSG00000003400	39.2587	-0.00577512	0.118962	0.858008	0.964074
CASP2	ENSG00000106144	1113.56	0.0124979	0.121702	0.63298	0.898585
CASP3	ENSG00000164305	7003.66	-0.0680785	0.103373	0.304449	0.708469
CASP4	ENSG00000196954	1314.34	-0.10329	0.119806	0.149068	0.536511
CASP6	ENSG00000138794	486.54	0.402258	0.178228	0.00147653	0.0348225
CASP7	ENSG00000165806	2304.72	-0.0480066	0.0883203	0.449591	0.806805
CASP8	ENSG00000064012	663.387	-0.0674389	0.0996641	0.302898	0.707496
CASP8AP2	ENSG00000118412	2437.1	0.111572	0.0980309	0.113287	0.476714
CASP9	ENSG00000132906	548.193	-0.147244	0.119386	0.0596072	0.345474
CASQ1	ENSG00000143318	3.42182	-0.00171747	0.122867	0.90018	NA
CASS4	ENSG00000087589	3.1859	-0.00296056	0.122984	0.820693	NA
CAST	ENSG00000153113	16054.2	-0.00658861	0.0806194	0.909288	0.976246
CASTOR1	ENSG00000239282	219.792	0.0218172	0.111243	0.67488	0.913844
CASTOR2	ENSG00000274070	110.023	-0.0491585	0.121667	0.343749	0.735834
CASTOR3	ENSG00000239521	108.19	0.0631006	0.135275	0.177711	0.577473
CASZ1	ENSG00000130940	1268.85	-0.0157279	0.111617	0.674177	0.913791
CAT	ENSG00000121691	1788.25	-0.0817606	0.105035	0.227924	0.639425
CATIP.AS1	ENSG00000225062	3.66606	0.00210519	0.123044	0.872509	NA
CATSPER1	ENSG00000175294	92.6549	-0.0354611	0.117993	0.465075	0.81684
CATSPER2	ENSG00000166762	63.5532	0.0210012	0.115363	0.648982	0.906619
CATSPER2P1	ENSG00000205771	54.9623	-0.00961734	0.115163	0.821482	0.955394
CATSPER3	ENSG00000152705	21.5222	-0.0187032	0.121081	0.558772	NA
CATSPERE	ENSG00000179397	14.2426	-0.004894	0.121653	0.824421	NA
CATSPERG	ENSG00000099338	7.1755	-0.00519523	0.122247	0.78702	NA
CATSPERZ	ENSG00000219435	2.8729	-0.010065	0.124035	0.20058	NA
CAV1	ENSG00000105974	3646.63	0.0706726	0.0860552	0.255888	0.668525
CAV2	ENSG00000105971	2259.74	-0.233451	0.136363	0.0116412	0.137017
CAVIN1	ENSG00000177469	9547.58	0.0175699	0.0759244	0.787958	0.946728
CAVIN2.AS1	ENSG00000233766	1.70894	0.0116294	0.124264	0.11538	NA
CAVIN3	ENSG00000170955	1232.37	-0.436462	0.145294	0.000180632	0.00754289
CAVIN4	ENSG00000170681	70.2978	-0.0332677	0.118455	0.476148	0.819958
CBARP	ENSG00000099625	71.2933	0.0592281	0.129157	0.244224	0.654533
CBFA2T2	ENSG00000078699	830.955	0.124107	0.15073	0.0963957	0.437885
CBFA2T3	ENSG00000129993	3.30729	0.00239062	0.123121	0.835993	NA
CBFB	ENSG00000067955	4900.21	-0.0684388	0.0923499	0.298426	0.703444
CBL	ENSG00000110395	4389.75	0.0120532	0.120347	0.699449	0.921644
CBLB	ENSG00000114423	315.616	-0.00255944	0.107643	0.959923	0.989892
CBLL1	ENSG00000105879	974.12	0.0614737	0.121569	0.292854	0.699222
CBLN3	ENSG00000139899	19.3052	-0.0146826	0.121637	0.590339	NA
CBR1	ENSG00000159228	2181.76	0.00908002	0.0808114	0.877712	0.967442
CBR3	ENSG00000159231	315.394	-0.0274616	0.102367	0.644676	0.904436
CBR3.AS1	ENSG00000236830	76.2083	0.0362325	0.117674	0.465152	0.81684
CBR4	ENSG00000145439	882.399	-0.0613659	0.0997291	0.348977	0.739031
CBS	ENSG00000160200	1613.86	-0.0222114	0.0937693	0.718409	0.929493
CBSL	ENSG00000274276	767.166	0.0510111	0.0939226	0.428191	0.794437
CBWD1	ENSG00000172785	868.97	0.12151	0.129039	0.10737	0.464875
CBWD2	ENSG00000136682	910.417	-0.00597402	0.100635	0.917283	0.979213
CBWD3	ENSG00000196873	354.193	0.626442	0.166139	8.95e-06	0.000653603
CBWD5	ENSG00000147996	996.028	0.140734	0.116509	0.0679941	0.37236
CBWD6	ENSG00000215126	114.325	0.0634015	0.12276	0.281688	0.689328
CBX1	ENSG00000108468	3048.05	0.0515499	0.0968841	0.422768	0.791567
CBX2	ENSG00000173894	340.759	0.198596	0.185989	0.0335988	0.25153
CBX3	ENSG00000122565	9205.04	-0.0190054	0.0961648	0.758078	0.939102
CBX3P2	ENSG00000266405	9.15803	-0.00721617	0.122108	0.726165	NA
CBX4	ENSG00000141582	796.268	0.137618	0.114614	0.071238	0.380577
CBX5	ENSG00000094916	15326	0.0921305	0.132485	0.19085	0.595943
CBX5P1	ENSG00000241535	1.81662	0.00745025	0.123642	0.420359	NA
CBX6	ENSG00000183741	3952.28	0.340719	0.137982	0.00109437	0.02841
CBX7	ENSG00000100307	156.189	-0.0437521	0.117395	0.412355	0.782587
CBX8	ENSG00000141570	578.333	0.15588	0.147089	0.0593094	0.34447
CBY1	ENSG00000100211	523.223	0.0880094	0.107151	0.203546	0.612476
CC2D1A	ENSG00000132024	1400.34	0.0370188	0.113076	0.500308	0.833237
CC2D1B	ENSG00000154222	2410.3	-0.125212	0.0952464	0.0740707	0.387672
CC2D2A	ENSG00000048342	622.125	-0.0433023	0.106774	0.475113	0.819958
CCAR1	ENSG00000060339	3042.97	0.219758	0.105151	0.00648825	0.0967217
CCAR2	ENSG00000158941	4027.83	0.034463	0.0791782	0.57703	0.874707
CCBE1	ENSG00000183287	2713.15	-0.1683	0.113226	0.0333095	0.250463
CCDC102A	ENSG00000135736	76.2485	0.147639	0.234043	0.0318664	0.244733
CCDC102B	ENSG00000150636	42.1736	-0.00955371	0.119054	0.774798	0.944331
CCDC103	ENSG00000167131	18.7677	-0.0144948	0.122746	0.518886	NA
CCDC106	ENSG00000173581	338.504	-0.052461	0.105834	0.404122	0.777907
CCDC107	ENSG00000159884	213.712	-0.0582585	0.116404	0.332573	0.730043
CCDC110	ENSG00000168491	31.7265	0.00120782	0.11892	0.972214	0.992187
CCDC112	ENSG00000164221	574.841	-0.0811824	0.113367	0.240026	0.650566
CCDC113	ENSG00000103021	370.595	-0.162155	0.157806	0.0540317	0.32835
CCDC115	ENSG00000136710	561.676	-0.0918753	0.113341	0.187715	0.592521
CCDC116	ENSG00000161180	9.03559	0.0249344	0.125454	0.245316	NA
CCDC117	ENSG00000159873	1367.81	-0.166016	0.136035	0.0462677	0.299993
CCDC12	ENSG00000160799	414.935	0.0580191	0.109879	0.359332	0.747969
CCDC120	ENSG00000147144	25.3472	0.00125728	0.12152	0.957971	NA
CCDC121	ENSG00000176714	93.568	0.00182632	0.114973	0.967026	0.991113
CCDC122	ENSG00000151773	452.408	-0.0312238	0.0940888	0.616935	0.893251
CCDC124	ENSG00000007080	1214.8	0.122607	0.16527	0.0839544	0.412077
CCDC125	ENSG00000183323	767.063	0.114167	0.108259	0.117971	0.485063
CCDC126	ENSG00000169193	242.41	-0.418305	0.194004	0.00178797	0.0393786
CCDC127	ENSG00000164366	1236.86	0.0184561	0.090623	0.767384	0.941897
CCDC13	ENSG00000244607	9.68674	-0.0115937	0.122695	0.566208	NA
CCDC130	ENSG00000104957	771.043	-0.00421624	0.08749	0.944644	0.986745
CCDC134	ENSG00000100147	487.524	0.0339238	0.110628	0.544719	0.858312
CCDC136	ENSG00000128596	74.099	-0.0169635	0.118561	0.652571	0.907541
CCDC137	ENSG00000185298	1278.85	0.0329608	0.0806877	0.593679	0.883128
CCDC138	ENSG00000163006	383.214	0.262927	0.25245	0.0181191	0.178073
CCDC14	ENSG00000175455	2730.72	0.0628111	0.0818328	0.320332	0.72102
CCDC140	ENSG00000163081	5.50326	-6.51e-05	0.122582	0.995035	NA
CCDC141	ENSG00000163492	34.2766	-0.0701155	0.145957	0.0776279	0.39671
CCDC142	ENSG00000135637	247.565	0.028636	0.104864	0.626282	0.897175
CCDC144A	ENSG00000170160	633.125	-0.0165773	0.0929971	0.787207	0.946589
CCDC144B	ENSG00000154874	752.165	0.0475027	0.0976483	0.457277	0.811695
CCDC144CP	ENSG00000154898	38.4344	0.0186113	0.119524	0.610823	0.891015
CCDC144NL	ENSG00000205212	4.81575	0.0168321	0.124921	0.112738	NA
CCDC144NL.AS1	ENSG00000233098	4.93358	-0.0252536	0.126598	0.0950137	NA
CCDC144NL.AS1.1	ENSG00000233098	4.93358	-0.0252536	0.126598	0.0950137	NA
CCDC146	ENSG00000135205	58.3757	-0.00618198	0.117784	0.862214	0.965085
CCDC148	ENSG00000153237	6.24558	-0.003693	0.122535	0.825328	NA
CCDC149	ENSG00000181982	37.9605	-0.0954294	0.169372	0.0447273	0.294622
CCDC15	ENSG00000149548	424.57	0.0489099	0.100231	0.444208	0.803472
CCDC150	ENSG00000144395	241.105	0.146391	0.200203	0.0513575	0.318523
CCDC152	ENSG00000198865	3.45714	0.0133771	0.124072	0.293221	NA
CCDC153	ENSG00000248712	19.45	-0.00343508	0.120001	0.904143	NA
CCDC154	ENSG00000197599	12.9207	-0.0168546	0.123455	0.419234	NA
CCDC157	ENSG00000187860	57.8212	-0.0690588	0.140618	0.134676	0.513975
CCDC159	ENSG00000183401	51.4819	-0.031268	0.119632	0.473227	0.819529
CCDC163	ENSG00000280670	84.7654	-0.0293083	0.116195	0.541081	0.856647
CCDC167	ENSG00000198937	541.958	-0.0425771	0.107054	0.477399	0.820288
CCDC168	ENSG00000175820	66.5035	0.0484905	0.124339	0.317312	0.718915
CCDC169	ENSG00000242715	116.115	-0.0173549	0.110263	0.732575	0.932566
CCDC169.SOHLH2	ENSG00000250709	19.661	0.0476634	0.134569	0.0706017	NA
CCDC17	ENSG00000159588	34.7786	0.0296611	0.124231	0.352618	0.741646
CCDC171	ENSG00000164989	62.5591	-0.00811979	0.117114	0.830444	0.957827
CCDC173	ENSG00000154479	4.00997	0.00220583	0.12274	0.885164	NA
CCDC174	ENSG00000154781	379.85	0.0148972	0.10929	0.779172	0.945742
CCDC18	ENSG00000122483	1128.99	0.0330491	0.091699	0.600512	0.885554
CCDC18.AS1	ENSG00000223745	261.814	-0.2167	0.16878	0.0238371	0.206187
CCDC180	ENSG00000197816	55.8103	-0.0314802	0.119645	0.47107	0.818751
CCDC181	ENSG00000117477	3.07982	-0.0080658	0.123705	0.376599	NA
CCDC183	ENSG00000213213	9.11035	-0.00852339	0.123044	0.582353	NA
[truncated: 18,499 more rows]
