# Supplementary material for: Differential histone acetylation and super-enhancer regulation underlie melanoma cell dedifferentiation
Source: JCI Insight. 2024 Feb 6;9(6):e166611. doi: 10.1172/jci.insight.166611 (PMC11063936; doi:10.1172/jci.insight.166611)
Supplement: Supporting data values [file jciinsight-9-166611-s224.xlsx]

## Sheet: Fig. 3C
Figure 3C
H3K27ac Positive Cells (%)	WM983	YUPEET	WM902	YUCHIME
Sample 1	38.3363	32.1519	14.6667	8.98345
Sample 2	32.3894	33.2512	20.5128	15.3846
Sample 3	26.4348	37.7171	21.9178	8.61244
Mean	32.3868	34.3734	19.0324	10.9935
SEM	3.43569	1.70171	2.22024	2.19817
N	3	3	3	3

## Sheet: Fig 5C
Figure 5C
Number of Invaded Cells per Field	WM1552C (siControl)	WM1552C (siITGA3)	YUCHIME (siControl)	YUCHIME (siITGA3)
Field 1	146	350	399	1002
Field 2	110	397	407	1039
Field 3	114	346	358	1050
Field 4	111	377	355	1005
Field 5	104	415	273	1020
Field 6	101	427	290	1139
Field 7	105	338	348	1052
Field 8	145	368	415	1005
Field 9	123	254	308	1215
Mean	117.667	363.556	350.333	1058.56
SEM	5.67646	17.1344	17.1836	24.1138
N	9	9	9	9

## Sheet: Fig. 6G
Figure 6G
Tumor Voulme (mm3)		Day 7	Day 9	Day 11	Day 14	Day 16	Day 21	Day 23	Day 28
NTC	Mouse 1	158.945	313.239	313.239	313.239	376.351	545.828	1036.79	1655.39
	Mouse 2	113.4	224.068	253.575	267.926	313.719	721.616	1057.24	1682.26
	Mouse 3	88.3274	208.945	299.485	310.058	318.774	566.416	915.335	1808.38
	Mouse 4	106.489	203.644	335.302	516.345	557.248	1282.15	1793.07	3332.03
	Mouse 5	100.362	117.142	249.038	338.702	355.616	549.6	921.076	1127.65
	Mouse 6	179.18	217.074	321.626	445.039	477.811	983.282	1215.85	1735.12
	Mouse 7	69.5704	101.07	133.282	133.282	136.809	191.278	251.232	388.341
ITGA3 KO	Mouse 1	210.103	311.194	588.301	588.301	627.296	1707.35	1839.23	3031.26
	Mouse 2	117.954	196.198	348.614	450.643	516.93	872.299	876.102	935.059
	Mouse 3	114.05	248.382	407.237	552.127	662.334	2223.85	3549.94	7402.31
	Mouse 4	129.559	162.891	304.233	329.403	404.79	1436.86	2056.67	2955.37
	Mouse 5	165.717	210.221	280.96	410.443	426.185	739.778	957.256	1365.54
	Mouse 6	203.645	361.402	658.831	905.564	966.445	2240.62	2510.48	3625.74
	Mouse 7	244.934	472.248	669.509	704.384	716.856	739.362	832.14	1546.85
NTC	Mean	116.611	197.883	272.221	332.085	362.333	691.453	1027.23	1675.6
	SEM	14.7169	26.9075	26.2928	46.6072	50.4009	132.928	172.451	335.327
	N	7	7	7	7	7	7	7	7
ITGA3 KO	Mean	169.423	280.362	465.383	562.981	617.262	1422.87	1803.12	2980.3
	SEM	19.4239	41.1628	63.8442	73.7698	73.3065	250.159	382.192	828.354
	N	7	7	7	7	7	7	7	7

## Sheet: Fig. 6H
Figure 6H
Total Flux (photons/second)	NTC	ITGA3 KO
Mouse 1	51000	386000
Mouse 2	56300	259000
Mouse 3	124000	4280000
Mouse 4	126000	135000
Mouse 5	133000	243000
Mouse 6		160000
Mean	98060	910500
SEM	18211.1	674865
N	5	6

## Sheet: Fig. 6I
Figure 6I
Total Flux (photons/second)	NTC	ITGA3 KO
Mouse 1	280000000	1180000000
Mouse 2	283000000	554000000
Mouse 3	311000000	478000000
Mouse 4	425000000	1220000000
Mouse 5	56700000	749000000
Mean	271140000	836200000
SEM	5.97768e+07	1.55088e+08
N	5	5

## Sheet: Fig. S6A
Figure S6A
	Expression of Protein
Cell Line	MITF	ITGA3
WM3533	16754	293.133
501mel	14620.3	52.3916
SKmel239	11421.8	1646.82
A375	734.951	6636.75
SKmel147	229.195	14938.8
LOX IMVI	118.816	13593.4
R squared	0.8234
P value	0.0125

## Sheet: Fig. S6B
Figure S6B
	Expression of Protein
Cell Line	MITF	ITGA3
MCS	1.07832	0.488472
WM35	0.899436	0.282802
YUPEET	1.51221	0.00230586
WM983A	1.13064	0.0158119
WM39	1.67551	0.0235612
WM902B	0.870961	0.415763
WM278	0.042295	0.0104805
WW165	1.78974	0.0153034
WM793	0.0840167	0.566391
WM853	0.277938	0.763657
WM1552C	0.0308551	0.287641
YUCHIME	0.0960746	1.22283
R squared	0.3394
P value	0.0468

## Sheet: Fig. S6C
Figure S6C
	Expression of Protein
Cell Line	MITF	ITGA3
WM1862	1.99067	0.0634971
WM115A	2.11679	0.420183
WM3282	1.16579	0.0168274
WM1341D	1.11823	0.458891
WM3268	1.25565	0.123727
WM3862	1.66139	0.0906371
WM1366	0.31308	1.06472
WM1361	0.0465708	1.16883
WM3211	0.064575	0.757637
R squared	0.6311
P value	0.0105

## Sheet: Fig. S6D
Figure S6D
	Expression of Protein
Cell Line	MITF	ITGA3
501Mel	1.67563	0.00360615
SkMel2	0.932853	0.119596
SkMel5	1.50217	0.0626115
SkMel239	1.47332	0.145797
A375	0.189438	1.1293
SkMel147	0.0880124	1.35825
LOX	0.0511926	1.42732
R squared	0.9165
P value	0.0007
